# Supplementary material for: The Typical tRNA Co-Expresses Multiple 5′ tRNA Halves Whose Sequences and Abundances Depend on Isodecoder and Isoacceptor and Change with Tissue Type, Cell Type, and Disease
Source: Noncoding RNA. 2023 Nov 6;9(6):69. doi: 10.3390/ncrna9060069 (PMC10660753; doi:10.3390/ncrna9060069)
Supplement: Supplementary file 1 [file ncrna-09-00069-s001.zip]

Archive with 11 entries (11 files):
- Supp. Table S1.xlsx
- Supp. Table S10.xlsx
- Supp. Table S11.xlsx
- Supp. Table S2.xlsx
- Supp. Table S3.xlsx
- Supp. Table S4.xlsx
- Supp. Table S5.xlsx
- Supp. Table S6.xlsx
- Supp. Table S7.xlsx
- Supp. Table S8.xlsx
- Supp. Table S9.xlsx
