# Supplementary material for: The Typical tRNA Co-Expresses Multiple 5′ tRNA Halves Whose Sequences and Abundances Depend on Isodecoder and Isoacceptor and Change with Tissue Type, Cell Type, and Disease
Source: Noncoding RNA. 2023 Nov 6;9(6):69. doi: 10.3390/ncrna9060069 (PMC10660753; doi:10.3390/ncrna9060069)
Supplement: Supplementary file 1 [file ncrna-09-00069-s001.zip › Supp. Table S1.xlsx]

## Sheet: Sheet1
Supplemental Table 1: analyzed datasets sorted alphabetically by tissue label, bioproject number, and Sequence Read Run (SRR) number. 375 datasets were analyzed in total. Data from these datasets was downloaded from the National Center for Biotechnology Information (NCBI) Sequence Read Archive (SRA) and can be found in Supp. Tables 2-11.
tissue	bioproject	SRR
brain	PRJNA294929	SRR12245803
brain	PRJNA294929	SRR12245804
brain	PRJNA294929	SRR12245805
brain	PRJNA294929	SRR12245806
brain	PRJNA294929	SRR12245807
brain	PRJNA294929	SRR12245808
brain	PRJNA294929	SRR12245809
brain	PRJNA294929	SRR12245810
brain	PRJNA294929	SRR2287868
brain	PRJNA294929	SRR2289624
brain	PRJNA294929	SRR2289625
brain	PRJNA294929	SRR2289626
brain	PRJNA294929	SRR2294377
brain	PRJNA294929	SRR2294380
brain	PRJNA294929	SRR2915918
brain	PRJNA294929	SRR2915921
brain	PRJNA294929	SRR2915923
brain	PRJNA294929	SRR2915926
brain	PRJNA294929	SRR2915928
brain	PRJNA302008	SRR2915342
brain	PRJNA302008	SRR2915343
brain	PRJNA302008	SRR2915344
brain	PRJNA302008	SRR2915345
brain	PRJNA302008	SRR2915346
brain	PRJNA302008	SRR2915347
brain	PRJNA302008	SRR2915348
brain	PRJNA302008	SRR2915349
brain	PRJNA302008	SRR2915350
brain	PRJNA448459	SRR6928219
brain	PRJNA448459	SRR6928220
brain	PRJNA448459	SRR6928223
brain	PRJNA448459	SRR6928224
brain	PRJNA448459	SRR6930936
brain	PRJNA448459	SRR6930937
brain	PRJNA448459	SRR6930941
brain	PRJNA498326	SRR9115357
brain	PRJNA498326	SRR9115358
brain	PRJNA498326	SRR9115364
brain	PRJNA498326	SRR9115365
brain	PRJNA498326	SRR9115366
brain	PRJNA498326	SRR9115386
brain	PRJNA498326	SRR9115387
brain	PRJNA498326	SRR9115394
brain	PRJNA498326	SRR9115395
brain	PRJNA517926	SRR8507553
brain	PRJNA517926	SRR8507554
brain	PRJNA517926	SRR8507555
brain	PRJNA517926	SRR8507556
brain	PRJNA598117	SRR10803537
brain	PRJNA598117	SRR10803538
brain	PRJNA598117	SRR10803539
brain	PRJNA598117	SRR10803540
brain	PRJNA598117	SRR10803541
brain	PRJNA598117	SRR10803542
brain	PRJNA598117	SRR10803543
brain	PRJNA598117	SRR10803544
brain	PRJNA598117	SRR10803545
brain	PRJNA598117	SRR10803546
brain	PRJNA598117	SRR10803547
brain	PRJNA598117	SRR10803548
brain	PRJNA598117	SRR10803549
brain	PRJNA598117	SRR10803550
brain	PRJNA598117	SRR10803551
brain	PRJNA747758	SRR15183305
brain	PRJNA747758	SRR15183306
brain	PRJNA747758	SRR15183307
brain	PRJNA747758	SRR15183308
brain	PRJNA747758	SRR15183309
brain	PRJNA747758	SRR15183310
brain	PRJNA747758	SRR15183311
brain	PRJNA747758	SRR15183316
brain	PRJNA747758	SRR15183322
brain	PRJNA747758	SRR15183323
brain	PRJNA747758	SRR15183324
brain	PRJNA747758	SRR15183325
brain	PRJNA747758	SRR15183326
brain	PRJNA747758	SRR15183327
brain	PRJNA747758	SRR15183328
brain	PRJNA747758	SRR15183329
brain	PRJNA747758	SRR15183330
brain	PRJNA747758	SRR15183331
brain	PRJNA747758	SRR15183332
breast	PRJEB37179	ERR3985942
breast	PRJEB37179	ERR3985943
breast	PRJEB37179	ERR3985944
breast	PRJEB37179	ERR3985945
breast	PRJEB37179	ERR3985946
breast	PRJEB37179	ERR3985947
breast	PRJEB4982	ERR372263
breast	PRJEB4982	ERR372264
breast	PRJEB4982	ERR372265
breast	PRJEB4982	ERR372266
breast	PRJEB4982	ERR372267
breast	PRJEB4982	ERR372268
breast	PRJNA423034	SRR6389813
breast	PRJNA423034	SRR6389816
breast	PRJNA482141	SRR7547855
breast	PRJNA482141	SRR7547858
breast	PRJNA482141	SRR7547863
breast	PRJNA482141	SRR7547864
breast	PRJNA482141	SRR7547865
breast	PRJNA482141	SRR7547866
breast	PRJNA482141	SRR7547867
breast	PRJNA482141	SRR7547870
breast	PRJNA482141	SRR7547874
breast	PRJNA482141	SRR7547876
breast	PRJNA482141	SRR7547878
breast	PRJNA482141	SRR7547879
breast	PRJNA482141	SRR7547880
breast	PRJNA482141	SRR7547881
breast	PRJNA482141	SRR7547886
breast	PRJNA482141	SRR7547888
breast	PRJNA482141	SRR7547889
breast	PRJNA482141	SRR7547897
breast	PRJNA482141	SRR7547898
breast	PRJNA482141	SRR7547899
breast	PRJNA482141	SRR7547900
breast	PRJNA482141	SRR7547901
breast	PRJNA482141	SRR7547902
breast	PRJNA482141	SRR7547911
breast	PRJNA482141	SRR7547917
breast	PRJNA482141	SRR7547920
breast	PRJNA573631	SRR10162613
breast	PRJNA573631	SRR10162614
breast	PRJNA573631	SRR10162615
breast	PRJNA656851	SRR12441987
breast	PRJNA656851	SRR12441988
breast	PRJNA656851	SRR12441989
breast	PRJNA656851	SRR12441990
breast	PRJNA672909	SRR12922277
breast	PRJNA672909	SRR12922278
breast	PRJNA672909	SRR12922279
breast	PRJNA672909	SRR12922280
breast	PRJNA672909	SRR12922281
breast	PRJNA672909	SRR12922282
breast	PRJNA700839	SRR13664833
breast	PRJNA700839	SRR13664834
breast	PRJNA700839	SRR13664835
breast	PRJNA700839	SRR13664836
breast	PRJNA700839	SRR13664837
breast	PRJNA700839	SRR13664838
colorectal	PRJNA397121	SRR12021973
colorectal	PRJNA397121	SRR12021984
colorectal	PRJNA397121	SRR12021991
colorectal	PRJNA397121	SRR12021995
colorectal	PRJNA397121	SRR12022006
colorectal	PRJNA397121	SRR12022007
colorectal	PRJNA493087	SRR7903701
colorectal	PRJNA493087	SRR7903702
colorectal	PRJNA493087	SRR7903703
colorectal	PRJNA493087	SRR7903704
colorectal	PRJNA493087	SRR7903705
colorectal	PRJNA493087	SRR7903706
colorectal	PRJNA595962	SRR10704454
colorectal	PRJNA748887	SRR15214271
colorectal	PRJNA748887	SRR15214272
colorectal	PRJNA748887	SRR15214273
colorectal	PRJNA748887	SRR15214274
colorectal	PRJNA784982	SRR17078197
colorectal	PRJNA784982	SRR17078198
colorectal	PRJNA784982	SRR17078199
colorectal	PRJNA784982	SRR17078200
colorectal	PRJNA784982	SRR17078201
colorectal	PRJNA784982	SRR17078202
colorectal	PRJNA789176	SRR17260843
colorectal	PRJNA789176	SRR17260844
colorectal	PRJNA789176	SRR17260845
colorectal	PRJNA789176	SRR17260846
fibroblasts	PRJDB2675	DRR041395
fibroblasts	PRJDB2675	DRR041410
fibroblasts	PRJDB2675	DRR041458
fibroblasts	PRJDB2675	DRR041477
fibroblasts	PRJNA282001	SRR1988283
fibroblasts	PRJNA282001	SRR1988284
fibroblasts	PRJNA282001	SRR1988285
fibroblasts	PRJNA282001	SRR1988286
fibroblasts	PRJNA358331	SRR5127205
fibroblasts	PRJNA358331	SRR5127206
fibroblasts	PRJNA358331	SRR5127227
fibroblasts	PRJNA358331	SRR5127231
fibroblasts	PRJNA358331	SRR5127236
fibroblasts	PRJNA362756	SRR5195030
fibroblasts	PRJNA362756	SRR5195032
fibroblasts	PRJNA362756	SRR5195033
fibroblasts	PRJNA362756	SRR5195034
fibroblasts	PRJNA362756	SRR5200942
fibroblasts	PRJNA397789	SRR5922753
fibroblasts	PRJNA397789	SRR5922754
fibroblasts	PRJNA397789	SRR5922755
fibroblasts	PRJNA397789	SRR5922756
fibroblasts	PRJNA397789	SRR5922757
fibroblasts	PRJNA397789	SRR5922758
fibroblasts	PRJNA507240	SRR8248787
fibroblasts	PRJNA507240	SRR8248788
fibroblasts	PRJNA507240	SRR8248789
fibroblasts	PRJNA507240	SRR8248790
fibroblasts	PRJNA507240	SRR8248791
fibroblasts	PRJNA507240	SRR8248792
kidney	PRJNA256175	SRR1525198
kidney	PRJNA256175	SRR1525199
kidney	PRJNA256175	SRR1525200
kidney	PRJNA256175	SRR1525201
kidney	PRJNA256175	SRR1525202
kidney	PRJNA256175	SRR1525203
kidney	PRJNA308305	SRR3092114
kidney	PRJNA308305	SRR3092115
kidney	PRJNA308305	SRR3092116
kidney	PRJNA308305	SRR3092117
kidney	PRJNA547630	SRR9212456
kidney	PRJNA547630	SRR9212457
kidney	PRJNA547630	SRR9212458
kidney	PRJNA547630	SRR9212459
kidney	PRJNA547630	SRR9212460
kidney	PRJNA547630	SRR9212461
kidney	PRJNA660773	SRR12565027
kidney	PRJNA660773	SRR12565028
kidney	PRJNA660773	SRR12565029
kidney	PRJNA660773	SRR12565030
kidney	PRJNA660773	SRR12565031
kidney	PRJNA660773	SRR12565032
kidney	PRJNA723320	SRR14287605
kidney	PRJNA723320	SRR14287606
kidney	PRJNA723320	SRR14287607
kidney	PRJNA723320	SRR14287608
kidney	PRJNA761082	SRR15729292
kidney	PRJNA761082	SRR15729293
kidney	PRJNA761082	SRR15729294
kidney	PRJNA761082	SRR15729295
liver	PRJNA436821	SRR6823984
liver	PRJNA436821	SRR6823985
liver	PRJNA436821	SRR6823986
liver	PRJNA436821	SRR6823987
liver	PRJNA436821	SRR6823990
liver	PRJNA436821	SRR6823991
liver	PRJNA473423	SRR7226512
liver	PRJNA473423	SRR7226520
liver	PRJNA473423	SRR7226521
liver	PRJNA473423	SRR7226522
liver	PRJNA473423	SRR7226523
liver	PRJNA473423	SRR7226525
liver	PRJNA473423	SRR7226526
liver	PRJNA473423	SRR8485062
liver	PRJNA473423	SRR8485066
liver	PRJNA589528	SRR10446207
liver	PRJNA589528	SRR10446208
liver	PRJNA589528	SRR10446209
liver	PRJNA589528	SRR10446210
liver	PRJNA589528	SRR10446211
liver	PRJNA589528	SRR10446212
liver	PRJNA634670	SRR11835803
liver	PRJNA634670	SRR11835806
liver	PRJNA634670	SRR11835807
liver	PRJNA634670	SRR11835808
liver	PRJNA786876	SRR17156310
liver	PRJNA786876	SRR17156311
liver	PRJNA786876	SRR17156312
liver	PRJNA786876	SRR17156313
liver	PRJNA786876	SRR17156314
lung	PRJNA625521	SRR11550211
lung	PRJNA625521	SRR11550212
lung	PRJNA625521	SRR11550213
lung	PRJNA625521	SRR11550214
lung	PRJNA625521	SRR11550215
lung	PRJNA625521	SRR11550216
lung	PRJNA674856	SRR12993445
lung	PRJNA674856	SRR12993446
lung	PRJNA674856	SRR12993449
lung	PRJNA674856	SRR12993450
lung	PRJNA674856	SRR12993451
lung	PRJNA674856	SRR12993455
lung	PRJNA703362	SRR13754964
lung	PRJNA703362	SRR13754965
lung	PRJNA703362	SRR13754966
lung	PRJNA703362	SRR13754967
lung	PRJNA703362	SRR13754968
lung	PRJNA703362	SRR13754969
lung	PRJNA706712	SRR13859457
lung	PRJNA706712	SRR13859458
lung	PRJNA706712	SRR13859459
lung	PRJNA706712	SRR13859460
lung	PRJNA706712	SRR13859461
lung	PRJNA706712	SRR13859462
lung	PRJNA784123	SRR17053183
lung	PRJNA784123	SRR17053184
lung	PRJNA784123	SRR17053187
lung	PRJNA784123	SRR17053188
lung	PRJNA784123	SRR17053189
lung	PRJNA784123	SRR17053190
ovary	PRJNA327030	SRR3724452
ovary	PRJNA327030	SRR3724453
ovary	PRJNA327030	SRR3724454
ovary	PRJNA393852	SRR5817651
ovary	PRJNA393852	SRR5817652
ovary	PRJNA393852	SRR5817653
ovary	PRJNA393852	SRR5817654
ovary	PRJNA393852	SRR5817655
ovary	PRJNA393852	SRR5817656
ovary	PRJNA393852	SRR5817657
ovary	PRJNA393852	SRR5817658
ovary	PRJNA693343	SRR13486657
ovary	PRJNA693343	SRR13486658
ovary	PRJNA693343	SRR13486659
ovary	PRJNA693343	SRR13486660
ovary	PRJNA693343	SRR13486661
ovary	PRJNA693343	SRR13486662
ovary	PRJNA693343	SRR13486663
ovary	PRJNA693343	SRR13486664
ovary	PRJNA695222	SRR13559907
ovary	PRJNA695222	SRR13559908
ovary	PRJNA695222	SRR13559909
ovary	PRJNA695222	SRR13559910
ovary	PRJNA695222	SRR13559911
ovary	PRJNA695222	SRR13559912
ovary	PRJNA695222	SRR13559914
ovary	PRJNA695222	SRR13559915
ovary	PRJNA695222	SRR13559916
ovary	PRJNA695222	SRR13559917
ovary	PRJNA695222	SRR13559918
prostate	PRJNA290919	SRR2126527
prostate	PRJNA290919	SRR2126528
prostate	PRJNA290919	SRR2126529
prostate	PRJNA290919	SRR2126530
prostate	PRJNA290919	SRR2126531
prostate	PRJNA290919	SRR2126532
prostate	PRJNA358331	SRR5127212
prostate	PRJNA358331	SRR5127222
prostate	PRJNA358331	SRR5127226
prostate	PRJNA430677	SRR6502956
prostate	PRJNA430677	SRR6502959
prostate	PRJNA430677	SRR6502962
prostate	PRJNA430677	SRR6502965
prostate	PRJNA512612	SRR8387814
prostate	PRJNA512612	SRR8387815
prostate	PRJNA512612	SRR8387816
prostate	PRJNA512612	SRR8387817
prostate	PRJNA512612	SRR8387818
prostate	PRJNA512612	SRR8387819
prostate	PRJNA512612	SRR8387820
prostate	PRJNA512612	SRR8387821
prostate	PRJNA512612	SRR8387822
prostate	PRJNA512612	SRR8387823
prostate	PRJNA781968	SRR16988068
prostate	PRJNA781968	SRR16988069
prostate	PRJNA781968	SRR16988070
prostate	PRJNA781968	SRR16988071
skin	PRJNA477358	SRR7408176
skin	PRJNA477358	SRR7408177
skin	PRJNA477358	SRR7408178
skin	PRJNA477358	SRR7408179
skin	PRJNA528893	SRR8778562
skin	PRJNA528893	SRR8778563
skin	PRJNA528893	SRR8778564
skin	PRJNA528893	SRR8778565
skin	PRJNA528893	SRR8778566
skin	PRJNA535491	SRR8956086
skin	PRJNA535491	SRR8956088
skin	PRJNA535491	SRR8956089
skin	PRJNA535491	SRR8956090
skin	PRJNA535491	SRR8956091
skin	PRJNA702800	SRR13739203
skin	PRJNA702800	SRR13739204
skin	PRJNA702800	SRR13739205
skin	PRJNA702800	SRR13739206
skin	PRJNA702800	SRR13739207
skin	PRJNA702800	SRR13739208
skin	PRJNA729475	SRR14510924
skin	PRJNA729475	SRR14510925
skin	PRJNA729475	SRR14510926
skin	PRJNA729475	SRR14510927
skin	PRJNA729475	SRR14510928
skin	PRJNA729475	SRR14510929
skin	PRJNA729475	SRR14510930
skin	PRJNA729475	SRR14510931
skin	PRJNA729475	SRR14510933
skin	PRJNA729475	SRR14510936
