# Supplementary material for: The Typical tRNA Co-Expresses Multiple 5′ tRNA Halves Whose Sequences and Abundances Depend on Isodecoder and Isoacceptor and Change with Tissue Type, Cell Type, and Disease
Source: Noncoding RNA. 2023 Nov 6;9(6):69. doi: 10.3390/ncrna9060069 (PMC10660753; doi:10.3390/ncrna9060069)
Supplement: Supplementary file 1 [file ncrna-09-00069-s001.zip › Supp. Table S8.xlsx]

## Sheet: Sheet1
Supplemental Table 8: long 5 ́-tRFs and 5 ́-tRHs from analyzed lung tissue data. 30 lung datasets from 5 projects were analyzed. Column A: the sequence-defined "license plate" label for each tRNA-derived fragment (tRF). Column B: the tRF sequence. Column C: the tRF classification by endpoints (for more information, see Figure 1). Column D: the source tRNA isoacceptor. Column E: one possible sourc…
index	sequence	type	isoacceptor	firstIsodecoder	start	end	length	maxAbundance	medianAbundance	pctAboveMedian	SRR13754964	SRR13754965	SRR13754966	SRR13754967	SRR13754968	SRR13754969	SRR17053183	SRR17053184	SRR17053187	SRR17053188	SRR17053189	SRR17053190	SRR11550211	SRR11550212	SRR11550213	SRR11550214	SRR11550215	SRR11550216	SRR12993445	SRR12993446	SRR12993449	SRR12993450	SRR12993451	SRR12993455	SRR13859457	SRR13859458	SRR13859459	SRR13859460	SRR13859461	SRR13859462	isodecoder
bioprojectID	N/A	N/A	N/A	N/A	N/A	N/A	N/A	N/A	N/A	N/A	PRJNA703362	PRJNA703362	PRJNA703362	PRJNA703362	PRJNA703362	PRJNA703362	PRJNA784123	PRJNA784123	PRJNA784123	PRJNA784123	PRJNA784123	PRJNA784123	PRJNA625521	PRJNA625521	PRJNA625521	PRJNA625521	PRJNA625521	PRJNA625521	PRJNA674856	PRJNA674856	PRJNA674856	PRJNA674856	PRJNA674856	PRJNA674856	PRJNA706712	PRJNA706712	PRJNA706712	PRJNA706712	PRJNA706712	PRJNA706712	N/A
experimentID	N/A	N/A	N/A	N/A	N/A	N/A	N/A	N/A	N/A	N/A	SRX10141735	SRX10141736	SRX10141737	SRX10141738	SRX10141739	SRX10141740	SRX13242431	SRX13242430	SRX13242427	SRX13242426	SRX13242425	SRX13242424	SRX8119993	SRX8119994	SRX8119995	SRX8119996	SRX8119997	SRX8119998	SRX9444943	SRX9444944	SRX9444947	SRX9444948	SRX9444949	SRX9444953	SRX10240453	SRX10240454	SRX10240455	SRX10240456	SRX10240457	SRX10240458	N/A
maxReadLength	N/A	N/A	N/A	N/A	N/A	N/A	N/A	N/A	N/A	N/A	76	76	76	76	76	76	50	50	50	50	50	50	50	50	50	50	50	50	51	51	51	51	51	51	51	51	51	51	51	51	N/A
tRF-27-0P58309NDJN	ACCAGGATGGCCGAGTGGTTAAGGCGT	5'-tRF	LeuTAA	trna83_LeuTAA_6_+_144537684_144537766	1	27	27	0	0	0																															trna83_LeuTAA_6_+_144537684_144537766@1.27.27
tRF-27-1OR6QOH04M4	AGTAAGGTCAGCTAAATAAGCTATCGG	5'-tRF	MetCAT	trnaMT_MetCAT_MT_+_4402_4469	1	27	27	0	0	0																															trnaMT_MetCAT_MT_+_4402_4469@1.27.27
tRF-27-2YU04DYJIOJ	CACTGTAAAGCTAACTTAGCATTAACC	5'-half	LysTTT	trnaMT_LysTTT_MT_+_8295_8364	1	27	27	0	0	0																															trnaMT_LysTTT_MT_+_8295_8364@1.27.27, trnalookalike7_LysTTT_1_+_568844_568913@1.27.27
tRF-27-5BF900BY4D5	GAGAAAGCTCACAAGAACTGCTAACTC	5'-tRF	SerGCT	trnaMT_SerGCT_MT_+_12207_12265	1	27	27	107.28	0	0.4	36.22	58.78	27.68	29.87	11.21	31.8													104.69	36.59	24.82	29.22	97.05	107.28							trnaMT_SerGCT_MT_+_12207_12265@1.27.27
tRF-27-67M8LOMLQH5	GGCCTCGTGGCGCAACGGTAGCGCGTC	5'-tRF	TrpCCA	trna39_TrpCCA_17_-_8124187_8124258	1	27	27	0	0	0																															trna39_TrpCCA_17_-_8124187_8124258@1.27.27
tRF-27-6978WP9LXN3	GGCTCGTTGGTCTAGTGGTATGATTCT	5'-tRF	ProTGG	trna3_ProTGG_14_+_21101165_21101236	1	27	27	0	0	0																															trna3_ProTGG_14_+_21101165_21101236@1.27.27
tRF-27-6978WPRLXN3	GGCTCGTTGGTCTAGGGGTATGATTCT	5'-tRF	ProAGG	trna11_ProAGG_16_+_3241989_3242060	1	27	27	15	0	0.1																											14.77	15		12.43	trna11_ProAGG_16_+_3241989_3242060@1.27.27, trna12_ProAGG_6_+_26555498_26555569@1.27.27, trna12_ProTGG_11_-_75946869_75946940@1.27.27, trna14_ProTGG_5_-_180615854_180615925@1.27.27, trna22_ProAGG_14_-_21081560_21081631@1.27.27, trna23_ProAGG_14_-_21077495_21077566@1.27.27, trna28_ProTGG_16_-_3234133_3234204@1.27.27, trna29_ProAGG_16_-_3232635_3232706@1.27.27, trna2_ProAGG_7_+_128423504_128423575@…
tRF-27-6998LO9EFVI	GGCTCTGTGGCGCAATGGATAGCGCAT	5'-tRF	ArgTCT	trna3_ArgTCT_11_+_59318767_59318852	1	27	27	0	0	0																															trna3_ArgTCT_11_+_59318767_59318852@1.27.27, trna4_ArgTCT_17_+_8024243_8024330@1.27.27, trna4_ArgTCT_9_-_131102355_131102445@1.27.27, trna52_ArgTCT_6_+_27529963_27530049@1.27.27
tRF-27-69JP4PRNFJ1	GGCTCCATAGCTCAGGGGTTAGAGCAC	5'-tRF	ThrTGT	trna13_ThrTGT_5_-_180618687_180618758	1	27	27	0	0	0																															trna13_ThrTGT_5_-_180618687_180618758@1.27.27, trna20_ThrTGT_14_-_21099319_21099391@1.27.27
tRF-27-69M8LO9EFVI	GGCTCCGTGGCGCAATGGATAGCGCAT	5'-tRF	ArgTCT	trna9_ArgTCT_1_+_94313129_94313213	1	27	27	0	0	0																															trna9_ArgTCT_1_+_94313129_94313213@1.27.27
tRF-27-6R9P4PMN6JM	GGCCCTGTAGCTCAGCGGTTGGAGCGC	5'-tRF	ThrCGT	trna54_ThrCGT_6_+_27586135_27586208	1	27	27	0	0	0																															trna54_ThrCGT_6_+_27586135_27586208@1.27.27
tRF-27-6RJ89O9NF55	GGCCCCATGGTGTAATGGTTAGCACTC	5'-tRF	GlnTTG	trna130_GlnTTG_6_-_27763640_27763711	1	27	27	0	0	0																															trna130_GlnTTG_6_-_27763640_27763711@1.27.27, trna173_GlnTTG_6_-_26311975_26312046@1.27.27, trna174_GlnTTG_6_-_26311424_26311495@1.27.27
tRF-27-6RVP4PRNFJ1	GGCCCTATAGCTCAGGGGTTAGAGCAC	5'-tRF	ThrTGT	trna4_ThrTGT_14_+_21149849_21149921	1	27	27	0	0	0																															trna4_ThrTGT_14_+_21149849_21149921@1.27.27
tRF-27-6S7P4PZ3V0K	GGCCGGTTAGCTCAGTTGGTTAGAGCG	5'-tRF	IleAAT	trna10_IleAAT_14_+_102783429_102783502	1	27	27	0	0	0																															trna10_IleAAT_14_+_102783429_102783502@1.27.27, trna11_IleAAT_6_+_26554350_26554423@1.27.27, trna154_IleAAT_6_-_27205350_27205423@1.27.27, trna158_IleAAT_6_-_27144994_27145067@1.27.27, trna163_IleAAT_6_-_26745255_26745328@1.27.27, trna34_IleAAT_17_-_8130309_8130382@1.27.27, trna41_SerACT_6_+_27261671_27261744@1.27.27, trna59_IleAAT_6_+_27655967_27656040@1.27.27, trna80_IleAAT_6_+_58149254_5814932…
tRF-27-6SM83O9EDJN	GGCCGCGTGGCCTAATGGATAAGGCGT	5'-tRF	ArgCCG	trna114_ArgCCG_6_-_28710729_28710801	1	27	27	0	0	0																															trna114_ArgCCG_6_-_28710729_28710801@1.27.27, trna1_ArgCCG_16_+_3200675_3200747@1.27.27, trna4_ArgTCG_15_+_89878304_89878376@1.27.27, trna73_ArgCCG_6_+_28849165_28849237@1.27.27
tRF-27-6VR8K09L1H5	GGCGCGGTGGCCAAGTGGTAAGGCGTC	5'-tRF	ThrCGT	trna14_ThrCGT_17_+_29877093_29877164	1	27	27	0	0	0																															trna14_ThrCGT_17_+_29877093_29877164@1.27.27, trna15_ThrCGT_16_+_14379750_14379821@1.27.27
tRF-27-779PZBHFEE4	GTTCTTGTAGTTGAAATACAACGATGG	5'-tRF	GluTTC	trnaMT_GluTTC_MT_-_14674_14742	1	27	27	0	0	0																															trnaMT_GluTTC_MT_-_14674_14742@1.27.27, trnalookalike8_GluTTC_5_-_93905172_93905240@1.27.27
tRF-27-79MP9P9MH5N	GTTTCCGTAGTGTAGTGGTCATCACGT	5'-tRF	ValAAC	trna15_ValAAC_5_-_180615416_180615488	1	27	27	0	0	0																															trna15_ValAAC_5_-_180615416_180615488@1.27.27
tRF-27-79MP9P9NH5N	GTTTCCGTAGTGTAGTGGTTATCACGT	5'-tRF	ValCAC	trna10_ValCAC_5_-_180649395_180649467	1	27	27	0	0	0																															trna10_ValCAC_5_-_180649395_180649467@1.27.27, trna12_ValAAC_5_-_180645270_180645342@1.27.27, trna132_ValAAC_6_-_27721179_27721251@1.27.27, trna136_ValAAC_6_-_27648885_27648957@1.27.27, trna139_ValAAC_6_-_27618707_27618779@1.27.27, trna18_ValCAC_5_-_180529253_180529325@1.27.27, trna2_ValAAC_3_+_169490018_169490090@1.27.27, trna2_ValCAC_5_+_180524070_180524142@1.27.27, trna37_ValAAC_6_+_27203288_2…
tRF-27-79MP9PMNH5I	GTTTCCGTAGTGTAGCGGTTATCACAT	5'-tRF	ValCAC	trna13_ValCAC_19_-_4724647_4724719	1	27	27	0	0	0																															trna13_ValCAC_19_-_4724647_4724719@1.27.27
tRF-27-7O58J0K82NM	GTTAAGATGGCAGAGCCCGGCAATTGC	5'-tRF	LeuTAA	trna2_LeuTAA_X_-_55207755_55207829	1	27	27	0	0	0																															trna2_LeuTAA_X_-_55207755_55207829@1.27.27
tRF-27-7O58J0K8UMM	GTTAAGATGGCAGAGCCCGGTAATCGC	5'-tRF	LeuTAA	trnaMT_LeuTAA_MT_+_3230_3304	1	27	27	0	0	0																															trnaMT_LeuTAA_MT_+_3230_3304@1.27.27
tRF-27-7X9PN547202	GTTTATGTAGCTTACCTCCTCAAAGCA	5'-tRF	PheGAA	trnaMT_PheGAA_MT_+_577_647	1	27	27	0	0	0																															trnaMT_PheGAA_MT_+_577_647@1.27.27
tRF-27-86J8WPMN1E5	TCCCACATGGTCTAGCGGTTAGGATTC	5'-tRF	GluTTC	trna11_GluTTC_15_-_26327381_26327452	1	27	27	20.19	0	0.166667																									14.16		20.19	15.24	13.78	18.95	trna11_GluTTC_15_-_26327381_26327452@1.27.27, trna3_GluTTC_13_-_45492062_45492133@1.27.27
tRF-27-86V8WPMN1E5	TCCCATATGGTCTAGCGGTTAGGATTC	5'-tRF	GluTTC	trna20_GluTTC_2_-_131094701_131094772	1	27	27	0	0	0																															trna20_GluTTC_2_-_131094701_131094772@1.27.27, trna5_GluTTC_13_-_41634874_41634945@1.27.27
tRF-27-87R8WP9I1E5	TCCCTGGTGGTCTAGTGGCTAGGATTC	5'-tRF	GluTTC	trna134_GluTTC_1_-_16861774_16861845	1	27	27	0	0	0																															trna134_GluTTC_1_-_16861774_16861845@1.27.27, trna5_GluTTC_1_+_17199078_17199149@1.27.27, trna84_GluTTC_1_-_161391883_161391954@1.27.27, trna94_GluTTC_1_-_149664355_149664427@1.27.27
tRF-27-87R8WP9N1E5	TCCCTGGTGGTCTAGTGGTTAGGATTC	5'-tRF	GluCTC	trna116_GluCTC_1_-_145399233_145399304	1	27	27	165.76	0	0.466667		15.32					26.99		17.52	15.1	19.38	15.97						12.55					25.54		86.96	52.06	164.3	112.65	78.27	165.76	trna116_GluCTC_1_-_145399233_145399304@1.27.27, trna59_GluCTC_1_+_249168447_249168518@1.27.27, trna71_GluCTC_1_-_161439189_161439260@1.27.27, trna74_GluCTC_1_-_161431809_161431880@1.27.27, trna77_GluCTC_1_-_161424398_161424469@1.27.27, trna77_GluCTC_6_+_28949976_28950047@1.27.27, trna80_GluCTC_1_-_161417018_161417089@1.27.27, trna87_GluCTC_6_-_126101393_126101464@1.27.27
tRF-27-897PVP941QJ	TCCTCGTTAGTATAGTGGTGAGTATCC	5'-tRF	AspGTC	trna10_AspGTC_12_-_125424193_125424264	1	27	27	0	0	0																															trna10_AspGTC_12_-_125424193_125424264@1.27.27, trna12_AspGTC_12_-_125411891_125411962@1.27.27, trna38_AspGTC_17_-_8125556_8125627@1.27.27, trna45_AspGTC_6_+_27447453_27447524@1.27.27, trna48_AspGTC_6_+_27471523_27471594@1.27.27, trna4_AspGTC_12_+_96429799_96429870@1.27.27, trna69_AspGTC_1_-_161440205_161440276@1.27.27, trna72_AspGTC_1_-_161432824_161432895@1.27.27, trna75_AspGTC_1_-_161425414_16…
tRF-27-897PVP9N1QJ	TCCTCGTTAGTATAGTGGTTAGTATCC	5'-tRF	AspGTC	trna5_AspGTC_12_+_98897281_98897352	1	27	27	0	0	0																															trna5_AspGTC_12_+_98897281_98897352@1.27.27
tRF-27-8ZR8WP9I1E5	TCCTTGGTGGTCTAGTGGCTAGGATTC	5'-tRF	GluTTC	trna110_GluTTC_1_-_147781030_147781101	1	27	27	0	0	0																															trna110_GluTTC_1_-_147781030_147781101@1.27.27
tRF-27-D3IPBBKN8L1	AAGGTATTAGAAAAACCATTTCATAAC	5'-tRF	AspGTC	trnaMT_AspGTC_MT_+_7518_7585	1	27	27	0	0	0																															trnaMT_AspGTC_MT_+_7518_7585@1.27.27
tRF-27-DKNPNOYB7JP	AAGGGCTTAGCTTAATTAAAGTGGCTG	5'-tRF	AlaTGC	trnaMT_AlaTGC_MT_-_5587_5655	1	27	27	0	0	0																															trnaMT_AlaTGC_MT_-_5587_5655@1.27.27, trnalookalike1_AlaTGC_14_+_32954252_32954320@1.27.27, trnalookalike4_AlaTGC_1_-_566137_566205@1.27.27
tRF-27-E7ZPVOH30WO	ACTCTTTTAGTATAAATAGTACCGTTA	5'-tRF	GlyTCC	trnaMT_GlyTCC_MT_+_9991_10058	1	27	27	0	0	0																															trnaMT_GlyTCC_MT_+_9991_10058@1.27.27
tRF-27-EZU05OJIH6Q	ACTTTTAAAGGATAACAGCTATCCATT	5'-tRF	LeuTAG	trnaMT_LeuTAG_MT_+_12266_12336	1	27	27	0	0	0																															trnaMT_LeuTAG_MT_+_12266_12336@1.27.27
tRF-27-F9LKXNYQIUI	AGCTCCGAGGTGATTTTCATATTGAAT	tRF-1, 5'-half	CysGCA	trnaMT_CysGCA_MT_-_5761_5826	1	27	27	0	0	0																															trnaMT_CysGCA_MT_-_5761_5826@1.27.27, trnaMT_TyrGTA_MT_-_5826_5891@66.92.27
tRF-27-FBVWNEB01X3	AGAAATATGTCTGATAAAAGAGTTACT	5'-tRF	IleGAT	trnaMT_IleGAT_MT_+_4263_4331	1	27	27	0	0	0																															trnaMT_IleGAT_MT_+_4263_4331@1.27.27
tRF-27-FBZP7OHFO6H	AGAAATTTAGGTTAAATACAGACCAAG	5'-tRF	TrpTCA	trnaMT_TrpTCA_MT_+_5512_5579	1	27	27	0	0	0																															trnaMT_TrpTCA_MT_+_5512_5579@1.27.27, trnalookalike3_TrpTCA_1_+_566062_566129@1.27.27
tRF-27-FP18LPMBQ43	AGCAGAGTGGCGCAGCGGAAGCGTGCT	5'-tRF	MetCAT	trna129_MetCAT_6_-_27870271_27870342	1	27	27	0	0	0																															trna129_MetCAT_6_-_27870271_27870342@1.27.27, trna142_MetCAT_6_-_27560600_27560671@1.27.27, trna150_MetCAT_6_-_27300764_27300835@1.27.27, trna169_MetCAT_6_-_26330529_26330600@1.27.27, trna171_MetCAT_6_-_26313352_26313423@1.27.27, trna20_MetCAT_17_-_80452597_80452668@1.27.27, trna2_MetCAT_6_+_26286754_26286825@1.27.27, trna32_MetCAT_1_+_153643726_153643797@1.27.27, trna61_MetCAT_6_+_27745664_27745…
tRF-27-J09PNO2OF5J	CAGAGTGTAGCTTAACACAAAGCACCC	5'-tRF	ValTAC	trnaMT_ValTAC_MT_+_1602_1670	1	27	27	27.82	0	0.133333	20.76		12.78	26.45		27.82																									trnaMT_ValTAC_MT_+_1602_1670@1.27.27
tRF-27-J0DPZOIPD7O	CAGAGAATAGTTTAAATTAGAATCTTA	5'-tRF	ProTGG	trnaMT_ProTGG_MT_-_15956_16023	1	27	27	0	0	0																															trnaMT_ProTGG_MT_-_15956_16023@1.27.27
tRF-27-L2DI2OOIQO3	CGAGAAAGCTCACAAGAACTGCTAACT	5'-tRF, tRF-1, 5'U-tRF	HisGTG	trnaMT_HisGTG_MT_+_12138_12206	69	95	27	0	0	0																															trnaMT_HisGTG_MT_+_12138_12206@69.95.27, trnaMT_SerGCT_MT_+_12207_12265@-1C.26.27, trnaMT_SerGCT_MT_+_12207_12265@-1C.26.27
tRF-27-OB1690PQR3P	GAAAAAGTCATGGAGGCCATGGGGTTG	5'-tRF	SerTGA	trnaMT_SerTGA_MT_-_7446_7514	1	27	27	14.92	0	0.0333333																				14.92											trnaMT_SerTGA_MT_-_7446_7514@1.27.27, trnalookalike6_SerTGA_1_-_567997_568065@1.27.27
tRF-27-OR183O9EDJI	GACCCAGTGGCCTAATGGATAAGGCAT	5'-tRF	ArgCCG	trna23_ArgCCG_17_-_66016013_66016085	1	27	27	0	0	0																															trna23_ArgCCG_17_-_66016013_66016085@1.27.27
tRF-27-OSM83O9EDJN	GACCGCGTGGCCTAATGGATAAGGCGT	5'-tRF	ArgTCG	trna19_ArgTCG_17_+_73031208_73031280	1	27	27	0	0	0																															trna19_ArgTCG_17_+_73031208_73031280@1.27.27
tRF-27-OUR8309NDJL	GACGAGGTGGCCGAGTGGTTAAGGCGA	5'-tRF	SerGCT	trna10_SerGCT_15_-_40886023_40886104	1	27	27	0	0	0																															trna10_SerGCT_15_-_40886023_40886104@1.27.27, trna123_SerGCT_6_-_28565117_28565198@1.27.27, trna31_SerGCT_6_+_27065085_27065166@1.27.27, trna43_SerGCT_6_+_27265775_27265856@1.27.27, trna62_SerGCT_6_+_28180815_28180896@1.27.27, trna7_SerGCT_17_+_8090184_8090265@1.27.27, trna8_SerGCT_11_+_66115591_66115672@1.27.27
tRF-27-P4R8YP9LON3	GCATGGGTGGTTCAGTGGTAGAATTCT	5'-tRF	GlyGCC	trna2_GlyGCC_21_-_18827107_18827177	1	27	27	558.22	0	0.333333		21.17					10.48		55.6		18.53														47.97	27.98	558.22	20.87	20.42	187.97	trna2_GlyGCC_21_-_18827107_18827177@1.27.27, trna35_GlyGCC_1_+_161413094_161413164@1.27.27, trna37_GlyGCC_1_+_161420467_161420537@1.27.27, trna39_GlyGCC_1_+_161427898_161427968@1.27.27, trna41_GlyGCC_1_+_161435258_161435328@1.27.27
tRF-27-PER8YP9LON3	GCAATGGTGGTTCAGTGGTAGAATTCT	5'-tRF	GluTTC	trna17_GluTTC_2_-_204229131_204229201	1	27	27	0	0	0																															trna17_GluTTC_2_-_204229131_204229201@1.27.27
tRF-27-PIR8YP9LON3	GCACTGGTGGTTCAGTGGTAGAATTCT	5'-tRF	GlyCCC	trna91_GlyCCC_1_-_149680210_149680280	1	27	27	0	0	0																															trna91_GlyCCC_1_-_149680210_149680280@1.27.27, trna99_ValCAC_1_-_149294666_149294736@1.27.27
tRF-27-PJ58309NDJN	GCAGCGATGGCCGAGTGGTTAAGGCGT	5'-tRF	SerTGA	trna2_SerTGA_10_+_69524261_69524342	1	27	27	0	0	0																															trna2_SerTGA_10_+_69524261_69524342@1.27.27
tRF-27-PLR8YP9LON3	GCATAGGTGGTTCAGTGGTAGAATTCT	5'-tRF	GlyGCC	trna43_GlyGCC_1_+_161450356_161450426	1	27	27	0	0	0																															trna43_GlyGCC_1_+_161450356_161450426@1.27.27
tRF-27-PNR8YO9LON3	GCATTGGTGGTTCAATGGTAGAATTCT	5'-tRF	GlyCCC	trna13_GlyCCC_17_+_19764175_19764245	1	27	27	0	0	0																															trna13_GlyCCC_17_+_19764175_19764245@1.27.27
tRF-27-PNR8YP9LON3	GCATTGGTGGTTCAGTGGTAGAATTCT	5'-tRF	GlyGCC	trna128_GlyGCC_6_-_27870686_27870756	1	27	27	907.13	14.675	0.5							89.52	26.68	448.15	45.68	64.27	34.12						10.7	18.65				43.42	47.68	334.57	74.19	485.76	178.15	130.39	907.13	trna128_GlyGCC_6_-_27870686_27870756@1.27.27, trna133_GlyCCC_1_-_16872434_16872504@1.27.27, trna18_GlyGCC_16_+_70822597_70822667@1.27.27, trna19_GlyGCC_16_+_70823410_70823480@1.27.27, trna19_GlyGCC_2_-_157257659_157257729@1.27.27, trna24_GlyGCC_16_-_70812942_70813012@1.27.27, trna25_GlyGCC_16_-_70812114_70812184@1.27.27, trna4_GlyCCC_1_+_17188416_17188486@1.27.27, trna5_GlyGCC_17_+_8029064_802913…
tRF-27-PQ5SVP9N155	GCCATGATCGTATAGTGGTTAGTACTC	5'-tRF	HisGTG	trna106_HisGTG_1_-_149155828_149155899	1	27	27	0	0	0																															trna106_HisGTG_1_-_149155828_149155899@1.27.27
tRF-27-PR183O9EDJ1	GCCCCAGTGGCCTAATGGATAAGGCAC	5'-tRF	ArgCCT	trna18_ArgCCT_17_+_73030001_73030073	1	27	27	0	0	0																															trna18_ArgCCT_17_+_73030001_73030073@1.27.27, trna21_ArgCCT_17_-_73030526_73030598@1.27.27
tRF-27-PR183O9EDJI	GCCCCAGTGGCCTAATGGATAAGGCAT	5'-tRF	ArgCCT	trna3_ArgCCT_7_+_139025446_139025518	1	27	27	0	0	0																															trna3_ArgCCT_7_+_139025446_139025518@1.27.27
tRF-27-PS5P4PW3FJI	GCCCGGATAGCTCAGTCGGTAGAGCAT	5'-tRF	LysTTT	trna14_LysTTT_11_-_59327808_59327880	1	27	27	0	0	0																															trna14_LysTTT_11_-_59327808_59327880@1.27.27, trna2_LysTTT_17_+_8022473_8022545@1.27.27, trna54_LysTTT_1_+_204475655_204475727@1.27.27, trna5_LysTTT_11_+_59323902_59323974@1.27.27, trna62_LysTTT_1_-_204476158_204476230@1.27.27, trna76_LysTTT_6_+_28918806_28918878@1.27.27
tRF-27-PSQP4PW3FJI	GCCCGGCTAGCTCAGTCGGTAGAGCAT	5'-tRF	LysCTT	trna10_LysCTT_16_+_3241501_3241573	1	27	27	0	0	0																															trna10_LysCTT_16_+_3241501_3241573@1.27.27, trna119_LysCTT_1_-_145395522_145395594@1.27.27, trna11_LysCTT_5_-_180648979_180649051@1.27.27, trna13_LysCTT_14_-_58706613_58706685@1.27.27, trna13_LysCTT_6_+_26556774_26556846@1.27.27, trna2_LysCTT_15_+_79152904_79152976@1.27.27, trna32_LysCTT_16_-_3207406_3207478@1.27.27, trna7_LysCTT_16_+_3225692_3225764@1.27.27, trna9_LysCTT_5_+_180634755_180634827@…
tRF-27-PW5SVP9N155	GCCGTGATCGTATAGTGGTTAGTACTC	5'-tRF	HisGTG	trna111_HisGTG_1_-_147774845_147774916	1	27	27	55.05	0	0.2	55.05	32.87	23.42	12.37		12.84																	10.22								trna111_HisGTG_1_-_147774845_147774916@1.27.27, trna118_HisGTG_1_-_145396881_145396952@1.27.27, trna16_HisGTG_1_+_146544773_146544844@1.27.27, trna1_HisGTG_15_+_45493349_45493420@1.27.27, trna21_HisGTG_1_+_147753471_147753542@1.27.27, trna33_HisGTG_6_+_27125906_27125977@1.27.27, trna7_HisGTG_9_-_14433938_14434009@1.27.27, trna8_HisGTG_15_-_45492611_45492682@1.27.27, trna9_HisGTG_15_-_45490804_454…
tRF-27-PY5P4PW3FJI	GCCTGGATAGCTCAGTCGGTAGAGCAT	5'-tRF	LysTTT	trna143_LysTTT_6_-_27559593_27559665	1	27	27	0	0	0																															trna143_LysTTT_6_-_27559593_27559665@1.27.27
tRF-27-PY5P4PZ3FJI	GCCTGGATAGCTCAGTTGGTAGAGCAT	5'-tRF	LysTTT	trna11_LysTTT_11_+_122430655_122430727	1	27	27	0	0	0																															trna11_LysTTT_11_+_122430655_122430727@1.27.27, trna23_LysTTT_16_-_73512216_73512288@1.27.27
tRF-27-PYRP4PW3FJI	GCCTGGGTAGCTCAGTCGGTAGAGCAT	5'-tRF	LysTTT	trna149_LysTTT_6_-_27302769_27302841	1	27	27	0	0	0																															trna149_LysTTT_6_-_27302769_27302841@1.27.27
tRF-27-Q1Q89P9L842	GCGCCGCTGGTGTAGTGGTATCATGCA	5'-tRF	GlyCCC	trna27_GlyCCC_2_-_70476123_70476193	1	27	27	133.61	0	0.333333							22.46	17.07		17.62	23.06														43.1	49.59	133.61	41.03	68.61	128.67	trna27_GlyCCC_2_-_70476123_70476193@1.27.27, trna34_GlyCCC_16_-_686736_686806@1.27.27
tRF-27-Q99P9P9NH5N	GCTTCTGTAGTGTAGTGGTTATCACGT	5'-tRF	ValCAC	trna152_ValCAC_6_-_27248049_27248121	1	27	27	0	0	0																															trna152_ValCAC_6_-_27248049_27248121@1.27.27
tRF-27-QNR8VP94FQH	GCGTTGGTGGTATAGTGGTGAGCATAG	5'-tRF	GlyTCC	trna117_GlyTCC_1_-_145397864_145397935	1	27	27	0	0	0																															trna117_GlyTCC_1_-_145397864_145397935@1.27.27, trna45_GlyTCC_1_+_161500903_161500974@1.27.27, trna70_GlyTCC_1_-_161439547_161439618@1.27.27, trna73_GlyTCC_1_-_161432166_161432237@1.27.27, trna76_GlyTCC_1_-_161424756_161424827@1.27.27, trna79_GlyTCC_1_-_161417375_161417446@1.27.27, trna82_GlyTCC_1_-_161409961_161410032@1.27.27
tRF-27-QNR8VP9LFQH	GCGTTGGTGGTATAGTGGTAAGCATAG	5'-tRF	GlyTCC	trna10_GlyTCC_17_+_8124866_8124937	1	27	27	0	0	0																															trna10_GlyTCC_17_+_8124866_8124937@1.27.27
tRF-27-QNR8VP9NFQH	GCGTTGGTGGTATAGTGGTTAGCATAG	5'-tRF	GlyTCC	trna2_GlyTCC_19_+_4724082_4724153	1	27	27	0	0	0																															trna2_GlyTCC_19_+_4724082_4724153@1.27.27
tRF-27-R118LO9EBVN	GGGCCAGTGGCGCAATGGATAACGCGT	5'-tRF	ArgACG	trna11_ArgACG_3_-_45730491_45730563	1	27	27	0	0	0																															trna11_ArgACG_3_-_45730491_45730563@1.27.27, trna138_ArgACG_6_-_27638344_27638416@1.27.27, trna156_ArgACG_6_-_27181623_27181695@1.27.27, trna36_ArgACG_6_+_27182952_27183024@1.27.27, trna6_ArgACG_6_+_26328368_26328440@1.27.27, trna7_ArgACG_14_+_23398910_23398982@1.27.27, trna8_ArgACG_6_+_26537726_26537798@1.27.27
tRF-27-R29P4P9L5H2	GGGGATGTAGCTCAGTGGTAGAGCGCA	5'-tRF	AlaCGC	trna10_AlaCGC_6_+_26553731_26553802	1	27	27	0	0	0																															trna10_AlaCGC_6_+_26553731_26553802@1.27.27, trna119_AlaCGC_6_-_28641613_28641684@1.27.27, trna120_AlaAGC_6_-_28626014_28626085@1.27.27, trna13_AlaTGC_12_-_125406301_125406372@1.27.27, trna66_AlaTGC_6_+_28611222_28611293@1.27.27, trna8_AlaTGC_12_+_125424512_125424583@1.27.27, trna8_AlaTGC_5_+_180633868_180633939@1.27.27
tRF-27-R29P4P9L5HK	GGGGATGTAGCTCAGTGGTAGAGCGCG	5'-tRF	AlaCGC	trna13_AlaCGC_2_+_157257281_157257352	1	27	27	0	0	0																															trna13_AlaCGC_2_+_157257281_157257352@1.27.27
tRF-27-R9J89O94F55	GGTTCCATGGTGTAATGGTGAGCACTC	5'-tRF	GlnCTG	trna15_GlnCTG_1_+_145963304_145963375	1	27	27	0	0	0																															trna15_GlnCTG_1_+_145963304_145963375@1.27.27, trna19_GlnCTG_1_+_147505038_147505109@1.27.27
tRF-27-R9J89O9LF55	GGTTCCATGGTGTAATGGTAAGCACTC	5'-tRF	GlnCTG	trna112_GlnCTG_1_-_147737382_147737453	1	27	27	0	0	0																															trna112_GlnCTG_1_-_147737382_147737453@1.27.27, trna22_GlnCTG_1_+_147800937_147801008@1.27.27, trna28_GlnCTG_1_+_149186125_149186196@1.27.27
tRF-27-R9J89O9NF55	GGTTCCATGGTGTAATGGTTAGCACTC	5'-tRF	GlnCTG	trna146_GlnCTG_6_-_27515531_27515602	1	27	27	0	0	0																															trna146_GlnCTG_6_-_27515531_27515602@1.27.27, trna1_GlnCTG_6_+_18836402_18836473@1.27.27, trna3_GlnCTG_17_+_8023070_8023141@1.27.27, trna42_GlnCTG_6_+_27263212_27263283@1.27.27, trna49_GlnCTG_6_+_27487308_27487379@1.27.27, trna7_GlnCTG_15_-_66161400_66161471@1.27.27, trna99_GlnCTG_6_-_28909378_28909449@1.27.27
tRF-27-R9JP9P9NH5I	GGTTCCATAGTGTAGTGGTTATCACAT	5'-tRF	ValTAC	trna6_ValTAC_10_-_5895674_5895746	1	27	27	0	0	0																															trna6_ValTAC_10_-_5895674_5895746@1.27.27
tRF-27-R9JP9P9NH5N	GGTTCCATAGTGTAGTGGTTATCACGT	5'-tRF	ValTAC	trna17_ValTAC_11_-_59318102_59318174	1	27	27	0	0	0																															trna17_ValTAC_11_-_59318102_59318174@1.27.27, trna4_ValTAC_X_-_18693029_18693101@1.27.27
tRF-27-R9JP9PMNH5N	GGTTCCATAGTGTAGCGGTTATCACGT	5'-tRF	ValTAC	trna16_ValTAC_11_-_59318460_59318532	1	27	27	0	0	0																															trna16_ValTAC_11_-_59318460_59318532@1.27.27
tRF-27-RK9P4P9L5F2	GGGGGTGTAGCTCAGTGGTAGAGCACA	5'-tRF	AlaTGC	trna113_AlaTGC_6_-_28726141_28726212	1	27	27	0	0	0																															trna113_AlaTGC_6_-_28726141_28726212@1.27.27
tRF-27-RK9P4P9L5FQ	GGGGGTGTAGCTCAGTGGTAGAGCATT	5'-tRF	CysGCA	trna7_CysGCA_3_-_131947944_131948015	1	27	27	0	0	0																															trna7_CysGCA_3_-_131947944_131948015@1.27.27
tRF-27-RK9P4P9L5H2	GGGGGTGTAGCTCAGTGGTAGAGCGCA	5'-tRF	AlaTGC	trna104_AlaTGC_6_-_28785012_28785083	1	27	27	0	0	0																															trna104_AlaTGC_6_-_28785012_28785083@1.27.27, trna107_AlaTGC_6_-_28770577_28770647@1.27.27, trna110_AlaTGC_6_-_28757547_28757618@1.27.27
tRF-27-RK9P4P9L5HK	GGGGGTGTAGCTCAGTGGTAGAGCGCG	5'-tRF	AlaAGC	trna101_AlaAGC_6_-_28831462_28831533	1	27	27	0	0	0																															trna101_AlaAGC_6_-_28831462_28831533@1.27.27, trna102_AlaAGC_6_-_28806221_28806292@1.27.27, trna65_AlaAGC_6_+_28574933_28575004@1.27.27, trna67_AlaAGC_6_+_28678366_28678437@1.27.27, trna68_AlaAGC_6_+_28687481_28687552@1.27.27, trna70_AlaCGC_6_+_28697092_28697163@1.27.27
tRF-27-RK9P4P9L5HO	GGGGGTGTAGCTCAGTGGTAGAGCGTA	5'-tRF	ValAAC	trna115_ValAAC_6_-_28703206_28703277	1	27	27	0	0	0																															trna115_ValAAC_6_-_28703206_28703277@1.27.27
tRF-27-RKJP4P9L5FQ	GGGGGCATAGCTCAGTGGTAGAGCATT	5'-tRF	CysGCA	trna5_CysGCA_7_+_149007281_149007352	1	27	27	0	0	0																															trna5_CysGCA_7_+_149007281_149007352@1.27.27
tRF-27-RKVP4P73FJI	GGGGGTATAGCTCAGGTGGTAGAGCAT	5'-tRF	CysGCA	trna127_CysGCA_1_-_93981834_93981906	1	27	27	0	0	0																															trna127_CysGCA_1_-_93981834_93981906@1.27.27
tRF-27-RKVP4P93FJI	GGGGGTATAGCTCAGTGGGTAGAGCAT	5'-tRF	CysGCA	trna3_CysGCA_15_+_80036997_80037069	1	27	27	0	0	0																															trna3_CysGCA_15_+_80036997_80037069@1.27.27
tRF-27-RKVP4P9L5FQ	GGGGGTATAGCTCAGTGGTAGAGCATT	5'-tRF	CysGCA	trna15_CysGCA_17_+_37023898_37023969	1	27	27	0	0	0																															trna15_CysGCA_17_+_37023898_37023969@1.27.27, trna26_CysGCA_17_-_37310744_37310815@1.27.27, trna27_CysGCA_17_-_37309987_37310058@1.27.27, trna28_CysGCA_17_-_37025545_37025616@1.27.27, trna3_CysGCA_4_-_124430005_124430076@1.27.27
tRF-27-RKVP4P9L5HK	GGGGGTATAGCTCAGTGGTAGAGCGCG	5'-tRF	AlaAGC	trna108_AlaAGC_6_-_28763741_28763812	1	27	27	0	0	0																															trna108_AlaAGC_6_-_28763741_28763812@1.27.27
tRF-27-RKVP4PML5HK	GGGGGTATAGCTCAGCGGTAGAGCGCG	5'-tRF	AlaAGC	trna105_AlaAGC_6_-_28779849_28779920	1	27	27	0	0	0																															trna105_AlaAGC_6_-_28779849_28779920@1.27.27
tRF-27-RKVP4PRL5FQ	GGGGGTATAGCTCAGGGGTAGAGCATT	5'-tRF	CysGCA	trna10_CysGCA_7_+_149281816_149281887	1	27	27	0	0	0																															trna10_CysGCA_7_+_149281816_149281887@1.27.27, trna13_CysGCA_7_+_149332778_149332849@1.27.27, trna15_CysGCA_7_+_149404760_149404831@1.27.27, trna18_CysGCA_7_-_149310156_149310227@1.27.27, trna22_CysGCA_7_-_149074601_149074672@1.27.27, trna25_CysGCA_7_-_149052766_149052837@1.27.27, trna29_CysGCA_17_-_37017937_37018008@1.27.27, trna6_CysGCA_3_-_131950642_131950713@1.27.27, trna6_CysGCA_7_+_14902822…
tRF-27-ROD8N0X0JYL	GGTAAAATGGCTGAGTGAAGCATTGGA	5'-tRF	TyrGTA	trnaMT_TyrGTA_MT_-_5826_5891	1	27	27	0	0	0																															trnaMT_TyrGTA_MT_-_5826_5891@1.27.27
tRF-27-RPM8309MUKK	GGTAGCGTGGCCGAGTGGTCTAAGGCG	5'-tRF	LeuTAG	trna27_LeuTAG_16_-_22207032_22207113	1	27	27	0	0	0																															trna27_LeuTAG_16_-_22207032_22207113@1.27.27
tRF-27-RPM830MMUKK	GGTAGCGTGGCCGAGCGGTCTAAGGCG	5'-tRF	LeuAAG	trna16_LeuAAG_16_+_22308461_22308542	1	27	27	0	0	0																															trna16_LeuAAG_16_+_22308461_22308542@1.27.27, trna16_LeuAAG_5_-_180601044_180601125@1.27.27, trna19_LeuAAG_5_-_180524474_180524555@1.27.27, trna1_LeuAAG_14_+_21078291_21078372@1.27.27, trna3_LeuAAG_5_+_180528840_180528921@1.27.27, trna42_LeuTAG_17_-_8023632_8023713@1.27.27, trna78_LeuAAG_6_+_28956779_28956860@1.27.27, trna7_LeuAAG_5_+_180614701_180614782@1.27.27, trna98_LeuAAG_6_-_28911399_289114…
tRF-27-RRJ89O9NF55	GGTCCCATGGTGTAATGGTTAGCACTC	5'-tRF	GlnTTG	trna16_GlnTTG_17_+_47269890_47269961	1	27	27	0	0	0																															trna16_GlnTTG_17_+_47269890_47269961@1.27.27, trna64_GlnTTG_6_+_28557156_28557227@1.27.27, trna84_GlnTTG_6_+_145503859_145503930@1.27.27
tRF-27-S3M8309ND3L	GTAGTCGTGGCCGAGTGGTTAAGGTGA	5'-tRF	SerAGA	trna145_SerAGA_6_-_27521192_27521273	1	27	27	0	0	0																															trna145_SerAGA_6_-_27521192_27521273@1.27.27
tRF-27-S3M8309NDJL	GTAGTCGTGGCCGAGTGGTTAAGGCGA	5'-tRF	SerAGA	trna11_SerAGA_8_-_96281885_96281966	1	27	27	0	0	0																															trna11_SerAGA_8_-_96281885_96281966@1.27.27, trna147_SerAGA_6_-_27509554_27509635@1.27.27, trna148_SerTGA_6_-_27473607_27473688@1.27.27, trna172_SerTGA_6_-_26312824_26312905@1.27.27, trna35_SerAGA_17_-_8129928_8130009@1.27.27, trna44_SerAGA_6_+_27446591_27446672@1.27.27, trna46_SerAGA_6_+_27463593_27463674@1.27.27, trna47_SerAGA_6_+_27470818_27470899@1.27.27, trna50_SerAGA_6_+_27499987_27500068@1…
tRF-27-S79PVOEOU52	GTCCTTGTAGTATAAACTAATACACCA	5'-tRF	ThrTGT	trnaMT_ThrTGT_MT_+_15888_15953	1	27	27	0	0	0																															trnaMT_ThrTGT_MT_+_15888_15953@1.27.27
tRF-27-SP58309MUKK	GTCAGGATGGCCGAGTGGTCTAAGGCG	5'-tRF	LeuCAA	trna100_LeuCAA_6_-_28864000_28864105	1	27	27	0	0	0																															trna100_LeuCAA_6_-_28864000_28864105@1.27.27, trna140_LeuCAA_6_-_27573417_27573524@1.27.27, trna141_LeuCAA_6_-_27570348_27570454@1.27.27, trna58_LeuCAA_1_+_249168054_249168159@1.27.27, trna74_LeuCAA_6_+_28908830_28908934@1.27.27
tRF-27-SP5830MMUKK	GTCAGGATGGCCGAGCGGTCTAAGGCG	5'-tRF	LeuCAG	trna17_LeuCAG_16_+_57333863_57333945	1	27	27	0	0	0																															trna17_LeuCAG_16_+_57333863_57333945@1.27.27, trna26_LeuCAG_16_-_57334392_57334474@1.27.27, trna34_LeuCAG_1_+_161411323_161411405@1.27.27, trna36_LeuCAG_1_+_161418741_161418823@1.27.27, trna38_LeuCAG_1_+_161426122_161426204@1.27.27, trna40_LeuCAG_1_+_161433532_161433614@1.27.27, trna42_LeuCAG_1_+_161440913_161440995@1.27.27, trna67_LeuCAG_1_-_161500132_161500214@1.27.27, trna7_LeuCAG_6_+_26521436…
tRF-27-V29K9UV3654	TAGGATGGGGTGTGATAGGTGGCACGG	5'-tRF	GlnTTG	trnaMT_GlnTTG_MT_-_4329_4400	1	27	27	10.71	0	0.0333333														10.71																	trnaMT_GlnTTG_MT_-_4329_4400@1.27.27, trnalookalike2_GlnTTG_1_-_564879_564950@1.27.27
tRF-27-VEX0K3XN13M	TAGATTGAAGCCAGTTGATTAGGGTGC	5'-tRF	AsnGTT	trnaMT_AsnGTT_MT_-_5657_5729	1	27	27	0	0	0																															trnaMT_AsnGTT_MT_-_5657_5729@1.27.27, trnalookalike5_AsnGTT_1_-_566207_566279@1.27.27
tRF-28-1I34QFI2VHDI	AGGCTCCGTGGCGCAATGGATAGCGCAT	5'-tRF	ArgTCT	trna9_ArgTCT_1_+_94313129_94313213	-1A	27	28	0	0	0																															trna9_ArgTCT_1_+_94313129_94313213@-1A.27.28
tRF-28-1K7LQ673FJDU	AGGGGGTGTAGCTCAGTGGTAGAGCGCA	5'-tRF, 5'U-tRF	AlaTGC	trna104_AlaTGC_6_-_28785012_28785083	-1A	27	28	0	0	0																															trna104_AlaTGC_6_-_28785012_28785083@-1A.27.28, trna104_AlaTGC_6_-_28785012_28785083@-1A.27.28, trna107_AlaTGC_6_-_28770577_28770647@-1A.27.28, trna107_AlaTGC_6_-_28770577_28770647@-1A.27.28, trna110_AlaTGC_6_-_28757547_28757618@-1A.27.28, trna110_AlaTGC_6_-_28757547_28757618@-1A.27.28
tRF-28-1NK47LI3VFD5	AGGTTCCATGGTGTAATGGTTAGCACTC	5'-tRF, 5'U-tRF	GlnCTG	trna146_GlnCTG_6_-_27515531_27515602	-1A	27	28	0	0	0																															trna146_GlnCTG_6_-_27515531_27515602@-1A.27.28, trna1_GlnCTG_6_+_18836402_18836473@-1A.27.28, trna3_GlnCTG_17_+_8023070_8023141@-1A.27.28, trna3_GlnCTG_17_+_8023070_8023141@-1A.27.28, trna42_GlnCTG_6_+_27263212_27263283@-1A.27.28, trna42_GlnCTG_6_+_27263212_27263283@-1A.27.28, trna49_GlnCTG_6_+_27487308_27487379@-1A.27.28, trna49_GlnCTG_6_+_27487308_27487379@-1A.27.28, trna7_GlnCTG_15_-_66161400_…
tRF-28-1OR6QOH04MDY	AGTAAGGTCAGCTAAATAAGCTATCGGG	5'-tRF	MetCAT	trnaMT_MetCAT_MT_+_4402_4469	1	28	28	0	0	0																															trnaMT_MetCAT_MT_+_4402_4469@1.28.28
tRF-28-2YU04DYJIOD3	CACTGTAAAGCTAACTTAGCATTAACCT	5'-half	LysTTT	trnaMT_LysTTT_MT_+_8295_8364	1	28	28	11.62	0	0.0666667				10.67		11.62																									trnaMT_LysTTT_MT_+_8295_8364@1.28.28, trnalookalike7_LysTTT_1_+_568844_568913@1.28.28
tRF-28-395P4PN3FJDX	CCTTCGATAGCTCAGCTGGTAGAGCGGA	5'-tRF	TyrGTA	trna16_TyrGTA_14_-_21131351_21131444	1	28	28	0	0	0																															trna16_TyrGTA_14_-_21131351_21131444@1.28.28, trna17_TyrGTA_14_-_21128117_21128210@1.28.28, trna17_TyrGTA_6_+_26595102_26595190@1.28.28, trna18_TyrGTA_14_-_21125623_21125716@1.28.28, trna19_TyrGTA_14_-_21121258_21121351@1.28.28, trna4_TyrGTA_8_+_67025602_67025694@1.28.28, trna5_TyrGTA_14_+_21151432_21151520@1.28.28, trna5_TyrGTA_8_+_67026223_67026311@1.28.28
tRF-28-395P4PZ3FJDX	CCTTCGATAGCTCAGTTGGTAGAGCGGA	5'-tRF	TyrGTA	trna14_TyrGTA_6_+_26569086_26569176	1	28	28	0	0	0																															trna14_TyrGTA_6_+_26569086_26569176@1.28.28, trna16_TyrGTA_6_+_26577332_26577420@1.28.28, trna2_TyrGTA_2_+_27273650_27273738@1.28.28
tRF-28-4R94SX73V205	CTCCCTGGTGGTCTAGTGGTTAGGATTC	5'-tRF, 5'U-tRF	GluCTC	trna116_GluCTC_1_-_145399233_145399304	-1C	27	28	0	0	0																															trna116_GluCTC_1_-_145399233_145399304@-1C.27.28, trna59_GluCTC_1_+_249168447_249168518@-1C.27.28, trna71_GluCTC_1_-_161439189_161439260@-1C.27.28, trna71_GluCTC_1_-_161439189_161439260@-1C.27.28, trna74_GluCTC_1_-_161431809_161431880@-1C.27.28, trna74_GluCTC_1_-_161431809_161431880@-1C.27.28, trna77_GluCTC_1_-_161424398_161424469@-1C.27.28, trna77_GluCTC_1_-_161424398_161424469@-1C.27.28, trna77…
tRF-28-5BF900BY4D02	GAGAAAGCTCACAAGAACTGCTAACTCA	5'-tRF	SerGCT	trnaMT_SerGCT_MT_+_12207_12265	1	28	28	0	0	0																															trnaMT_SerGCT_MT_+_12207_12265@1.28.28
tRF-28-5F54QFQ2FWDW	GAGCAGAGTGGCGCAGCGGAAGCGTGCT	5'-tRF, 5'U-tRF	MetCAT	trna129_MetCAT_6_-_27870271_27870342	-1G	27	28	0	0	0																															trna129_MetCAT_6_-_27870271_27870342@-1G.27.28, trna129_MetCAT_6_-_27870271_27870342@-1G.27.28, trna142_MetCAT_6_-_27560600_27560671@-1G.27.28, trna150_MetCAT_6_-_27300764_27300835@-1G.27.28, trna169_MetCAT_6_-_26330529_26330600@-1G.27.28, trna171_MetCAT_6_-_26313352_26313423@-1G.27.28, trna20_MetCAT_17_-_80452597_80452668@-1G.27.28, trna2_MetCAT_6_+_26286754_26286825@-1G.27.28, trna32_MetCAT_1_+…
tRF-28-66XMSL73VLD5	GGCCATGATCGTATAGTGGTTAGTACTC	5'-tRF	HisGTG	trna106_HisGTG_1_-_149155828_149155899	-1G	27	28	0	0	0																															trna106_HisGTG_1_-_149155828_149155899@-1G.27.28
tRF-28-6978WP9LXND5	GGCTCGTTGGTCTAGTGGTATGATTCTC	5'-tRF	ProTGG	trna3_ProTGG_14_+_21101165_21101236	1	28	28	0	0	0																															trna3_ProTGG_14_+_21101165_21101236@1.28.28
tRF-28-6978WPRLXND5	GGCTCGTTGGTCTAGGGGTATGATTCTC	5'-tRF	ProAGG	trna11_ProAGG_16_+_3241989_3242060	1	28	28	0	0	0																															trna11_ProAGG_16_+_3241989_3242060@1.28.28, trna12_ProAGG_6_+_26555498_26555569@1.28.28, trna12_ProTGG_11_-_75946869_75946940@1.28.28, trna14_ProTGG_5_-_180615854_180615925@1.28.28, trna22_ProAGG_14_-_21081560_21081631@1.28.28, trna23_ProAGG_14_-_21077495_21077566@1.28.28, trna28_ProTGG_16_-_3234133_3234204@1.28.28, trna29_ProAGG_16_-_3232635_3232706@1.28.28, trna2_ProAGG_7_+_128423504_128423575@…
tRF-28-6998LO9EFVDE	GGCTCTGTGGCGCAATGGATAGCGCATT	5'-tRF	ArgTCT	trna3_ArgTCT_11_+_59318767_59318852	1	28	28	0	0	0																															trna3_ArgTCT_11_+_59318767_59318852@1.28.28, trna4_ArgTCT_17_+_8024243_8024330@1.28.28, trna4_ArgTCT_9_-_131102355_131102445@1.28.28, trna52_ArgTCT_6_+_27529963_27530049@1.28.28
tRF-28-69JP4P9NFJW	GGCTCCATAGCTCAGTGGTTAGAGCACT	5'-tRF	ThrTGT	trna56_ThrTGT_1_+_222638347_222638419	1	28	28	0	0	0																															trna56_ThrTGT_1_+_222638347_222638419@1.28.28
tRF-28-69JP4PRNFJW	GGCTCCATAGCTCAGGGGTTAGAGCACT	5'-tRF	ThrTGT	trna13_ThrTGT_5_-_180618687_180618758	1	28	28	0	0	0																															trna13_ThrTGT_5_-_180618687_180618758@1.28.28, trna20_ThrTGT_14_-_21099319_21099391@1.28.28
tRF-28-69M8LO9EFVDE	GGCTCCGTGGCGCAATGGATAGCGCATT	5'-tRF	ArgTCT	trna9_ArgTCT_1_+_94313129_94313213	1	28	28	0	0	0																															trna9_ArgTCT_1_+_94313129_94313213@1.28.28
tRF-28-6BDMI2669K0P	GGAAAAAGTCATGGAGGCCATGGGGTTG	5'-tRF	SerTGA	trnaMT_SerTGA_MT_-_7446_7514	-1G	27	28	0	0	0																															trnaMT_SerTGA_MT_-_7446_7514@-1G.27.28, trnalookalike6_SerTGA_1_-_567997_568065@-1G.27.28
tRF-28-6Q947673FE03	GGCATTGGTGGTTCAGTGGTAGAATTCT	5'-tRF, 5'U-tRF	GlyGCC	trna128_GlyGCC_6_-_27870686_27870756	-1G	27	28	0	0	0																															trna128_GlyGCC_6_-_27870686_27870756@-1G.27.28, trna128_GlyGCC_6_-_27870686_27870756@-1G.27.28, trna133_GlyCCC_1_-_16872434_16872504@-1G.27.28, trna133_GlyCCC_1_-_16872434_16872504@-1G.27.28, trna18_GlyGCC_16_+_70822597_70822667@-1G.27.28, trna19_GlyGCC_16_+_70823410_70823480@-1G.27.28, trna19_GlyGCC_16_+_70823410_70823480@-1G.27.28, trna19_GlyGCC_2_-_157257659_157257729@-1G.27.28, trna24_GlyGCC_…
tRF-28-6RJ89O9MF503	GGCCCCATGGTGTAATGGTCAGCACTCT	5'-tRF	GlnCTG	trna131_GlnCTG_6_-_27759135_27759206	1	28	28	0	0	0																															trna131_GlnCTG_6_-_27759135_27759206@1.28.28
tRF-28-6RJ89O9NF503	GGCCCCATGGTGTAATGGTTAGCACTCT	5'-tRF	GlnTTG	trna130_GlnTTG_6_-_27763640_27763711	1	28	28	0	0	0																															trna130_GlnTTG_6_-_27763640_27763711@1.28.28, trna173_GlnTTG_6_-_26311975_26312046@1.28.28, trna174_GlnTTG_6_-_26311424_26311495@1.28.28
tRF-28-6RVP4PRNFJW	GGCCCTATAGCTCAGGGGTTAGAGCACT	5'-tRF	ThrTGT	trna4_ThrTGT_14_+_21149849_21149921	1	28	28	0	0	0																															trna4_ThrTGT_14_+_21149849_21149921@1.28.28
tRF-28-6SM83O9EDJ0D	GGCCGCGTGGCCTAATGGATAAGGCGTC	5'-tRF	ArgCCG	trna114_ArgCCG_6_-_28710729_28710801	1	28	28	0	0	0																															trna114_ArgCCG_6_-_28710729_28710801@1.28.28, trna1_ArgCCG_16_+_3200675_3200747@1.28.28, trna4_ArgTCG_15_+_89878304_89878376@1.28.28, trna73_ArgCCG_6_+_28849165_28849237@1.28.28
tRF-28-6SXMSL73VLD5	GGCCGTGATCGTATAGTGGTTAGTACTC	5'-tRF	HisGTG	trna111_HisGTG_1_-_147774845_147774916	-1G	27	28	12.77	0	0.0333333																							12.77								trna111_HisGTG_1_-_147774845_147774916@-1G.27.28, trna118_HisGTG_1_-_145396881_145396952@-1G.27.28, trna16_HisGTG_1_+_146544773_146544844@-1G.27.28, trna1_HisGTG_15_+_45493349_45493420@-1G.27.28, trna21_HisGTG_1_+_147753471_147753542@-1G.27.28, trna33_HisGTG_6_+_27125906_27125977@-1G.27.28, trna7_HisGTG_9_-_14433938_14434009@-1G.27.28, trna8_HisGTG_15_-_45492611_45492682@-1G.27.28, trna9_HisGTG_1…
tRF-28-6VLY7L73HQDU	GGCGCCGCTGGTGTAGTGGTATCATGCA	5'-tRF	GlyCCC	trna27_GlyCCC_2_-_70476123_70476193	-1G	27	28	0	0	0																															trna27_GlyCCC_2_-_70476123_70476193@-1G.27.28, trna34_GlyCCC_16_-_686736_686806@-1G.27.28
tRF-28-779PZBHFEEDZ	GTTCTTGTAGTTGAAATACAACGATGGT	5'-tRF	GluTTC	trnaMT_GluTTC_MT_-_14674_14742	1	28	28	0	0	0																															trnaMT_GluTTC_MT_-_14674_14742@1.28.28, trnalookalike8_GluTTC_5_-_93905172_93905240@1.28.28
tRF-28-79M89P9NH5DE	GTTTCCGTGGTGTAGTGGTTATCACATT	5'-tRF	ValTAC	trna40_ValTAC_6_+_27258405_27258477	1	28	28	0	0	0																															trna40_ValTAC_6_+_27258405_27258477@1.28.28
tRF-28-79MP909NH50E	GTTTCCGTAGTGGAGTGGTTATCACGTT	5'-tRF	ValCAC	trna157_ValCAC_6_-_27173867_27173939	1	28	28	0	0	0																															trna157_ValCAC_6_-_27173867_27173939@1.28.28
tRF-28-79MP9P9MH50E	GTTTCCGTAGTGTAGTGGTCATCACGTT	5'-tRF	ValAAC	trna15_ValAAC_5_-_180615416_180615488	1	28	28	0	0	0																															trna15_ValAAC_5_-_180615416_180615488@1.28.28
tRF-28-79MP9P9NH50E	GTTTCCGTAGTGTAGTGGTTATCACGTT	5'-tRF	ValCAC	trna10_ValCAC_5_-_180649395_180649467	1	28	28	19.87	0	0.0666667																								19.87				15.24			trna10_ValCAC_5_-_180649395_180649467@1.28.28, trna12_ValAAC_5_-_180645270_180645342@1.28.28, trna132_ValAAC_6_-_27721179_27721251@1.28.28, trna136_ValAAC_6_-_27648885_27648957@1.28.28, trna139_ValAAC_6_-_27618707_27618779@1.28.28, trna18_ValCAC_5_-_180529253_180529325@1.28.28, trna2_ValAAC_3_+_169490018_169490090@1.28.28, trna2_ValCAC_5_+_180524070_180524142@1.28.28, trna37_ValAAC_6_+_27203288_2…
tRF-28-79MP9PMNH5DE	GTTTCCGTAGTGTAGCGGTTATCACATT	5'-tRF	ValCAC	trna13_ValCAC_19_-_4724647_4724719	1	28	28	19.64	0	0.1																									19.64		10.5			11.21	trna13_ValCAC_19_-_4724647_4724719@1.28.28
tRF-28-7O58J0K82NDU	GTTAAGATGGCAGAGCCCGGCAATTGCA	5'-tRF	LeuTAA	trna2_LeuTAA_X_-_55207755_55207829	1	28	28	0	0	0																															trna2_LeuTAA_X_-_55207755_55207829@1.28.28
tRF-28-7O58J0K8UMDU	GTTAAGATGGCAGAGCCCGGTAATCGCA	5'-tRF	LeuTAA	trnaMT_LeuTAA_MT_+_3230_3304	1	28	28	0	0	0																															trnaMT_LeuTAA_MT_+_3230_3304@1.28.28
tRF-28-7X9PN54720DF	GTTTATGTAGCTTACCTCCTCAAAGCAA	5'-tRF	PheGAA	trnaMT_PheGAA_MT_+_577_647	1	28	28	0	0	0																															trnaMT_PheGAA_MT_+_577_647@1.28.28
tRF-28-86J8WPMN1E0J	TCCCACATGGTCTAGCGGTTAGGATTCC	5'-tRF	GluTTC	trna11_GluTTC_15_-_26327381_26327452	1	28	28	144.11	0	0.333333																				19.42		22.73	28.09	51.65	25.89	30.72	144.11	62.38	69.02	89.65	trna11_GluTTC_15_-_26327381_26327452@1.28.28, trna3_GluTTC_13_-_45492062_45492133@1.28.28
tRF-28-86V8WPMN1E0J	TCCCATATGGTCTAGCGGTTAGGATTCC	5'-tRF	GluTTC	trna20_GluTTC_2_-_131094701_131094772	1	28	28	94.15	0	0.2																									12.79	11.32	94.15	37.55	22.23	53.28	trna20_GluTTC_2_-_131094701_131094772@1.28.28, trna5_GluTTC_13_-_41634874_41634945@1.28.28
tRF-28-87R8WP9I1E0K	TCCCTGGTGGTCTAGTGGCTAGGATTCG	5'-tRF	GluTTC	trna134_GluTTC_1_-_16861774_16861845	1	28	28	0	0	0																															trna134_GluTTC_1_-_16861774_16861845@1.28.28, trna5_GluTTC_1_+_17199078_17199149@1.28.28, trna84_GluTTC_1_-_161391883_161391954@1.28.28, trna94_GluTTC_1_-_149664355_149664427@1.28.28
tRF-28-87R8WP9N1E0K	TCCCTGGTGGTCTAGTGGTTAGGATTCG	5'-tRF	GluCTC	trna116_GluCTC_1_-_145399233_145399304	1	28	28	536.99	44.97	0.5	26.08	52.09	19.88				96.9	20.99	88.57	47.17	59.55	20.71	57.21	41.37	12.41	26.96	32.89	63.7	42.77	24.77			257.94	258.27	384.22	124.3	536.99	299.92	262.89	434.1	trna116_GluCTC_1_-_145399233_145399304@1.28.28, trna59_GluCTC_1_+_249168447_249168518@1.28.28, trna71_GluCTC_1_-_161439189_161439260@1.28.28, trna74_GluCTC_1_-_161431809_161431880@1.28.28, trna77_GluCTC_1_-_161424398_161424469@1.28.28, trna77_GluCTC_6_+_28949976_28950047@1.28.28, trna80_GluCTC_1_-_161417018_161417089@1.28.28, trna87_GluCTC_6_-_126101393_126101464@1.28.28
tRF-28-897PVP941QDJ	TCCTCGTTAGTATAGTGGTGAGTATCCC	5'-tRF	AspGTC	trna10_AspGTC_12_-_125424193_125424264	1	28	28	0	0	0																															trna10_AspGTC_12_-_125424193_125424264@1.28.28, trna12_AspGTC_12_-_125411891_125411962@1.28.28, trna38_AspGTC_17_-_8125556_8125627@1.28.28, trna45_AspGTC_6_+_27447453_27447524@1.28.28, trna48_AspGTC_6_+_27471523_27471594@1.28.28, trna4_AspGTC_12_+_96429799_96429870@1.28.28, trna69_AspGTC_1_-_161440205_161440276@1.28.28, trna72_AspGTC_1_-_161432824_161432895@1.28.28, trna75_AspGTC_1_-_161425414_16…
tRF-28-897PVP9N1QDJ	TCCTCGTTAGTATAGTGGTTAGTATCCC	5'-tRF	AspGTC	trna5_AspGTC_12_+_98897281_98897352	1	28	28	0	0	0																															trna5_AspGTC_12_+_98897281_98897352@1.28.28
tRF-28-8ZR8WP9I1E0K	TCCTTGGTGGTCTAGTGGCTAGGATTCG	5'-tRF	GluTTC	trna110_GluTTC_1_-_147781030_147781101	1	28	28	0	0	0																															trna110_GluTTC_1_-_147781030_147781101@1.28.28
tRF-28-9I34QFI2VHDI	TGGCTCCGTGGCGCAATGGATAGCGCAT	5'-tRF, 5'U-tRF	ArgTCT	trna9_ArgTCT_1_+_94313129_94313213	-1T	27	28	0	0	0																															trna9_ArgTCT_1_+_94313129_94313213@-1T.27.28, trna9_ArgTCT_1_+_94313129_94313213@-1T.27.28
tRF-28-9IMYSXR3IE03	TGGCTCGTTGGTCTAGGGGTATGATTCT	5'-tRF, 5'U-tRF	ProAGG	trna11_ProAGG_16_+_3241989_3242060	-1T	27	28	0	0	0																															trna11_ProAGG_16_+_3241989_3242060@-1T.27.28, trna11_ProAGG_16_+_3241989_3242060@-1T.27.28, trna12_ProAGG_6_+_26555498_26555569@-1T.27.28, trna12_ProTGG_11_-_75946869_75946940@-1T.27.28, trna12_ProTGG_11_-_75946869_75946940@-1T.27.28, trna14_ProTGG_5_-_180615854_180615925@-1T.27.28, trna22_ProAGG_14_-_21081560_21081631@-1T.27.28, trna23_ProAGG_14_-_21077495_21077566@-1T.27.28, trna23_ProAGG_14_-_…
tRF-28-9KHLQ6R3FJDE	TGGGGATATAGCTCAGGGGTAGAGCATT	5'-tRF, 5'U-tRF	CysGCA	trna16_CysGCA_7_-_149388272_149388343	-1T	27	28	0	0	0																															trna16_CysGCA_7_-_149388272_149388343@-1T.27.28, trna16_CysGCA_7_-_149388272_149388343@-1T.27.28
tRF-28-9LVPZO0BEB0L	TGGTATATAGTTTAAACAAAACGAATGA	5'-tRF	ArgTCG	trnaMT_ArgTCG_MT_+_10405_10469	1	28	28	0	0	0																															trnaMT_ArgTCG_MT_+_10405_10469@1.28.28
tRF-28-D3IPBBKN8LW	AAGGTATTAGAAAAACCATTTCATAACT	5'-tRF	AspGTC	trnaMT_AspGTC_MT_+_7518_7585	1	28	28	0	0	0																															trnaMT_AspGTC_MT_+_7518_7585@1.28.28
tRF-28-DKNPNOYB7J0L	AAGGGCTTAGCTTAATTAAAGTGGCTGA	5'-tRF	AlaTGC	trnaMT_AlaTGC_MT_-_5587_5655	1	28	28	0	0	0																															trnaMT_AlaTGC_MT_-_5587_5655@1.28.28, trnalookalike1_AlaTGC_14_+_32954252_32954320@1.28.28, trnalookalike4_AlaTGC_1_-_566137_566205@1.28.28
tRF-28-E7ZPVOH30W0F	ACTCTTTTAGTATAAATAGTACCGTTAA	5'-tRF	GlyTCC	trnaMT_GlyTCC_MT_+_9991_10058	1	28	28	0	0	0																															trnaMT_GlyTCC_MT_+_9991_10058@1.28.28
tRF-28-EZU05OJIH60P	ACTTTTAAAGGATAACAGCTATCCATTG	5'-tRF	LeuTAG	trnaMT_LeuTAG_MT_+_12266_12336	1	28	28	0	0	0																															trnaMT_LeuTAG_MT_+_12266_12336@1.28.28
tRF-28-F9LKXNYQIUDE	AGCTCCGAGGTGATTTTCATATTGAATT	tRF-1, 5'-half	CysGCA	trnaMT_CysGCA_MT_-_5761_5826	1	28	28	0	0	0																															trnaMT_CysGCA_MT_-_5761_5826@1.28.28, trnaMT_TyrGTA_MT_-_5826_5891@66.93.28
tRF-28-FBDMI2669K0P	AGAAAAAGTCATGGAGGCCATGGGGTTG	5'-tRF	SerTGA	trnaMT_SerTGA_MT_-_7446_7514	-1A	27	28	0	0	0																															trnaMT_SerTGA_MT_-_7446_7514@-1A.27.28, trnalookalike6_SerTGA_1_-_567997_568065@-1A.27.28
tRF-28-FBZP7OHFO6X	AGAAATTTAGGTTAAATACAGACCAAGA	5'-tRF	TrpTCA	trnaMT_TrpTCA_MT_+_5512_5579	1	28	28	0	0	0																															trnaMT_TrpTCA_MT_+_5512_5579@1.28.28, trnalookalike3_TrpTCA_1_+_566062_566129@1.28.28
tRF-28-FP18LPMBQ4DP	AGCAGAGTGGCGCAGCGGAAGCGTGCTG	5'-tRF	MetCAT	trna129_MetCAT_6_-_27870271_27870342	1	28	28	0	0	0																															trna129_MetCAT_6_-_27870271_27870342@1.28.28, trna142_MetCAT_6_-_27560600_27560671@1.28.28, trna150_MetCAT_6_-_27300764_27300835@1.28.28, trna169_MetCAT_6_-_26330529_26330600@1.28.28, trna171_MetCAT_6_-_26313352_26313423@1.28.28, trna20_MetCAT_17_-_80452597_80452668@1.28.28, trna2_MetCAT_6_+_26286754_26286825@1.28.28, trna32_MetCAT_1_+_153643726_153643797@1.28.28, trna61_MetCAT_6_+_27745664_27745…
tRF-28-FQ947673FE03	AGCATTGGTGGTTCAGTGGTAGAATTCT	5'-tRF, 5'U-tRF	GlyGCC	trna128_GlyGCC_6_-_27870686_27870756	-1A	27	28	0	0	0																															trna128_GlyGCC_6_-_27870686_27870756@-1A.27.28, trna133_GlyCCC_1_-_16872434_16872504@-1A.27.28, trna18_GlyGCC_16_+_70822597_70822667@-1A.27.28, trna18_GlyGCC_16_+_70822597_70822667@-1A.27.28, trna19_GlyGCC_16_+_70823410_70823480@-1A.27.28, trna19_GlyGCC_2_-_157257659_157257729@-1A.27.28, trna19_GlyGCC_2_-_157257659_157257729@-1A.27.28, trna24_GlyGCC_16_-_70812942_70813012@-1A.27.28, trna24_GlyGCC…
tRF-28-FR6LQ6S8V0DI	AGCCCGGATAGCTCAGTCGGTAGAGCAT	5'-tRF, 5'U-tRF	LysTTT	trna14_LysTTT_11_-_59327808_59327880	-1A	27	28	0	0	0																															trna14_LysTTT_11_-_59327808_59327880@-1A.27.28, trna14_LysTTT_11_-_59327808_59327880@-1A.27.28, trna2_LysTTT_17_+_8022473_8022545@-1A.27.28, trna2_LysTTT_17_+_8022473_8022545@-1A.27.28, trna54_LysTTT_1_+_204475655_204475727@-1A.27.28, trna5_LysTTT_11_+_59323902_59323974@-1A.27.28, trna62_LysTTT_1_-_204476158_204476230@-1A.27.28, trna62_LysTTT_1_-_204476158_204476230@-1A.27.28, trna76_LysTTT_6_+_2…
tRF-28-FSXMSL73VLD5	AGCCGTGATCGTATAGTGGTTAGTACTC	5'-tRF	HisGTG	trna111_HisGTG_1_-_147774845_147774916	-1A	27	28	0	0	0																															trna111_HisGTG_1_-_147774845_147774916@-1A.27.28, trna118_HisGTG_1_-_145396881_145396952@-1A.27.28, trna16_HisGTG_1_+_146544773_146544844@-1A.27.28, trna1_HisGTG_15_+_45493349_45493420@-1A.27.28, trna21_HisGTG_1_+_147753471_147753542@-1A.27.28, trna33_HisGTG_6_+_27125906_27125977@-1A.27.28, trna7_HisGTG_9_-_14433938_14434009@-1A.27.28, trna8_HisGTG_15_-_45492611_45492682@-1A.27.28, trna9_HisGTG_1…
tRF-28-FVLY7L73HQDU	AGCGCCGCTGGTGTAGTGGTATCATGCA	5'-tRF, 5'U-tRF	GlyCCC	trna27_GlyCCC_2_-_70476123_70476193	-1A	27	28	0	0	0																															trna27_GlyCCC_2_-_70476123_70476193@-1A.27.28, trna27_GlyCCC_2_-_70476123_70476193@-1A.27.28, trna34_GlyCCC_16_-_686736_686806@-1A.27.28, trna34_GlyCCC_16_-_686736_686806@-1A.27.28
tRF-28-J09PNO2OF5D2	CAGAGTGTAGCTTAACACAAAGCACCCA	5'-tRF	ValTAC	trnaMT_ValTAC_MT_+_1602_1670	1	28	28	57.17	0	0.2	30.9	14.21	20.23	57.17		38.22														12.1											trnaMT_ValTAC_MT_+_1602_1670@1.28.28
tRF-28-J0DPZOIPD70H	CAGAGAATAGTTTAAATTAGAATCTTAG	5'-tRF	ProTGG	trnaMT_ProTGG_MT_-_15956_16023	1	28	28	0	0	0																															trnaMT_ProTGG_MT_-_15956_16023@1.28.28
tRF-28-K27LQX0FDFDJ	CCAGAGTGTAGCTTAACACAAAGCACCC	5'-tRF, 5'U-tRF	ValTAC	trnaMT_ValTAC_MT_+_1602_1670	-1C	27	28	0	0	0																															trnaMT_ValTAC_MT_+_1602_1670@-1C.27.28, trnaMT_ValTAC_MT_+_1602_1670@-1C.27.28
tRF-28-KISBQONPJXV	CCACTGTAAAGCTAACTTAGCATTAACC	5'U-tRF, 5'-half	LysTTT	trnaMT_LysTTT_MT_+_8295_8364	-1C	27	28	0	0	0																															trnaMT_LysTTT_MT_+_8295_8364@-1C.27.28, trnaMT_LysTTT_MT_+_8295_8364@-1C.27.28, trnalookalike7_LysTTT_1_+_568844_568913@-1C.27.28, trnalookalike7_LysTTT_1_+_568844_568913@-1C.27.28
tRF-28-LQ947673FE03	CGCATTGGTGGTTCAGTGGTAGAATTCT	5'-tRF, 5'U-tRF	GlyGCC	trna128_GlyGCC_6_-_27870686_27870756	-1C	27	28	0	0	0																															trna128_GlyGCC_6_-_27870686_27870756@-1C.27.28, trna133_GlyCCC_1_-_16872434_16872504@-1C.27.28, trna18_GlyGCC_16_+_70822597_70822667@-1C.27.28, trna19_GlyGCC_16_+_70823410_70823480@-1C.27.28, trna19_GlyGCC_2_-_157257659_157257729@-1C.27.28, trna24_GlyGCC_16_-_70812942_70813012@-1C.27.28, trna25_GlyGCC_16_-_70812114_70812184@-1C.27.28, trna4_GlyCCC_1_+_17188416_17188486@-1C.27.28, trna5_GlyGCC_17_…
tRF-28-LQR47673FE03	CGCATGGGTGGTTCAGTGGTAGAATTCT	5'-tRF	GlyGCC	trna2_GlyGCC_21_-_18827107_18827177	-1C	27	28	0	0	0																															trna2_GlyGCC_21_-_18827107_18827177@-1C.27.28, trna35_GlyGCC_1_+_161413094_161413164@-1C.27.28, trna37_GlyGCC_1_+_161420467_161420537@-1C.27.28, trna39_GlyGCC_1_+_161427898_161427968@-1C.27.28, trna41_GlyGCC_1_+_161435258_161435328@-1C.27.28
tRF-28-LR6LQ6S8V0DI	CGCCCGGATAGCTCAGTCGGTAGAGCAT	5'-tRF, 5'U-tRF	LysTTT	trna14_LysTTT_11_-_59327808_59327880	-1C	27	28	0	0	0																															trna14_LysTTT_11_-_59327808_59327880@-1C.27.28, trna2_LysTTT_17_+_8022473_8022545@-1C.27.28, trna54_LysTTT_1_+_204475655_204475727@-1C.27.28, trna54_LysTTT_1_+_204475655_204475727@-1C.27.28, trna5_LysTTT_11_+_59323902_59323974@-1C.27.28, trna62_LysTTT_1_-_204476158_204476230@-1C.27.28, trna76_LysTTT_6_+_28918806_28918878@-1C.27.28
tRF-28-LSXMSL73VLD5	CGCCGTGATCGTATAGTGGTTAGTACTC	5'-tRF, 5'U-tRF	HisGTG	trna111_HisGTG_1_-_147774845_147774916	-1C	27	28	0	0	0																															trna111_HisGTG_1_-_147774845_147774916@-1C.27.28, trna111_HisGTG_1_-_147774845_147774916@-1C.27.28, trna118_HisGTG_1_-_145396881_145396952@-1C.27.28, trna118_HisGTG_1_-_145396881_145396952@-1C.27.28, trna16_HisGTG_1_+_146544773_146544844@-1C.27.28, trna16_HisGTG_1_+_146544773_146544844@-1C.27.28, trna1_HisGTG_15_+_45493349_45493420@-1C.27.28, trna1_HisGTG_15_+_45493349_45493420@-1C.27.28, trna21_…
tRF-28-LVLY7L73HQDU	CGCGCCGCTGGTGTAGTGGTATCATGCA	5'-tRF	GlyCCC	trna27_GlyCCC_2_-_70476123_70476193	-1C	27	28	0	0	0																															trna27_GlyCCC_2_-_70476123_70476193@-1C.27.28, trna34_GlyCCC_16_-_686736_686806@-1C.27.28
tRF-28-LW94SL735F0H	CGCGTTGGTGGTATAGTGGTGAGCATAG	5'-tRF, 5'U-tRF	GlyTCC	trna117_GlyTCC_1_-_145397864_145397935	-1C	27	28	0	0	0																															trna117_GlyTCC_1_-_145397864_145397935@-1C.27.28, trna45_GlyTCC_1_+_161500903_161500974@-1C.27.28, trna45_GlyTCC_1_+_161500903_161500974@-1C.27.28, trna70_GlyTCC_1_-_161439547_161439618@-1C.27.28, trna73_GlyTCC_1_-_161432166_161432237@-1C.27.28, trna76_GlyTCC_1_-_161424756_161424827@-1C.27.28, trna79_GlyTCC_1_-_161417375_161417446@-1C.27.28, trna82_GlyTCC_1_-_161409961_161410032@-1C.27.28
tRF-28-M1RXQ678Y2D8	CGGCCGGTTAGCTCAGTTGGTTAGAGCG	5'-tRF, 5'U-tRF	IleAAT	trna10_IleAAT_14_+_102783429_102783502	-1C	27	28	0	0	0																															trna10_IleAAT_14_+_102783429_102783502@-1C.27.28, trna10_IleAAT_14_+_102783429_102783502@-1C.27.28, trna11_IleAAT_6_+_26554350_26554423@-1C.27.28, trna154_IleAAT_6_-_27205350_27205423@-1C.27.28, trna158_IleAAT_6_-_27144994_27145067@-1C.27.28, trna163_IleAAT_6_-_26745255_26745328@-1C.27.28, trna34_IleAAT_17_-_8130309_8130382@-1C.27.28, trna41_SerACT_6_+_27261671_27261744@-1C.27.28, trna41_SerACT_6…
tRF-28-MI34QFI2VHDI	CGGCTCCGTGGCGCAATGGATAGCGCAT	5'-tRF	ArgTCT	trna9_ArgTCT_1_+_94313129_94313213	-1C	27	28	0	0	0																															trna9_ArgTCT_1_+_94313129_94313213@-1C.27.28
tRF-28-MIMYSXR3IE03	CGGCTCGTTGGTCTAGGGGTATGATTCT	5'-tRF, 5'U-tRF	ProAGG	trna11_ProAGG_16_+_3241989_3242060	-1C	27	28	0	0	0																															trna11_ProAGG_16_+_3241989_3242060@-1C.27.28, trna12_ProAGG_6_+_26555498_26555569@-1C.27.28, trna12_ProAGG_6_+_26555498_26555569@-1C.27.28, trna12_ProTGG_11_-_75946869_75946940@-1C.27.28, trna14_ProTGG_5_-_180615854_180615925@-1C.27.28, trna14_ProTGG_5_-_180615854_180615925@-1C.27.28, trna22_ProAGG_14_-_21081560_21081631@-1C.27.28, trna22_ProAGG_14_-_21081560_21081631@-1C.27.28, trna23_ProAGG_14_…
tRF-28-MIN4QFI2VHDI	CGGCTCTGTGGCGCAATGGATAGCGCAT	5'-tRF, 5'U-tRF	ArgTCT	trna3_ArgTCT_11_+_59318767_59318852	-1C	27	28	0	0	0																															trna3_ArgTCT_11_+_59318767_59318852@-1C.27.28, trna4_ArgTCT_17_+_8024243_8024330@-1C.27.28, trna4_ArgTCT_9_-_131102355_131102445@-1C.27.28, trna4_ArgTCT_9_-_131102355_131102445@-1C.27.28, trna52_ArgTCT_6_+_27529963_27530049@-1C.27.28
tRF-28-MLB4QU7BPNDX	CGGTAAAATGGCTGAGTGAAGCATTGGA	5'-tRF	TyrGTA	trnaMT_TyrGTA_MT_-_5826_5891	-1C	27	28	0	0	0																															trnaMT_TyrGTA_MT_-_5826_5891@-1C.27.28
tRF-28-OB1690PQR304	GAAAAAGTCATGGAGGCCATGGGGTTGG	5'-tRF	SerTGA	trnaMT_SerTGA_MT_-_7446_7514	1	28	28	0	0	0																															trnaMT_SerTGA_MT_-_7446_7514@1.28.28, trnalookalike6_SerTGA_1_-_567997_568065@1.28.28
tRF-28-OR183O9EDJDD	GACCCAGTGGCCTAATGGATAAGGCATC	5'-tRF	ArgCCG	trna23_ArgCCG_17_-_66016013_66016085	1	28	28	0	0	0																															trna23_ArgCCG_17_-_66016013_66016085@1.28.28
tRF-28-P4R8YP9LOND5	GCATGGGTGGTTCAGTGGTAGAATTCTC	5'-tRF	GlyGCC	trna2_GlyGCC_21_-_18827107_18827177	1	28	28	680.41	21.4	0.5	17.38	21.17					21.63	10.1	97.03	17.15	23.54		87.19	118.59	107.75	93.78	106.8	151.77							43.1	61.17	680.41	56.98	73.64	216.7	trna2_GlyGCC_21_-_18827107_18827177@1.28.28, trna35_GlyGCC_1_+_161413094_161413164@1.28.28, trna37_GlyGCC_1_+_161420467_161420537@1.28.28, trna39_GlyGCC_1_+_161427898_161427968@1.28.28, trna41_GlyGCC_1_+_161435258_161435328@1.28.28
tRF-28-PER8YP9LOND5	GCAATGGTGGTTCAGTGGTAGAATTCTC	5'-tRF	GluTTC	trna17_GluTTC_2_-_204229131_204229201	1	28	28	0	0	0																															trna17_GluTTC_2_-_204229131_204229201@1.28.28
tRF-28-PIR8YP9LOND5	GCACTGGTGGTTCAGTGGTAGAATTCTC	5'-tRF	GlyCCC	trna91_GlyCCC_1_-_149680210_149680280	1	28	28	0	0	0																															trna91_GlyCCC_1_-_149680210_149680280@1.28.28, trna99_ValCAC_1_-_149294666_149294736@1.28.28
tRF-28-PLR8YP9LONDQ	GCATAGGTGGTTCAGTGGTAGAATTCTT	5'-tRF	GlyGCC	trna43_GlyGCC_1_+_161450356_161450426	1	28	28	0	0	0																															trna43_GlyGCC_1_+_161450356_161450426@1.28.28
tRF-28-PNR8YO9LOND5	GCATTGGTGGTTCAATGGTAGAATTCTC	5'-tRF	GlyCCC	trna13_GlyCCC_17_+_19764175_19764245	1	28	28	0	0	0																															trna13_GlyCCC_17_+_19764175_19764245@1.28.28
tRF-28-PNR8YP9LOND5	GCATTGGTGGTTCAGTGGTAGAATTCTC	5'-tRF	GlyGCC	trna128_GlyGCC_6_-_27870686_27870756	1	28	28	1866.7	135.68	0.5							344.34	100.05	1866.7	234.82	117.77	178.54	195.56	168.25	85.08	132.09	139.27	323.27	41.53	13.23		15.24	94.49	262.24	326.5	184.69	621.1	493.06	394.68	1153.87	trna128_GlyGCC_6_-_27870686_27870756@1.28.28, trna133_GlyCCC_1_-_16872434_16872504@1.28.28, trna18_GlyGCC_16_+_70822597_70822667@1.28.28, trna19_GlyGCC_16_+_70823410_70823480@1.28.28, trna19_GlyGCC_2_-_157257659_157257729@1.28.28, trna24_GlyGCC_16_-_70812942_70813012@1.28.28, trna25_GlyGCC_16_-_70812114_70812184@1.28.28, trna4_GlyCCC_1_+_17188416_17188486@1.28.28, trna5_GlyGCC_17_+_8029064_802913…
tRF-28-PQ5SVP9N1503	GCCATGATCGTATAGTGGTTAGTACTCT	5'-tRF	HisGTG	trna106_HisGTG_1_-_149155828_149155899	1	28	28	0	0	0																															trna106_HisGTG_1_-_149155828_149155899@1.28.28
tRF-28-PR183O9EDJDE	GCCCCAGTGGCCTAATGGATAAGGCATT	5'-tRF	ArgCCT	trna3_ArgCCT_7_+_139025446_139025518	1	28	28	0	0	0																															trna3_ArgCCT_7_+_139025446_139025518@1.28.28
tRF-28-PR183O9EDJW	GCCCCAGTGGCCTAATGGATAAGGCACT	5'-tRF	ArgCCT	trna18_ArgCCT_17_+_73030001_73030073	1	28	28	0	0	0																															trna18_ArgCCT_17_+_73030001_73030073@1.28.28, trna21_ArgCCT_17_-_73030526_73030598@1.28.28
tRF-28-PS5P4PW3FJDD	GCCCGGATAGCTCAGTCGGTAGAGCATC	5'-tRF	LysTTT	trna14_LysTTT_11_-_59327808_59327880	1	28	28	19.97	0	0.133333																									14.01		19.73	12.24		19.97	trna14_LysTTT_11_-_59327808_59327880@1.28.28, trna2_LysTTT_17_+_8022473_8022545@1.28.28, trna54_LysTTT_1_+_204475655_204475727@1.28.28, trna5_LysTTT_11_+_59323902_59323974@1.28.28, trna62_LysTTT_1_-_204476158_204476230@1.28.28, trna76_LysTTT_6_+_28918806_28918878@1.28.28
tRF-28-PSQP4PW3FJD0	GCCCGGCTAGCTCAGTCGGTAGAGCATG	5'-tRF	LysCTT	trna10_LysCTT_16_+_3241501_3241573	1	28	28	95.18	0	0.333333							19.45	17.07		23.49	11.15														95.18	34.75	68.31	38.99	20.32	43.81	trna10_LysCTT_16_+_3241501_3241573@1.28.28, trna119_LysCTT_1_-_145395522_145395594@1.28.28, trna11_LysCTT_5_-_180648979_180649051@1.28.28, trna13_LysCTT_14_-_58706613_58706685@1.28.28, trna13_LysCTT_6_+_26556774_26556846@1.28.28, trna2_LysCTT_15_+_79152904_79152976@1.28.28, trna32_LysCTT_16_-_3207406_3207478@1.28.28, trna7_LysCTT_16_+_3225692_3225764@1.28.28, trna9_LysCTT_5_+_180634755_180634827@…
tRF-28-PSQP4PWEFJD0	GCCCGGCTAGCTCAGTCGATAGAGCATG	5'-tRF	LysCTT	trna30_LysCTT_16_-_3230555_3230627	1	28	28	0	0	0																															trna30_LysCTT_16_-_3230555_3230627@1.28.28
tRF-28-PW5SVP9N1503	GCCGTGATCGTATAGTGGTTAGTACTCT	5'-tRF	HisGTG	trna111_HisGTG_1_-_147774845_147774916	1	28	28	124.38	0	0.466667	104.3	36.21	21.47	14.93		11.92	11.48		10.82														20.43		25.28	15.49	124.38	20.15	19.62	69.68	trna111_HisGTG_1_-_147774845_147774916@1.28.28, trna118_HisGTG_1_-_145396881_145396952@1.28.28, trna16_HisGTG_1_+_146544773_146544844@1.28.28, trna1_HisGTG_15_+_45493349_45493420@1.28.28, trna21_HisGTG_1_+_147753471_147753542@1.28.28, trna33_HisGTG_6_+_27125906_27125977@1.28.28, trna7_HisGTG_9_-_14433938_14434009@1.28.28, trna8_HisGTG_15_-_45492611_45492682@1.28.28, trna9_HisGTG_15_-_45490804_454…
tRF-28-PY5P4PW3FJDD	GCCTGGATAGCTCAGTCGGTAGAGCATC	5'-tRF	LysTTT	trna143_LysTTT_6_-_27559593_27559665	1	28	28	0	0	0																															trna143_LysTTT_6_-_27559593_27559665@1.28.28
tRF-28-PY5P4PZ3FJDD	GCCTGGATAGCTCAGTTGGTAGAGCATC	5'-tRF	LysTTT	trna11_LysTTT_11_+_122430655_122430727	1	28	28	0	0	0																															trna11_LysTTT_11_+_122430655_122430727@1.28.28, trna23_LysTTT_16_-_73512216_73512288@1.28.28
tRF-28-PYRP4PW3FJDD	GCCTGGGTAGCTCAGTCGGTAGAGCATC	5'-tRF	LysTTT	trna149_LysTTT_6_-_27302769_27302841	1	28	28	0	0	0																															trna149_LysTTT_6_-_27302769_27302841@1.28.28
tRF-28-Q1Q89P9L84DF	GCGCCGCTGGTGTAGTGGTATCATGCAA	5'-tRF	GlyCCC	trna27_GlyCCC_2_-_70476123_70476193	1	28	28	0	0	0																															trna27_GlyCCC_2_-_70476123_70476193@1.28.28, trna34_GlyCCC_16_-_686736_686806@1.28.28
tRF-28-Q99P9P9NH50E	GCTTCTGTAGTGTAGTGGTTATCACGTT	5'-tRF	ValCAC	trna152_ValCAC_6_-_27248049_27248121	1	28	28	89.19	0	0.133333																									17.21	13.8	89.19			14.16	trna152_ValCAC_6_-_27248049_27248121@1.28.28
tRF-28-QNR8VP94FQ9	GCGTTGGTGGTATAGTGGTGAGCATAGC	5'-tRF	GlyTCC	trna117_GlyTCC_1_-_145397864_145397935	1	28	28	11.42	0	0.0333333																											11.42				trna117_GlyTCC_1_-_145397864_145397935@1.28.28, trna45_GlyTCC_1_+_161500903_161500974@1.28.28, trna70_GlyTCC_1_-_161439547_161439618@1.28.28, trna73_GlyTCC_1_-_161432166_161432237@1.28.28, trna76_GlyTCC_1_-_161424756_161424827@1.28.28, trna79_GlyTCC_1_-_161417375_161417446@1.28.28
tRF-28-QNR8VP94FQZ	GCGTTGGTGGTATAGTGGTGAGCATAGT	5'-tRF	GlyTCC	trna82_GlyTCC_1_-_161409961_161410032	1	28	28	0	0	0																															trna82_GlyTCC_1_-_161409961_161410032@1.28.28
tRF-28-QNR8VP9LFQ9	GCGTTGGTGGTATAGTGGTAAGCATAGC	5'-tRF	GlyTCC	trna10_GlyTCC_17_+_8124866_8124937	1	28	28	0	0	0																															trna10_GlyTCC_17_+_8124866_8124937@1.28.28
tRF-28-QNR8VP9NFQ9	GCGTTGGTGGTATAGTGGTTAGCATAGC	5'-tRF	GlyTCC	trna2_GlyTCC_19_+_4724082_4724153	1	28	28	10.96	0	0.0333333																											10.96				trna2_GlyTCC_19_+_4724082_4724153@1.28.28
tRF-28-R29P4P9L5HDI	GGGGATGTAGCTCAGTGGTAGAGCGCAT	5'-tRF	AlaCGC	trna10_AlaCGC_6_+_26553731_26553802	1	28	28	0	0	0																															trna10_AlaCGC_6_+_26553731_26553802@1.28.28, trna119_AlaCGC_6_-_28641613_28641684@1.28.28, trna120_AlaAGC_6_-_28626014_28626085@1.28.28, trna13_AlaTGC_12_-_125406301_125406372@1.28.28, trna66_AlaTGC_6_+_28611222_28611293@1.28.28, trna8_AlaTGC_12_+_125424512_125424583@1.28.28, trna8_AlaTGC_5_+_180633868_180633939@1.28.28
tRF-28-R29P4P9L5HDM	GGGGATGTAGCTCAGTGGTAGAGCGCGC	5'-tRF	AlaCGC	trna13_AlaCGC_2_+_157257281_157257352	1	28	28	0	0	0																															trna13_AlaCGC_2_+_157257281_157257352@1.28.28
tRF-28-R2IP4OQ3FJDW	GGGGAATTAGCTCAAGCGGTAGAGCGCT	5'-tRF	AlaAGC	trna22_AlaAGC_6_+_26705606_26705678	1	28	28	0	0	0																															trna22_AlaAGC_6_+_26705606_26705678@1.28.28, trna93_AlaAGC_6_-_58164628_58164700@1.28.28, trna95_AlaAGC_6_-_58141877_58141949@1.28.28
tRF-28-R2IP4PQ3FJDW	GGGGAATTAGCTCAGGCGGTAGAGCGCT	5'-tRF	AlaAGC	trna161_AlaAGC_6_-_26771290_26771362	1	28	28	0	0	0																															trna161_AlaAGC_6_-_26771290_26771362@1.28.28, trna24_AlaAGC_6_+_26730737_26730809@1.28.28
tRF-28-R9J89O94F503	GGTTCCATGGTGTAATGGTGAGCACTCT	5'-tRF	GlnCTG	trna15_GlnCTG_1_+_145963304_145963375	1	28	28	0	0	0																															trna15_GlnCTG_1_+_145963304_145963375@1.28.28, trna19_GlnCTG_1_+_147505038_147505109@1.28.28
tRF-28-R9J89O9LF503	GGTTCCATGGTGTAATGGTAAGCACTCT	5'-tRF	GlnCTG	trna112_GlnCTG_1_-_147737382_147737453	1	28	28	0	0	0																															trna112_GlnCTG_1_-_147737382_147737453@1.28.28, trna22_GlnCTG_1_+_147800937_147801008@1.28.28, trna28_GlnCTG_1_+_149186125_149186196@1.28.28
tRF-28-R9J89O9NF503	GGTTCCATGGTGTAATGGTTAGCACTCT	5'-tRF	GlnCTG	trna146_GlnCTG_6_-_27515531_27515602	1	28	28	15.12	0	0.1													10.71	10.24				15.12													trna146_GlnCTG_6_-_27515531_27515602@1.28.28, trna1_GlnCTG_6_+_18836402_18836473@1.28.28, trna3_GlnCTG_17_+_8023070_8023141@1.28.28, trna42_GlnCTG_6_+_27263212_27263283@1.28.28, trna49_GlnCTG_6_+_27487308_27487379@1.28.28, trna7_GlnCTG_15_-_66161400_66161471@1.28.28, trna99_GlnCTG_6_-_28909378_28909449@1.28.28
tRF-28-R9JP9P9NH50D	GGTTCCATAGTGTAGTGGTTATCACGTC	5'-tRF	ValTAC	trna17_ValTAC_11_-_59318102_59318174	1	28	28	0	0	0																															trna17_ValTAC_11_-_59318102_59318174@1.28.28, trna4_ValTAC_X_-_18693029_18693101@1.28.28
tRF-28-R9JP9P9NH5DD	GGTTCCATAGTGTAGTGGTTATCACATC	5'-tRF	ValTAC	trna6_ValTAC_10_-_5895674_5895746	1	28	28	0	0	0																															trna6_ValTAC_10_-_5895674_5895746@1.28.28
tRF-28-R9JP9PMNH50D	GGTTCCATAGTGTAGCGGTTATCACGTC	5'-tRF	ValTAC	trna16_ValTAC_11_-_59318460_59318532	1	28	28	0	0	0																															trna16_ValTAC_11_-_59318460_59318532@1.28.28
tRF-28-RK9P4P9L5F0Q	GGGGGTGTAGCTCAGTGGTAGAGCATTT	5'-tRF	CysGCA	trna7_CysGCA_3_-_131947944_131948015	1	28	28	0	0	0																															trna7_CysGCA_3_-_131947944_131948015@1.28.28
tRF-28-RK9P4P9L5FDI	GGGGGTGTAGCTCAGTGGTAGAGCACAT	5'-tRF	AlaTGC	trna113_AlaTGC_6_-_28726141_28726212	1	28	28	0	0	0																															trna113_AlaTGC_6_-_28726141_28726212@1.28.28
tRF-28-RK9P4P9L5HDI	GGGGGTGTAGCTCAGTGGTAGAGCGCAT	5'-tRF	AlaTGC	trna104_AlaTGC_6_-_28785012_28785083	1	28	28	0	0	0																															trna104_AlaTGC_6_-_28785012_28785083@1.28.28, trna107_AlaTGC_6_-_28770577_28770647@1.28.28, trna110_AlaTGC_6_-_28757547_28757618@1.28.28
tRF-28-RK9P4P9L5HDN	GGGGGTGTAGCTCAGTGGTAGAGCGCGT	5'-tRF	AlaAGC	trna101_AlaAGC_6_-_28831462_28831533	1	28	28	0	0	0																															trna101_AlaAGC_6_-_28831462_28831533@1.28.28, trna102_AlaAGC_6_-_28806221_28806292@1.28.28, trna65_AlaAGC_6_+_28574933_28575004@1.28.28, trna67_AlaAGC_6_+_28678366_28678437@1.28.28, trna68_AlaAGC_6_+_28687481_28687552@1.28.28, trna70_AlaCGC_6_+_28697092_28697163@1.28.28
tRF-28-RKIP4OI3FJDW	GGGGGATTAGCTCAAATGGTAGAGCGCT	5'-tRF	AlaAGC	trna3_AlaAGC_2_+_27274082_27274154	1	28	28	0	0	0																															trna3_AlaAGC_2_+_27274082_27274154@1.28.28, trna6_AlaAGC_8_+_67026424_67026496@1.28.28
tRF-28-RKJP4P9L5F0Q	GGGGGCATAGCTCAGTGGTAGAGCATTT	5'-tRF	CysGCA	trna5_CysGCA_7_+_149007281_149007352	1	28	28	0	0	0																															trna5_CysGCA_7_+_149007281_149007352@1.28.28
tRF-28-RKVP4P73FJDE	GGGGGTATAGCTCAGGTGGTAGAGCATT	5'-tRF	CysGCA	trna127_CysGCA_1_-_93981834_93981906	1	28	28	0	0	0																															trna127_CysGCA_1_-_93981834_93981906@1.28.28
tRF-28-RKVP4P93FJDE	GGGGGTATAGCTCAGTGGGTAGAGCATT	5'-tRF	CysGCA	trna3_CysGCA_15_+_80036997_80037069	1	28	28	0	0	0																															trna3_CysGCA_15_+_80036997_80037069@1.28.28
tRF-28-RKVP4P9L5F0Q	GGGGGTATAGCTCAGTGGTAGAGCATTT	5'-tRF	CysGCA	trna15_CysGCA_17_+_37023898_37023969	1	28	28	0	0	0																															trna15_CysGCA_17_+_37023898_37023969@1.28.28, trna26_CysGCA_17_-_37310744_37310815@1.28.28, trna27_CysGCA_17_-_37309987_37310058@1.28.28, trna28_CysGCA_17_-_37025545_37025616@1.28.28, trna3_CysGCA_4_-_124430005_124430076@1.28.28
tRF-28-RKVP4P9L5HDN	GGGGGTATAGCTCAGTGGTAGAGCGCGT	5'-tRF	AlaAGC	trna108_AlaAGC_6_-_28763741_28763812	1	28	28	0	0	0																															trna108_AlaAGC_6_-_28763741_28763812@1.28.28
tRF-28-RKVP4PML5HDN	GGGGGTATAGCTCAGCGGTAGAGCGCGT	5'-tRF	AlaAGC	trna105_AlaAGC_6_-_28779849_28779920	1	28	28	0	0	0																															trna105_AlaAGC_6_-_28779849_28779920@1.28.28
tRF-28-RKVP4PRL5F0Q	GGGGGTATAGCTCAGGGGTAGAGCATTT	5'-tRF	CysGCA	trna10_CysGCA_7_+_149281816_149281887	1	28	28	0	0	0																															trna10_CysGCA_7_+_149281816_149281887@1.28.28, trna13_CysGCA_7_+_149332778_149332849@1.28.28, trna15_CysGCA_7_+_149404760_149404831@1.28.28, trna18_CysGCA_7_-_149310156_149310227@1.28.28, trna22_CysGCA_7_-_149074601_149074672@1.28.28, trna25_CysGCA_7_-_149052766_149052837@1.28.28, trna29_CysGCA_17_-_37017937_37018008@1.28.28, trna6_CysGCA_3_-_131950642_131950713@1.28.28, trna6_CysGCA_7_+_14902822…
tRF-28-ROD8N0X0JYDR	GGTAAAATGGCTGAGTGAAGCATTGGAC	5'-half	TyrGTA	trnaMT_TyrGTA_MT_-_5826_5891	1	28	28	0	0	0																															trnaMT_TyrGTA_MT_-_5826_5891@1.28.28
tRF-28-ROHL7X0OBQDH	GGTAAATATAGTTTAACCAAAACATCAG	5'-tRF	HisGTG	trnaMT_HisGTG_MT_+_12138_12206	-1G	27	28	0	0	0																															trnaMT_HisGTG_MT_+_12138_12206@-1G.27.28
tRF-28-RP9830MMUKDM	GGTAGTGTGGCCGAGCGGTCTAAGGCGC	5'-tRF	LeuTAG	trna2_LeuTAG_14_+_21093529_21093610	1	28	28	0	0	0																															trna2_LeuTAG_14_+_21093529_21093610@1.28.28
tRF-28-RPM8309MUKDM	GGTAGCGTGGCCGAGTGGTCTAAGGCGC	5'-tRF	LeuTAG	trna27_LeuTAG_16_-_22207032_22207113	1	28	28	0	0	0																															trna27_LeuTAG_16_-_22207032_22207113@1.28.28
tRF-28-RPM830MMUKDM	GGTAGCGTGGCCGAGCGGTCTAAGGCGC	5'-tRF	LeuAAG	trna16_LeuAAG_16_+_22308461_22308542	1	28	28	0	0	0																															trna16_LeuAAG_16_+_22308461_22308542@1.28.28, trna16_LeuAAG_5_-_180601044_180601125@1.28.28, trna19_LeuAAG_5_-_180524474_180524555@1.28.28, trna1_LeuAAG_14_+_21078291_21078372@1.28.28, trna3_LeuAAG_5_+_180528840_180528921@1.28.28, trna42_LeuTAG_17_-_8023632_8023713@1.28.28, trna78_LeuAAG_6_+_28956779_28956860@1.28.28, trna7_LeuAAG_5_+_180614701_180614782@1.28.28, trna98_LeuAAG_6_-_28911399_289114…
tRF-28-RRJ89O9NF503	GGTCCCATGGTGTAATGGTTAGCACTCT	5'-tRF	GlnTTG	trna16_GlnTTG_17_+_47269890_47269961	1	28	28	0	0	0																															trna16_GlnTTG_17_+_47269890_47269961@1.28.28, trna64_GlnTTG_6_+_28557156_28557227@1.28.28, trna84_GlnTTG_6_+_145503859_145503930@1.28.28
tRF-28-S79PVOEOU5DH	GTCCTTGTAGTATAAACTAATACACCAG	5'-tRF	ThrTGT	trnaMT_ThrTGT_MT_+_15888_15953	1	28	28	0	0	0																															trnaMT_ThrTGT_MT_+_15888_15953@1.28.28
tRF-28-S998LOW3VHDN	GTCTCTGTGGCGCAATCGGTTAGCGCGT	5'-tRF	AsnGTT	trna10_AsnGTT_1_+_143690028_143690101	1	28	28	0	0	0																															trna10_AsnGTT_1_+_143690028_143690101@1.28.28, trna113_AsnGTT_1_-_147520767_147520840@1.28.28, trna115_AsnGTT_1_-_145979034_145979107@1.28.28, trna122_AsnGTT_1_-_144488843_144488916@1.28.28, trna123_AsnGTT_1_-_144308614_144308687@1.28.28, trna136_AsnGTT_1_-_16847080_16847153@1.28.28, trna1_AsnGTT_19_+_1383562_1383635@1.28.28, trna24_AsnGTT_1_+_147877537_147877610@1.28.28, trna26_AsnGTT_1_+_148248…
tRF-28-SBVPZOKB0MX	GTAAATATAGTTTAACCAAAACATCAGA	5'-tRF	HisGTG	trnaMT_HisGTG_MT_+_12138_12206	1	28	28	0	0	0																															trnaMT_HisGTG_MT_+_12138_12206@1.28.28
tRF-28-SP58309MUKDM	GTCAGGATGGCCGAGTGGTCTAAGGCGC	5'-tRF	LeuCAA	trna100_LeuCAA_6_-_28864000_28864105	1	28	28	0	0	0																															trna100_LeuCAA_6_-_28864000_28864105@1.28.28, trna140_LeuCAA_6_-_27573417_27573524@1.28.28, trna141_LeuCAA_6_-_27570348_27570454@1.28.28, trna58_LeuCAA_1_+_249168054_249168159@1.28.28, trna74_LeuCAA_6_+_28908830_28908934@1.28.28
tRF-28-SP5830MMUKDM	GTCAGGATGGCCGAGCGGTCTAAGGCGC	5'-tRF	LeuCAG	trna17_LeuCAG_16_+_57333863_57333945	1	28	28	0	0	0																															trna17_LeuCAG_16_+_57333863_57333945@1.28.28, trna26_LeuCAG_16_-_57334392_57334474@1.28.28, trna34_LeuCAG_1_+_161411323_161411405@1.28.28, trna36_LeuCAG_1_+_161418741_161418823@1.28.28, trna38_LeuCAG_1_+_161426122_161426204@1.28.28, trna40_LeuCAG_1_+_161433532_161433614@1.28.28, trna42_LeuCAG_1_+_161440913_161440995@1.28.28, trna67_LeuCAG_1_-_161500132_161500214@1.28.28, trna7_LeuCAG_6_+_26521436…
tRF-28-SR94SX73V205	GTCCCTGGTGGTCTAGTGGTTAGGATTC	5'-tRF	GluCTC	trna116_GluCTC_1_-_145399233_145399304	-1G	27	28	0	0	0																															trna116_GluCTC_1_-_145399233_145399304@-1G.27.28, trna59_GluCTC_1_+_249168447_249168518@-1G.27.28, trna71_GluCTC_1_-_161439189_161439260@-1G.27.28, trna74_GluCTC_1_-_161431809_161431880@-1G.27.28, trna77_GluCTC_1_-_161424398_161424469@-1G.27.28, trna77_GluCTC_6_+_28949976_28950047@-1G.27.28, trna80_GluCTC_1_-_161417018_161417089@-1G.27.28, trna87_GluCTC_6_-_126101393_126101464@-1G.27.28
tRF-28-V29K9UV365DX	TAGGATGGGGTGTGATAGGTGGCACGGA	5'-tRF	GlnTTG	trnaMT_GlnTTG_MT_-_4329_4400	1	28	28	15.16	0	0.0333333														15.16																	trnaMT_GlnTTG_MT_-_4329_4400@1.28.28, trnalookalike2_GlnTTG_1_-_564879_564950@1.28.28
tRF-28-VEX0K3XN13DW	TAGATTGAAGCCAGTTGATTAGGGTGCT	5'-tRF	AsnGTT	trnaMT_AsnGTT_MT_-_5657_5729	1	28	28	0	0	0																															trnaMT_AsnGTT_MT_-_5657_5729@1.28.28, trnalookalike5_AsnGTT_1_-_566207_566279@1.28.28
tRF-28-VF54QFQ2FWDW	TAGCAGAGTGGCGCAGCGGAAGCGTGCT	5'-tRF, 5'U-tRF	MetCAT	trna129_MetCAT_6_-_27870271_27870342	-1T	27	28	0	0	0																															trna129_MetCAT_6_-_27870271_27870342@-1T.27.28, trna142_MetCAT_6_-_27560600_27560671@-1T.27.28, trna150_MetCAT_6_-_27300764_27300835@-1T.27.28, trna150_MetCAT_6_-_27300764_27300835@-1T.27.28, trna169_MetCAT_6_-_26330529_26330600@-1T.27.28, trna169_MetCAT_6_-_26330529_26330600@-1T.27.28, trna171_MetCAT_6_-_26313352_26313423@-1T.27.28, trna20_MetCAT_17_-_80452597_80452668@-1T.27.28, trna2_MetCAT_6_…
tRF-28-XBDMI2669K0P	TGAAAAAGTCATGGAGGCCATGGGGTTG	5'-tRF, 5'U-tRF	SerTGA	trnaMT_SerTGA_MT_-_7446_7514	-1T	27	28	0	0	0																															trnaMT_SerTGA_MT_-_7446_7514@-1T.27.28, trnaMT_SerTGA_MT_-_7446_7514@-1T.27.28, trnalookalike6_SerTGA_1_-_567997_568065@-1T.27.28, trnalookalike6_SerTGA_1_-_567997_568065@-1T.27.28
tRF-28-XQ947673FE03	TGCATTGGTGGTTCAGTGGTAGAATTCT	5'-tRF	GlyGCC	trna128_GlyGCC_6_-_27870686_27870756	-1T	27	28	0	0	0																															trna128_GlyGCC_6_-_27870686_27870756@-1T.27.28, trna133_GlyCCC_1_-_16872434_16872504@-1T.27.28, trna18_GlyGCC_16_+_70822597_70822667@-1T.27.28, trna19_GlyGCC_16_+_70823410_70823480@-1T.27.28, trna19_GlyGCC_2_-_157257659_157257729@-1T.27.28, trna24_GlyGCC_16_-_70812942_70813012@-1T.27.28, trna25_GlyGCC_16_-_70812114_70812184@-1T.27.28, trna4_GlyCCC_1_+_17188416_17188486@-1T.27.28, trna5_GlyGCC_17_…
tRF-28-XR6XQ6S8V0DI	TGCCCGGCTAGCTCAGTCGGTAGAGCAT	5'-tRF, 5'U-tRF	LysCTT	trna10_LysCTT_16_+_3241501_3241573	-1T	27	28	0	0	0																															trna10_LysCTT_16_+_3241501_3241573@-1T.27.28, trna119_LysCTT_1_-_145395522_145395594@-1T.27.28, trna119_LysCTT_1_-_145395522_145395594@-1T.27.28, trna11_LysCTT_5_-_180648979_180649051@-1T.27.28, trna13_LysCTT_14_-_58706613_58706685@-1T.27.28, trna13_LysCTT_6_+_26556774_26556846@-1T.27.28, trna2_LysCTT_15_+_79152904_79152976@-1T.27.28, trna2_LysCTT_15_+_79152904_79152976@-1T.27.28, trna32_LysCTT_1…
tRF-28-XSXMSL73VLD5	TGCCGTGATCGTATAGTGGTTAGTACTC	5'-tRF, 5'U-tRF	HisGTG	trna111_HisGTG_1_-_147774845_147774916	-1T	27	28	0	0	0																															trna111_HisGTG_1_-_147774845_147774916@-1T.27.28, trna118_HisGTG_1_-_145396881_145396952@-1T.27.28, trna16_HisGTG_1_+_146544773_146544844@-1T.27.28, trna1_HisGTG_15_+_45493349_45493420@-1T.27.28, trna21_HisGTG_1_+_147753471_147753542@-1T.27.28, trna33_HisGTG_6_+_27125906_27125977@-1T.27.28, trna33_HisGTG_6_+_27125906_27125977@-1T.27.28, trna7_HisGTG_9_-_14433938_14434009@-1T.27.28, trna7_HisGTG_9…
tRF-28-XVLY7L73HQDU	TGCGCCGCTGGTGTAGTGGTATCATGCA	5'-tRF	GlyCCC	trna27_GlyCCC_2_-_70476123_70476193	-1T	27	28	0	0	0																															trna27_GlyCCC_2_-_70476123_70476193@-1T.27.28, trna34_GlyCCC_16_-_686736_686806@-1T.27.28
tRF-28-YR94SX73V205	TTCCCTGGTGGTCTAGTGGTTAGGATTC	5'-tRF, 5'U-tRF	GluCTC	trna116_GluCTC_1_-_145399233_145399304	-1T	27	28	0	0	0																															trna116_GluCTC_1_-_145399233_145399304@-1T.27.28, trna116_GluCTC_1_-_145399233_145399304@-1T.27.28, trna59_GluCTC_1_+_249168447_249168518@-1T.27.28, trna59_GluCTC_1_+_249168447_249168518@-1T.27.28, trna71_GluCTC_1_-_161439189_161439260@-1T.27.28, trna74_GluCTC_1_-_161431809_161431880@-1T.27.28, trna77_GluCTC_1_-_161424398_161424469@-1T.27.28, trna77_GluCTC_6_+_28949976_28950047@-1T.27.28, trna77_…
tRF-29-1IMYSXR3IEJ5	AGGCTCGTTGGTCTAGGGGTATGATTCTC	5'-tRF, 5'U-tRF	ProAGG	trna11_ProAGG_16_+_3241989_3242060	-1A	28	29	0	0	0																															trna11_ProAGG_16_+_3241989_3242060@-1A.28.29, trna12_ProAGG_6_+_26555498_26555569@-1A.28.29, trna12_ProTGG_11_-_75946869_75946940@-1A.28.29, trna14_ProTGG_5_-_180615854_180615925@-1A.28.29, trna22_ProAGG_14_-_21081560_21081631@-1A.28.29, trna23_ProAGG_14_-_21077495_21077566@-1A.28.29, trna28_ProTGG_16_-_3234133_3234204@-1A.28.29, trna29_ProAGG_16_-_3232635_3232706@-1A.28.29, trna2_ProAGG_7_+_1284…
tRF-29-1LB4QU7BPNIR	AGGTAAAATGGCTGAGTGAAGCATTGGAC	5'U-tRF, 5'-half	TyrGTA	trnaMT_TyrGTA_MT_-_5826_5891	-1A	28	29	0	0	0																															trnaMT_TyrGTA_MT_-_5826_5891@-1A.28.29, trnaMT_TyrGTA_MT_-_5826_5891@-1A.28.29
tRF-29-1OR6QOH04MI9	AGTAAGGTCAGCTAAATAAGCTATCGGGC	5'-half	MetCAT	trnaMT_MetCAT_MT_+_4402_4469	1	29	29	1542.16	0	0.4	45.87	83.29	38.15	90.02	51.45	67.26													214.85	135.39	1542.16	277.73	656.35	401.31							trnaMT_MetCAT_MT_+_4402_4469@1.29.29
tRF-29-2YU04DYJIO1Q	CACTGTAAAGCTAACTTAGCATTAACCTT	5'-half	LysTTT	trnaMT_LysTTT_MT_+_8295_8364	1	29	29	0	0	0																															trnaMT_LysTTT_MT_+_8295_8364@1.29.29, trnalookalike7_LysTTT_1_+_568844_568913@1.29.29
tRF-29-47MXSL735LJJ	CTCCTCGTTAGTATAGTGGTGAGTATCCC	5'-tRF, 5'U-tRF	AspGTC	trna10_AspGTC_12_-_125424193_125424264	-1C	28	29	0	0	0																															trna10_AspGTC_12_-_125424193_125424264@-1C.28.29, trna12_AspGTC_12_-_125411891_125411962@-1C.28.29, trna38_AspGTC_17_-_8125556_8125627@-1C.28.29, trna38_AspGTC_17_-_8125556_8125627@-1C.28.29, trna45_AspGTC_6_+_27447453_27447524@-1C.28.29, trna48_AspGTC_6_+_27471523_27471594@-1C.28.29, trna4_AspGTC_12_+_96429799_96429870@-1C.28.29, trna69_AspGTC_1_-_161440205_161440276@-1C.28.29, trna72_AspGTC_1_-…
tRF-29-4R04SXQ3V2KJ	CTCCCACATGGTCTAGCGGTTAGGATTCC	5'-tRF, 5'U-tRF	GluTTC	trna11_GluTTC_15_-_26327381_26327452	-1C	28	29	0	0	0																															trna11_GluTTC_15_-_26327381_26327452@-1C.28.29, trna11_GluTTC_15_-_26327381_26327452@-1C.28.29, trna3_GluTTC_13_-_45492062_45492133@-1C.28.29, trna3_GluTTC_13_-_45492062_45492133@-1C.28.29
tRF-29-4R94SX73V2KK	CTCCCTGGTGGTCTAGTGGTTAGGATTCG	5'-tRF, 5'U-tRF	GluCTC	trna116_GluCTC_1_-_145399233_145399304	-1C	28	29	0	0	0																															trna116_GluCTC_1_-_145399233_145399304@-1C.28.29, trna59_GluCTC_1_+_249168447_249168518@-1C.28.29, trna71_GluCTC_1_-_161439189_161439260@-1C.28.29, trna71_GluCTC_1_-_161439189_161439260@-1C.28.29, trna74_GluCTC_1_-_161431809_161431880@-1C.28.29, trna74_GluCTC_1_-_161431809_161431880@-1C.28.29, trna77_GluCTC_1_-_161424398_161424469@-1C.28.29, trna77_GluCTC_1_-_161424398_161424469@-1C.28.29, trna77…
tRF-29-4RH4SXQ3V2KJ	CTCCCATATGGTCTAGCGGTTAGGATTCC	5'-tRF	GluTTC	trna20_GluTTC_2_-_131094701_131094772	-1C	28	29	0	0	0																															trna20_GluTTC_2_-_131094701_131094772@-1C.28.29, trna5_GluTTC_13_-_41634874_41634945@-1C.28.29
tRF-29-5BF900BY4DJI	GAGAAAGCTCACAAGAACTGCTAACTCAT	5'-tRF	SerGCT	trnaMT_SerGCT_MT_+_12207_12265	1	29	29	0	0	0																															trnaMT_SerGCT_MT_+_12207_12265@1.29.29
tRF-29-5F54QFQ2FWIP	GAGCAGAGTGGCGCAGCGGAAGCGTGCTG	5'-tRF, 5'U-tRF	MetCAT	trna129_MetCAT_6_-_27870271_27870342	-1G	28	29	0	0	0																															trna129_MetCAT_6_-_27870271_27870342@-1G.28.29, trna129_MetCAT_6_-_27870271_27870342@-1G.28.29, trna142_MetCAT_6_-_27560600_27560671@-1G.28.29, trna150_MetCAT_6_-_27300764_27300835@-1G.28.29, trna169_MetCAT_6_-_26330529_26330600@-1G.28.29, trna171_MetCAT_6_-_26313352_26313423@-1G.28.29, trna20_MetCAT_17_-_80452597_80452668@-1G.28.29, trna2_MetCAT_6_+_26286754_26286825@-1G.28.29, trna32_MetCAT_1_+…
tRF-29-66XMSL73VLH3	GGCCATGATCGTATAGTGGTTAGTACTCT	5'-tRF	HisGTG	trna106_HisGTG_1_-_149155828_149155899	-1G	28	29	0	0	0																															trna106_HisGTG_1_-_149155828_149155899@-1G.28.29
tRF-29-67M8LOMLQHJP	GGCCTCGTGGCGCAACGGTAGCGCGTCTG	5'-tRF	TrpCCA	trna39_TrpCCA_17_-_8124187_8124258	1	29	29	0	0	0																															trna39_TrpCCA_17_-_8124187_8124258@1.29.29
tRF-29-6978WP9LXNHK	GGCTCGTTGGTCTAGTGGTATGATTCTCG	5'-tRF	ProTGG	trna3_ProTGG_14_+_21101165_21101236	1	29	29	0	0	0																															trna3_ProTGG_14_+_21101165_21101236@1.29.29
tRF-29-6978WPRLXNHK	GGCTCGTTGGTCTAGGGGTATGATTCTCG	5'-tRF	ProAGG	trna11_ProAGG_16_+_3241989_3242060	1	29	29	24.11	0	0.0666667									24.11				13.28																		trna11_ProAGG_16_+_3241989_3242060@1.29.29, trna12_ProAGG_6_+_26555498_26555569@1.29.29, trna12_ProTGG_11_-_75946869_75946940@1.29.29, trna14_ProTGG_5_-_180615854_180615925@1.29.29, trna22_ProAGG_14_-_21081560_21081631@1.29.29, trna23_ProAGG_14_-_21077495_21077566@1.29.29, trna28_ProTGG_16_-_3234133_3234204@1.29.29, trna29_ProAGG_16_-_3232635_3232706@1.29.29, trna2_ProAGG_7_+_128423504_128423575@…
tRF-29-6998LO9EFVFP	GGCTCTGTGGCGCAATGGATAGCGCATTG	5'-tRF	ArgTCT	trna3_ArgTCT_11_+_59318767_59318852	1	29	29	0	0	0																															trna3_ArgTCT_11_+_59318767_59318852@1.29.29, trna4_ArgTCT_17_+_8024243_8024330@1.29.29, trna4_ArgTCT_9_-_131102355_131102445@1.29.29, trna52_ArgTCT_6_+_27529963_27530049@1.29.29
tRF-29-69JP4P9NFJEP	GGCTCCATAGCTCAGTGGTTAGAGCACTG	5'-tRF	ThrTGT	trna56_ThrTGT_1_+_222638347_222638419	1	29	29	0	0	0																															trna56_ThrTGT_1_+_222638347_222638419@1.29.29
tRF-29-69JP4PRNFJEP	GGCTCCATAGCTCAGGGGTTAGAGCACTG	5'-tRF	ThrTGT	trna13_ThrTGT_5_-_180618687_180618758	1	29	29	0	0	0																															trna13_ThrTGT_5_-_180618687_180618758@1.29.29, trna20_ThrTGT_14_-_21099319_21099391@1.29.29
tRF-29-69M8LO9EFVFP	GGCTCCGTGGCGCAATGGATAGCGCATTG	5'-tRF	ArgTCT	trna9_ArgTCT_1_+_94313129_94313213	1	29	29	0	0	0																															trna9_ArgTCT_1_+_94313129_94313213@1.29.29
tRF-29-6Q947673FEJ5	GGCATTGGTGGTTCAGTGGTAGAATTCTC	5'-tRF, 5'U-tRF	GlyGCC	trna128_GlyGCC_6_-_27870686_27870756	-1G	28	29	0	0	0																															trna128_GlyGCC_6_-_27870686_27870756@-1G.28.29, trna128_GlyGCC_6_-_27870686_27870756@-1G.28.29, trna133_GlyCCC_1_-_16872434_16872504@-1G.28.29, trna133_GlyCCC_1_-_16872434_16872504@-1G.28.29, trna18_GlyGCC_16_+_70822597_70822667@-1G.28.29, trna19_GlyGCC_16_+_70823410_70823480@-1G.28.29, trna19_GlyGCC_16_+_70823410_70823480@-1G.28.29, trna19_GlyGCC_2_-_157257659_157257729@-1G.28.29, trna24_GlyGCC_…
tRF-29-6R6LQ6S8V01D	GGCCCGGATAGCTCAGTCGGTAGAGCATC	5'-tRF, 5'U-tRF	LysTTT	trna14_LysTTT_11_-_59327808_59327880	-1G	28	29	0	0	0																															trna14_LysTTT_11_-_59327808_59327880@-1G.28.29, trna2_LysTTT_17_+_8022473_8022545@-1G.28.29, trna54_LysTTT_1_+_204475655_204475727@-1G.28.29, trna5_LysTTT_11_+_59323902_59323974@-1G.28.29, trna5_LysTTT_11_+_59323902_59323974@-1G.28.29, trna62_LysTTT_1_-_204476158_204476230@-1G.28.29, trna76_LysTTT_6_+_28918806_28918878@-1G.28.29
tRF-29-6RJ89O9MF5JP	GGCCCCATGGTGTAATGGTCAGCACTCTG	5'-tRF	GlnCTG	trna131_GlnCTG_6_-_27759135_27759206	1	29	29	0	0	0																															trna131_GlnCTG_6_-_27759135_27759206@1.29.29
tRF-29-6RJ89O9NF5JP	GGCCCCATGGTGTAATGGTTAGCACTCTG	5'-tRF	GlnTTG	trna130_GlnTTG_6_-_27763640_27763711	1	29	29	0	0	0																															trna130_GlnTTG_6_-_27763640_27763711@1.29.29, trna173_GlnTTG_6_-_26311975_26312046@1.29.29, trna174_GlnTTG_6_-_26311424_26311495@1.29.29
tRF-29-6RVP4PRNFJEP	GGCCCTATAGCTCAGGGGTTAGAGCACTG	5'-tRF	ThrTGT	trna4_ThrTGT_14_+_21149849_21149921	1	29	29	0	0	0																															trna4_ThrTGT_14_+_21149849_21149921@1.29.29
tRF-29-6S7P4PZ3V0H0	GGCCGGTTAGCTCAGTTGGTTAGAGCGTG	5'-tRF	IleAAT	trna10_IleAAT_14_+_102783429_102783502	1	29	29	0	0	0																															trna10_IleAAT_14_+_102783429_102783502@1.29.29, trna11_IleAAT_6_+_26554350_26554423@1.29.29, trna154_IleAAT_6_-_27205350_27205423@1.29.29, trna158_IleAAT_6_-_27144994_27145067@1.29.29, trna163_IleAAT_6_-_26745255_26745328@1.29.29, trna34_IleAAT_17_-_8130309_8130382@1.29.29, trna41_SerACT_6_+_27261671_27261744@1.29.29, trna59_IleAAT_6_+_27655967_27656040@1.29.29, trna80_IleAAT_6_+_58149254_5814932…
tRF-29-6SM83O9EDJ23	GGCCGCGTGGCCTAATGGATAAGGCGTCT	5'-tRF	ArgCCG	trna114_ArgCCG_6_-_28710729_28710801	1	29	29	0	0	0																															trna114_ArgCCG_6_-_28710729_28710801@1.29.29, trna1_ArgCCG_16_+_3200675_3200747@1.29.29, trna4_ArgTCG_15_+_89878304_89878376@1.29.29, trna73_ArgCCG_6_+_28849165_28849237@1.29.29
tRF-29-6SXMSL73VLH3	GGCCGTGATCGTATAGTGGTTAGTACTCT	5'-tRF	HisGTG	trna111_HisGTG_1_-_147774845_147774916	-1G	28	29	31.61	0	0.333333	11.11	11.42							11.42														15.32		19.34	13.67	31.61	17.52	15.09	18.03	trna111_HisGTG_1_-_147774845_147774916@-1G.28.29, trna118_HisGTG_1_-_145396881_145396952@-1G.28.29, trna16_HisGTG_1_+_146544773_146544844@-1G.28.29, trna1_HisGTG_15_+_45493349_45493420@-1G.28.29, trna21_HisGTG_1_+_147753471_147753542@-1G.28.29, trna33_HisGTG_6_+_27125906_27125977@-1G.28.29, trna7_HisGTG_9_-_14433938_14434009@-1G.28.29, trna8_HisGTG_15_-_45492611_45492682@-1G.28.29, trna9_HisGTG_1…
tRF-29-6VLY7L73HQIF	GGCGCCGCTGGTGTAGTGGTATCATGCAA	5'-tRF	GlyCCC	trna27_GlyCCC_2_-_70476123_70476193	-1G	28	29	0	0	0																															trna27_GlyCCC_2_-_70476123_70476193@-1G.28.29, trna34_GlyCCC_16_-_686736_686806@-1G.28.29
tRF-29-6VR8K09L1HJ4	GGCGCGGTGGCCAAGTGGTAAGGCGTCGG	5'-tRF	ThrCGT	trna14_ThrCGT_17_+_29877093_29877164	1	29	29	0	0	0																															trna14_ThrCGT_17_+_29877093_29877164@1.29.29, trna15_ThrCGT_16_+_14379750_14379821@1.29.29
tRF-29-779PZBHFEE2E	GTTCTTGTAGTTGAAATACAACGATGGTT	5'-half	GluTTC	trnaMT_GluTTC_MT_-_14674_14742	1	29	29	0	0	0																															trnaMT_GluTTC_MT_-_14674_14742@1.29.29, trnalookalike8_GluTTC_5_-_93905172_93905240@1.29.29
tRF-29-79M89P9NH5F5	GTTTCCGTGGTGTAGTGGTTATCACATTC	5'-tRF	ValTAC	trna40_ValTAC_6_+_27258405_27258477	1	29	29	0	0	0																															trna40_ValTAC_6_+_27258405_27258477@1.29.29
tRF-29-79MP909NH525	GTTTCCGTAGTGGAGTGGTTATCACGTTC	5'-tRF	ValCAC	trna157_ValCAC_6_-_27173867_27173939	1	29	29	0	0	0																															trna157_ValCAC_6_-_27173867_27173939@1.29.29
tRF-29-79MP9P9MH525	GTTTCCGTAGTGTAGTGGTCATCACGTTC	5'-tRF	ValAAC	trna15_ValAAC_5_-_180615416_180615488	1	29	29	26.42	0	0.133333															11.49												26.42	24.47		13.55	trna15_ValAAC_5_-_180615416_180615488@1.29.29
tRF-29-79MP9P9NH525	GTTTCCGTAGTGTAGTGGTTATCACGTTC	5'-tRF	ValCAC	trna10_ValCAC_5_-_180649395_180649467	1	29	29	403.97	13.64	0.5									45.86				403.97	299.1	181.58	90.47	52.1	369.93		14.64			30.65	67.55	12.64	24.6	71.65	118.89	16	69.58	trna10_ValCAC_5_-_180649395_180649467@1.29.29, trna12_ValAAC_5_-_180645270_180645342@1.29.29, trna132_ValAAC_6_-_27721179_27721251@1.29.29, trna136_ValAAC_6_-_27648885_27648957@1.29.29, trna139_ValAAC_6_-_27618707_27618779@1.29.29, trna18_ValCAC_5_-_180529253_180529325@1.29.29, trna2_ValAAC_3_+_169490018_169490090@1.29.29, trna2_ValCAC_5_+_180524070_180524142@1.29.29, trna4_ValAAC_5_+_180591154_1…
tRF-29-79MP9P9NH52Q	GTTTCCGTAGTGTAGTGGTTATCACGTTT	5'-tRF	ValAAC	trna37_ValAAC_6_+_27203288_27203360	1	29	29	68.45	0	0.3													18.78	36.86	68.45	33.18	13.47	50.25									12.69	13.92		11.61	trna37_ValAAC_6_+_27203288_27203360@1.29.29
tRF-29-79MP9PMNH5F5	GTTTCCGTAGTGTAGCGGTTATCACATTC	5'-tRF	ValCAC	trna13_ValCAC_19_-_4724647_4724719	1	29	29	15.89	0	0.0333333																								15.89							trna13_ValCAC_19_-_4724647_4724719@1.29.29
tRF-29-7O58J0K82NII	GTTAAGATGGCAGAGCCCGGCAATTGCAT	5'-tRF	LeuTAA	trna2_LeuTAA_X_-_55207755_55207829	1	29	29	0	0	0																															trna2_LeuTAA_X_-_55207755_55207829@1.29.29
tRF-29-7O58J0K8UMII	GTTAAGATGGCAGAGCCCGGTAATCGCAT	5'-tRF	LeuTAA	trnaMT_LeuTAA_MT_+_3230_3304	1	29	29	0	0	0																															trnaMT_LeuTAA_MT_+_3230_3304@1.29.29
tRF-29-7X9PN54720F7	GTTTATGTAGCTTACCTCCTCAAAGCAAT	5'-tRF	PheGAA	trnaMT_PheGAA_MT_+_577_647	1	29	29	0	0	0																															trnaMT_PheGAA_MT_+_577_647@1.29.29
tRF-29-86J8WPMN1EJ3	TCCCACATGGTCTAGCGGTTAGGATTCCT	5'-tRF	GluTTC	trna11_GluTTC_15_-_26327381_26327452	1	29	29	305.65	0	0.466667									16.83				176.53	136.18	51.03	66.41	48.68	255.27						19.87	53.45	102.17	305.65	136.88	104.23	140.08	trna11_GluTTC_15_-_26327381_26327452@1.29.29, trna3_GluTTC_13_-_45492062_45492133@1.29.29
tRF-29-86V8WPMN1EJ3	TCCCATATGGTCTAGCGGTTAGGATTCCT	5'-tRF	GluTTC	trna20_GluTTC_2_-_131094701_131094772	1	29	29	168.8	0	0.4													55.19	49.52	17.48	19.61	14.49	85.75							26.04	42.82	168.8	62.74	33.9	45.34	trna20_GluTTC_2_-_131094701_131094772@1.29.29, trna5_GluTTC_13_-_41634874_41634945@1.29.29
tRF-29-87R8WP9I1EJ4	TCCCTGGTGGTCTAGTGGCTAGGATTCGG	5'-tRF	GluTTC	trna134_GluTTC_1_-_16861774_16861845	1	29	29	11.35	0	0.133333													11.26	10.85	10.57		11.35														trna134_GluTTC_1_-_16861774_16861845@1.29.29, trna5_GluTTC_1_+_17199078_17199149@1.29.29, trna84_GluTTC_1_-_161391883_161391954@1.29.29, trna94_GluTTC_1_-_149664355_149664427@1.29.29
tRF-29-87R8WP9N1EJ4	TCCCTGGTGGTCTAGTGGTTAGGATTCGG	5'-tRF	GluCTC	trna116_GluCTC_1_-_145399233_145399304	1	29	29	340.68	58.93	0.5	17.38	16.71	16.33				57.75	35.12	122.81	55.84	70.89	19.16	79.61	67.58	40.89	75.99	70.97	99.79	80.57	26.18	60.11	17.73	99.6	51.65	167.52	53.49	247.49	180.43	140.05	340.68	trna116_GluCTC_1_-_145399233_145399304@1.29.29, trna59_GluCTC_1_+_249168447_249168518@1.29.29, trna71_GluCTC_1_-_161439189_161439260@1.29.29, trna74_GluCTC_1_-_161431809_161431880@1.29.29, trna77_GluCTC_1_-_161424398_161424469@1.29.29, trna77_GluCTC_6_+_28949976_28950047@1.29.29, trna80_GluCTC_1_-_161417018_161417089@1.29.29, trna87_GluCTC_6_-_126101393_126101464@1.29.29
tRF-29-897PVP941Q1J	TCCTCGTTAGTATAGTGGTGAGTATCCCC	5'-tRF	AspGTC	trna10_AspGTC_12_-_125424193_125424264	1	29	29	11.54	0	0.0333333																											11.54				trna10_AspGTC_12_-_125424193_125424264@1.29.29, trna12_AspGTC_12_-_125411891_125411962@1.29.29, trna38_AspGTC_17_-_8125556_8125627@1.29.29, trna45_AspGTC_6_+_27447453_27447524@1.29.29, trna48_AspGTC_6_+_27471523_27471594@1.29.29, trna4_AspGTC_12_+_96429799_96429870@1.29.29, trna69_AspGTC_1_-_161440205_161440276@1.29.29, trna72_AspGTC_1_-_161432824_161432895@1.29.29, trna75_AspGTC_1_-_161425414_16…
tRF-29-897PVP9N1Q1J	TCCTCGTTAGTATAGTGGTTAGTATCCCC	5'-tRF	AspGTC	trna5_AspGTC_12_+_98897281_98897352	1	29	29	0	0	0																															trna5_AspGTC_12_+_98897281_98897352@1.29.29
tRF-29-8WR8WP9I1EJ4	TCCGTGGTGGTCTAGTGGCTAGGATTCGG	5'-tRF	GluTTC	trna102_GluTTC_1_-_149278785_149278857	1	29	29	0	0	0																															trna102_GluTTC_1_-_149278785_149278857@1.29.29
tRF-29-8ZR8WP9I1EJ4	TCCTTGGTGGTCTAGTGGCTAGGATTCGG	5'-tRF	GluTTC	trna110_GluTTC_1_-_147781030_147781101	1	29	29	0	0	0																															trna110_GluTTC_1_-_147781030_147781101@1.29.29
tRF-29-9Z3L7L73V6HE	TGTTTCCGTAGTGTAGTGGTTATCACGTT	5'-tRF, 5'U-tRF	ValCAC	trna10_ValCAC_5_-_180649395_180649467	-1T	28	29	0	0	0																															trna10_ValCAC_5_-_180649395_180649467@-1T.28.29, trna12_ValAAC_5_-_180645270_180645342@-1T.28.29, trna12_ValAAC_5_-_180645270_180645342@-1T.28.29, trna132_ValAAC_6_-_27721179_27721251@-1T.28.29, trna136_ValAAC_6_-_27648885_27648957@-1T.28.29, trna136_ValAAC_6_-_27648885_27648957@-1T.28.29, trna139_ValAAC_6_-_27618707_27618779@-1T.28.29, trna139_ValAAC_6_-_27618707_27618779@-1T.28.29, trna18_ValCA…
tRF-29-DF54QFQ2FWIP	AAGCAGAGTGGCGCAGCGGAAGCGTGCTG	5'-tRF	MetCAT	trna129_MetCAT_6_-_27870271_27870342	-1A	28	29	0	0	0																															trna129_MetCAT_6_-_27870271_27870342@-1A.28.29, trna142_MetCAT_6_-_27560600_27560671@-1A.28.29, trna150_MetCAT_6_-_27300764_27300835@-1A.28.29, trna169_MetCAT_6_-_26330529_26330600@-1A.28.29, trna171_MetCAT_6_-_26313352_26313423@-1A.28.29, trna20_MetCAT_17_-_80452597_80452668@-1A.28.29, trna2_MetCAT_6_+_26286754_26286825@-1A.28.29, trna32_MetCAT_1_+_153643726_153643797@-1A.28.29, trna61_MetCAT_6_…
tRF-29-DKNPNOYB7JJ7	AAGGGCTTAGCTTAATTAAAGTGGCTGAT	5'-half	AlaTGC	trnaMT_AlaTGC_MT_-_5587_5655	1	29	29	0	0	0																															trnaMT_AlaTGC_MT_-_5587_5655@1.29.29, trnalookalike1_AlaTGC_14_+_32954252_32954320@1.29.29, trnalookalike4_AlaTGC_1_-_566137_566205@1.29.29
tRF-29-E7ZPVOH30W2R	ACTCTTTTAGTATAAATAGTACCGTTAAC	5'-half	GlyTCC	trnaMT_GlyTCC_MT_+_9991_10058	1	29	29	0	0	0																															trnaMT_GlyTCC_MT_+_9991_10058@1.29.29
tRF-29-EZU05OJIH6K4	ACTTTTAAAGGATAACAGCTATCCATTGG	5'-tRF	LeuTAG	trnaMT_LeuTAG_MT_+_12266_12336	1	29	29	0	0	0																															trnaMT_LeuTAG_MT_+_12266_12336@1.29.29
tRF-29-F76LQ6S8V01D	AGCCTGGATAGCTCAGTCGGTAGAGCATC	5'-tRF, 5'U-tRF	LysTTT	trna143_LysTTT_6_-_27559593_27559665	-1A	28	29	0	0	0																															trna143_LysTTT_6_-_27559593_27559665@-1A.28.29, trna143_LysTTT_6_-_27559593_27559665@-1A.28.29
tRF-29-F9LKXNYQIUFP	AGCTCCGAGGTGATTTTCATATTGAATTG	tRF-1, 5'-half	CysGCA	trnaMT_CysGCA_MT_-_5761_5826	1	29	29	20.43	0	0.0333333																							20.43								trnaMT_CysGCA_MT_-_5761_5826@1.29.29, trnaMT_TyrGTA_MT_-_5826_5891@66.94.29
tRF-29-FBVWNEB01XHQ	AGAAATATGTCTGATAAAAGAGTTACTTT	5'-half	IleGAT	trnaMT_IleGAT_MT_+_4263_4331	1	29	29	0	0	0																															trnaMT_IleGAT_MT_+_4263_4331@1.29.29
tRF-29-FBZP7OHFO6ES	AGAAATTTAGGTTAAATACAGACCAAGAG	5'-tRF	TrpTCA	trnaMT_TrpTCA_MT_+_5512_5579	1	29	29	0	0	0																															trnaMT_TrpTCA_MT_+_5512_5579@1.29.29, trnalookalike3_TrpTCA_1_+_566062_566129@1.29.29
tRF-29-FP18LPMBQ4H4	AGCAGAGTGGCGCAGCGGAAGCGTGCTGG	5'-tRF	MetCAT	trna129_MetCAT_6_-_27870271_27870342	1	29	29	0	0	0																															trna129_MetCAT_6_-_27870271_27870342@1.29.29, trna142_MetCAT_6_-_27560600_27560671@1.29.29, trna150_MetCAT_6_-_27300764_27300835@1.29.29, trna169_MetCAT_6_-_26330529_26330600@1.29.29, trna171_MetCAT_6_-_26313352_26313423@1.29.29, trna20_MetCAT_17_-_80452597_80452668@1.29.29, trna2_MetCAT_6_+_26286754_26286825@1.29.29, trna32_MetCAT_1_+_153643726_153643797@1.29.29, trna61_MetCAT_6_+_27745664_27745…
tRF-29-FQ947673FEJ5	AGCATTGGTGGTTCAGTGGTAGAATTCTC	5'-tRF, 5'U-tRF	GlyGCC	trna128_GlyGCC_6_-_27870686_27870756	-1A	28	29	0	0	0																															trna128_GlyGCC_6_-_27870686_27870756@-1A.28.29, trna133_GlyCCC_1_-_16872434_16872504@-1A.28.29, trna18_GlyGCC_16_+_70822597_70822667@-1A.28.29, trna18_GlyGCC_16_+_70822597_70822667@-1A.28.29, trna19_GlyGCC_16_+_70823410_70823480@-1A.28.29, trna19_GlyGCC_2_-_157257659_157257729@-1A.28.29, trna19_GlyGCC_2_-_157257659_157257729@-1A.28.29, trna24_GlyGCC_16_-_70812942_70813012@-1A.28.29, trna24_GlyGCC…
tRF-29-FR6LQ6S8V01D	AGCCCGGATAGCTCAGTCGGTAGAGCATC	5'-tRF, 5'U-tRF	LysTTT	trna14_LysTTT_11_-_59327808_59327880	-1A	28	29	0	0	0																															trna14_LysTTT_11_-_59327808_59327880@-1A.28.29, trna14_LysTTT_11_-_59327808_59327880@-1A.28.29, trna2_LysTTT_17_+_8022473_8022545@-1A.28.29, trna2_LysTTT_17_+_8022473_8022545@-1A.28.29, trna54_LysTTT_1_+_204475655_204475727@-1A.28.29, trna5_LysTTT_11_+_59323902_59323974@-1A.28.29, trna62_LysTTT_1_-_204476158_204476230@-1A.28.29, trna62_LysTTT_1_-_204476158_204476230@-1A.28.29, trna76_LysTTT_6_+_2…
tRF-29-FSXMSL73VLH3	AGCCGTGATCGTATAGTGGTTAGTACTCT	5'-tRF	HisGTG	trna111_HisGTG_1_-_147774845_147774916	-1A	28	29	0	0	0																															trna111_HisGTG_1_-_147774845_147774916@-1A.28.29, trna118_HisGTG_1_-_145396881_145396952@-1A.28.29, trna16_HisGTG_1_+_146544773_146544844@-1A.28.29, trna1_HisGTG_15_+_45493349_45493420@-1A.28.29, trna21_HisGTG_1_+_147753471_147753542@-1A.28.29, trna33_HisGTG_6_+_27125906_27125977@-1A.28.29, trna7_HisGTG_9_-_14433938_14434009@-1A.28.29, trna8_HisGTG_15_-_45492611_45492682@-1A.28.29, trna9_HisGTG_1…
tRF-29-FVLY7L73HQIF	AGCGCCGCTGGTGTAGTGGTATCATGCAA	5'-tRF, 5'U-tRF	GlyCCC	trna27_GlyCCC_2_-_70476123_70476193	-1A	28	29	0	0	0																															trna27_GlyCCC_2_-_70476123_70476193@-1A.28.29, trna27_GlyCCC_2_-_70476123_70476193@-1A.28.29, trna34_GlyCCC_16_-_686736_686806@-1A.28.29, trna34_GlyCCC_16_-_686736_686806@-1A.28.29
tRF-29-J09PNO2OF51F	CAGAGTGTAGCTTAACACAAAGCACCCAA	5'-tRF	ValTAC	trnaMT_ValTAC_MT_+_1602_1670	1	29	29	14.51	0	0.0333333				14.51																											trnaMT_ValTAC_MT_+_1602_1670@1.29.29
tRF-29-J0DPZOIPD729	CAGAGAATAGTTTAAATTAGAATCTTAGC	5'-tRF	ProTGG	trnaMT_ProTGG_MT_-_15956_16023	1	29	29	0	0	0																															trnaMT_ProTGG_MT_-_15956_16023@1.29.29
tRF-29-JF54QFQ2FWIP	CAGCAGAGTGGCGCAGCGGAAGCGTGCTG	5'-tRF, 5'U-tRF	MetCAT	trna129_MetCAT_6_-_27870271_27870342	-1C	28	29	0	0	0																															trna129_MetCAT_6_-_27870271_27870342@-1C.28.29, trna142_MetCAT_6_-_27560600_27560671@-1C.28.29, trna142_MetCAT_6_-_27560600_27560671@-1C.28.29, trna150_MetCAT_6_-_27300764_27300835@-1C.28.29, trna169_MetCAT_6_-_26330529_26330600@-1C.28.29, trna171_MetCAT_6_-_26313352_26313423@-1C.28.29, trna171_MetCAT_6_-_26313352_26313423@-1C.28.29, trna20_MetCAT_17_-_80452597_80452668@-1C.28.29, trna20_MetCAT_1…
tRF-29-K27LQX0FDF12	CCAGAGTGTAGCTTAACACAAAGCACCCA	5'-tRF, 5'U-tRF	ValTAC	trnaMT_ValTAC_MT_+_1602_1670	-1C	28	29	0	0	0																															trnaMT_ValTAC_MT_+_1602_1670@-1C.28.29, trnaMT_ValTAC_MT_+_1602_1670@-1C.28.29
tRF-29-KISBQONPJXE3	CCACTGTAAAGCTAACTTAGCATTAACCT	5'U-tRF, 5'-half	LysTTT	trnaMT_LysTTT_MT_+_8295_8364	-1C	28	29	0	0	0																															trnaMT_LysTTT_MT_+_8295_8364@-1C.28.29, trnaMT_LysTTT_MT_+_8295_8364@-1C.28.29, trnalookalike7_LysTTT_1_+_568844_568913@-1C.28.29, trnalookalike7_LysTTT_1_+_568844_568913@-1C.28.29
tRF-29-LQ947673FEJ5	CGCATTGGTGGTTCAGTGGTAGAATTCTC	5'-tRF, 5'U-tRF	GlyGCC	trna128_GlyGCC_6_-_27870686_27870756	-1C	28	29	0	0	0																															trna128_GlyGCC_6_-_27870686_27870756@-1C.28.29, trna133_GlyCCC_1_-_16872434_16872504@-1C.28.29, trna18_GlyGCC_16_+_70822597_70822667@-1C.28.29, trna19_GlyGCC_16_+_70823410_70823480@-1C.28.29, trna19_GlyGCC_2_-_157257659_157257729@-1C.28.29, trna24_GlyGCC_16_-_70812942_70813012@-1C.28.29, trna25_GlyGCC_16_-_70812114_70812184@-1C.28.29, trna4_GlyCCC_1_+_17188416_17188486@-1C.28.29, trna5_GlyGCC_17_…
tRF-29-LQR47673FEJ5	CGCATGGGTGGTTCAGTGGTAGAATTCTC	5'-tRF	GlyGCC	trna2_GlyGCC_21_-_18827107_18827177	-1C	28	29	0	0	0																															trna2_GlyGCC_21_-_18827107_18827177@-1C.28.29, trna35_GlyGCC_1_+_161413094_161413164@-1C.28.29, trna37_GlyGCC_1_+_161420467_161420537@-1C.28.29, trna39_GlyGCC_1_+_161427898_161427968@-1C.28.29, trna41_GlyGCC_1_+_161435258_161435328@-1C.28.29
tRF-29-LR6LQ6S8V01D	CGCCCGGATAGCTCAGTCGGTAGAGCATC	5'-tRF, 5'U-tRF	LysTTT	trna14_LysTTT_11_-_59327808_59327880	-1C	28	29	0	0	0																															trna14_LysTTT_11_-_59327808_59327880@-1C.28.29, trna2_LysTTT_17_+_8022473_8022545@-1C.28.29, trna54_LysTTT_1_+_204475655_204475727@-1C.28.29, trna54_LysTTT_1_+_204475655_204475727@-1C.28.29, trna5_LysTTT_11_+_59323902_59323974@-1C.28.29, trna62_LysTTT_1_-_204476158_204476230@-1C.28.29, trna76_LysTTT_6_+_28918806_28918878@-1C.28.29
tRF-29-LR6XQ6S8V010	CGCCCGGCTAGCTCAGTCGGTAGAGCATG	5'-tRF, 5'U-tRF	LysCTT	trna10_LysCTT_16_+_3241501_3241573	-1C	28	29	0	0	0																															trna10_LysCTT_16_+_3241501_3241573@-1C.28.29, trna119_LysCTT_1_-_145395522_145395594@-1C.28.29, trna11_LysCTT_5_-_180648979_180649051@-1C.28.29, trna11_LysCTT_5_-_180648979_180649051@-1C.28.29, trna13_LysCTT_14_-_58706613_58706685@-1C.28.29, trna13_LysCTT_14_-_58706613_58706685@-1C.28.29, trna13_LysCTT_6_+_26556774_26556846@-1C.28.29, trna2_LysCTT_15_+_79152904_79152976@-1C.28.29, trna32_LysCTT_1…
tRF-29-LSXMSL73VLH3	CGCCGTGATCGTATAGTGGTTAGTACTCT	5'-tRF, 5'U-tRF	HisGTG	trna111_HisGTG_1_-_147774845_147774916	-1C	28	29	0	0	0																															trna111_HisGTG_1_-_147774845_147774916@-1C.28.29, trna111_HisGTG_1_-_147774845_147774916@-1C.28.29, trna118_HisGTG_1_-_145396881_145396952@-1C.28.29, trna118_HisGTG_1_-_145396881_145396952@-1C.28.29, trna16_HisGTG_1_+_146544773_146544844@-1C.28.29, trna16_HisGTG_1_+_146544773_146544844@-1C.28.29, trna1_HisGTG_15_+_45493349_45493420@-1C.28.29, trna1_HisGTG_15_+_45493349_45493420@-1C.28.29, trna21_…
tRF-29-LVLY7L73HQIF	CGCGCCGCTGGTGTAGTGGTATCATGCAA	5'-tRF	GlyCCC	trna27_GlyCCC_2_-_70476123_70476193	-1C	28	29	0	0	0																															trna27_GlyCCC_2_-_70476123_70476193@-1C.28.29, trna34_GlyCCC_16_-_686736_686806@-1C.28.29
tRF-29-LW94SL735F29	CGCGTTGGTGGTATAGTGGTGAGCATAGC	5'-tRF, 5'U-tRF	GlyTCC	trna117_GlyTCC_1_-_145397864_145397935	-1C	28	29	0	0	0																															trna117_GlyTCC_1_-_145397864_145397935@-1C.28.29, trna45_GlyTCC_1_+_161500903_161500974@-1C.28.29, trna45_GlyTCC_1_+_161500903_161500974@-1C.28.29, trna70_GlyTCC_1_-_161439547_161439618@-1C.28.29, trna73_GlyTCC_1_-_161432166_161432237@-1C.28.29, trna76_GlyTCC_1_-_161424756_161424827@-1C.28.29, trna79_GlyTCC_1_-_161417375_161417446@-1C.28.29
tRF-29-LZNL7L73V6HE	CGCTTCTGTAGTGTAGTGGTTATCACGTT	5'-tRF	ValCAC	trna152_ValCAC_6_-_27248049_27248121	-1C	28	29	0	0	0																															trna152_ValCAC_6_-_27248049_27248121@-1C.28.29
tRF-29-MIMYSXR3IEJ5	CGGCTCGTTGGTCTAGGGGTATGATTCTC	5'-tRF, 5'U-tRF	ProAGG	trna11_ProAGG_16_+_3241989_3242060	-1C	28	29	0	0	0																															trna11_ProAGG_16_+_3241989_3242060@-1C.28.29, trna12_ProAGG_6_+_26555498_26555569@-1C.28.29, trna12_ProAGG_6_+_26555498_26555569@-1C.28.29, trna12_ProTGG_11_-_75946869_75946940@-1C.28.29, trna14_ProTGG_5_-_180615854_180615925@-1C.28.29, trna14_ProTGG_5_-_180615854_180615925@-1C.28.29, trna22_ProAGG_14_-_21081560_21081631@-1C.28.29, trna22_ProAGG_14_-_21081560_21081631@-1C.28.29, trna23_ProAGG_14_…
tRF-29-MJJ4QFI2UHHD	CGGGCCAGTGGCGCAATGGATAACGCGTC	5'-tRF, 5'U-tRF	ArgACG	trna11_ArgACG_3_-_45730491_45730563	-1C	28	29	0	0	0																															trna11_ArgACG_3_-_45730491_45730563@-1C.28.29, trna138_ArgACG_6_-_27638344_27638416@-1C.28.29, trna156_ArgACG_6_-_27181623_27181695@-1C.28.29, trna156_ArgACG_6_-_27181623_27181695@-1C.28.29, trna36_ArgACG_6_+_27182952_27183024@-1C.28.29, trna6_ArgACG_6_+_26328368_26328440@-1C.28.29, trna7_ArgACG_14_+_23398910_23398982@-1C.28.29, trna8_ArgACG_6_+_26537726_26537798@-1C.28.29
tRF-29-MZ3L7L73V6HE	CGTTTCCGTAGTGTAGTGGTTATCACGTT	5'-tRF	ValCAC	trna10_ValCAC_5_-_180649395_180649467	-1C	28	29	0	0	0																															trna10_ValCAC_5_-_180649395_180649467@-1C.28.29, trna12_ValAAC_5_-_180645270_180645342@-1C.28.29, trna132_ValAAC_6_-_27721179_27721251@-1C.28.29, trna136_ValAAC_6_-_27648885_27648957@-1C.28.29, trna139_ValAAC_6_-_27618707_27618779@-1C.28.29, trna18_ValCAC_5_-_180529253_180529325@-1C.28.29, trna2_ValAAC_3_+_169490018_169490090@-1C.28.29, trna2_ValCAC_5_+_180524070_180524142@-1C.28.29, trna37_ValAA…
tRF-29-O7M8LO9LQHJP	GACCTCGTGGCGCAATGGTAGCGCGTCTG	5'-tRF	TrpCCA	trna12_TrpCCA_17_+_19411494_19411565	1	29	29	0	0	0																															trna12_TrpCCA_17_+_19411494_19411565@1.29.29
tRF-29-O7M8LOMLQHJP	GACCTCGTGGCGCAACGGTAGCGCGTCTG	5'-tRF	TrpCCA	trna168_TrpCCA_6_-_26331672_26331743	1	29	29	0	0	0																															trna168_TrpCCA_6_-_26331672_26331743@1.29.29, trna170_TrpCCA_6_-_26319330_26319401@1.29.29, trna6_TrpCCA_12_+_98898030_98898101@1.29.29, trna6_TrpCCA_17_+_8089676_8089747@1.29.29
tRF-29-OB1690PQR3J9	GAAAAAGTCATGGAGGCCATGGGGTTGGC	5'-half	SerTGA	trnaMT_SerTGA_MT_-_7446_7514	1	29	29	0	0	0																															trnaMT_SerTGA_MT_-_7446_7514@1.29.29, trnalookalike6_SerTGA_1_-_567997_568065@1.29.29
tRF-29-OR183O9EDJF2	GACCCAGTGGCCTAATGGATAAGGCATCA	5'-tRF	ArgCCG	trna23_ArgCCG_17_-_66016013_66016085	1	29	29	0	0	0																															trna23_ArgCCG_17_-_66016013_66016085@1.29.29
tRF-29-OSM83O9EDJ23	GACCGCGTGGCCTAATGGATAAGGCGTCT	5'-tRF	ArgTCG	trna19_ArgTCG_17_+_73031208_73031280	1	29	29	0	0	0																															trna19_ArgTCG_17_+_73031208_73031280@1.29.29
tRF-29-OUR8309NDJI0	GACGAGGTGGCCGAGTGGTTAAGGCGATG	5'-tRF	SerGCT	trna10_SerGCT_15_-_40886023_40886104	1	29	29	0	0	0																															trna10_SerGCT_15_-_40886023_40886104@1.29.29, trna123_SerGCT_6_-_28565117_28565198@1.29.29, trna31_SerGCT_6_+_27065085_27065166@1.29.29, trna43_SerGCT_6_+_27265775_27265856@1.29.29, trna62_SerGCT_6_+_28180815_28180896@1.29.29, trna7_SerGCT_17_+_8090184_8090265@1.29.29, trna8_SerGCT_11_+_66115591_66115672@1.29.29
tRF-29-P4R8YP9LONHK	GCATGGGTGGTTCAGTGGTAGAATTCTCG	5'-tRF	GlyGCC	trna2_GlyGCC_21_-_18827107_18827177	1	29	29	356.42	26.81	0.5	97.54	105.85	43.48			11.31	23.47	10.89	138.75	23.12	17.86	10.67	90.99	102.35	86.91	78.84	99.96	130.8							41.42	37.75	356.42	26.15	27.47	49.51	trna2_GlyGCC_21_-_18827107_18827177@1.29.29, trna35_GlyGCC_1_+_161413094_161413164@1.29.29, trna37_GlyGCC_1_+_161420467_161420537@1.29.29, trna39_GlyGCC_1_+_161427898_161427968@1.29.29, trna41_GlyGCC_1_+_161435258_161435328@1.29.29
tRF-29-PER8YP9LONHK	GCAATGGTGGTTCAGTGGTAGAATTCTCG	5'-tRF	GluTTC	trna17_GluTTC_2_-_204229131_204229201	1	29	29	0	0	0																															trna17_GluTTC_2_-_204229131_204229201@1.29.29
tRF-29-PIR8YP9LONHK	GCACTGGTGGTTCAGTGGTAGAATTCTCG	5'-tRF	GlyCCC	trna91_GlyCCC_1_-_149680210_149680280	1	29	29	0	0	0																															trna91_GlyCCC_1_-_149680210_149680280@1.29.29, trna99_ValCAC_1_-_149294666_149294736@1.29.29
tRF-29-PNR8YO9LONHK	GCATTGGTGGTTCAATGGTAGAATTCTCG	5'-tRF	GlyCCC	trna13_GlyCCC_17_+_19764175_19764245	1	29	29	0	0	0																															trna13_GlyCCC_17_+_19764175_19764245@1.29.29
tRF-29-PNR8YP9LONHK	GCATTGGTGGTTCAGTGGTAGAATTCTCG	5'-tRF	GlyGCC	trna128_GlyGCC_6_-_27870686_27870756	1	29	29	1131.49	82.79	0.5	80.64	42.34	34.6				232.11	73.17	1131.49	209.65	82.99	119.51	60.15	47.64	40.64	68.35	82.59	109.23	109.41	18.58	28.5	35.72	252.83	603.95	375.69	108.55	278.76	192.91	156.75	261.73	trna128_GlyGCC_6_-_27870686_27870756@1.29.29, trna133_GlyCCC_1_-_16872434_16872504@1.29.29, trna18_GlyGCC_16_+_70822597_70822667@1.29.29, trna19_GlyGCC_16_+_70823410_70823480@1.29.29, trna19_GlyGCC_2_-_157257659_157257729@1.29.29, trna24_GlyGCC_16_-_70812942_70813012@1.29.29, trna25_GlyGCC_16_-_70812114_70812184@1.29.29, trna4_GlyCCC_1_+_17188416_17188486@1.29.29, trna5_GlyGCC_17_+_8029064_802913…
tRF-29-PQ5SVP9N15JP	GCCATGATCGTATAGTGGTTAGTACTCTG	5'-tRF	HisGTG	trna106_HisGTG_1_-_149155828_149155899	1	29	29	0	0	0																															trna106_HisGTG_1_-_149155828_149155899@1.29.29
tRF-29-PR183O9EDJEP	GCCCCAGTGGCCTAATGGATAAGGCACTG	5'-tRF	ArgCCT	trna18_ArgCCT_17_+_73030001_73030073	1	29	29	0	0	0																															trna18_ArgCCT_17_+_73030001_73030073@1.29.29, trna21_ArgCCT_17_-_73030526_73030598@1.29.29
tRF-29-PR183O9EDJFP	GCCCCAGTGGCCTAATGGATAAGGCATTG	5'-tRF	ArgCCT	trna3_ArgCCT_7_+_139025446_139025518	1	29	29	0	0	0																															trna3_ArgCCT_7_+_139025446_139025518@1.29.29
tRF-29-PRR83O9EDJFP	GCCCCGGTGGCCTAATGGATAAGGCATTG	5'-tRF	ArgCCT	trna2_ArgCCT_16_+_3202901_3202973	1	29	29	0	0	0																															trna2_ArgCCT_16_+_3202901_3202973@1.29.29
tRF-29-PS5P4PW3FJF2	GCCCGGATAGCTCAGTCGGTAGAGCATCA	5'-tRF	LysTTT	trna14_LysTTT_11_-_59327808_59327880	1	29	29	0	0	0																															trna14_LysTTT_11_-_59327808_59327880@1.29.29, trna2_LysTTT_17_+_8022473_8022545@1.29.29, trna54_LysTTT_1_+_204475655_204475727@1.29.29, trna5_LysTTT_11_+_59323902_59323974@1.29.29, trna62_LysTTT_1_-_204476158_204476230@1.29.29, trna76_LysTTT_6_+_28918806_28918878@1.29.29
tRF-29-PSQP4PW3FJF4	GCCCGGCTAGCTCAGTCGGTAGAGCATGG	5'-tRF	LysCTT	trna10_LysCTT_16_+_3241501_3241573	1	29	29	79.47	0	0.233333																				21.67			35.75	79.47	24.82		30.58	16.68		32.4	trna10_LysCTT_16_+_3241501_3241573@1.29.29, trna13_LysCTT_14_-_58706613_58706685@1.29.29, trna2_LysCTT_15_+_79152904_79152976@1.29.29
tRF-29-PSQP4PW3FJFL	GCCCGGCTAGCTCAGTCGGTAGAGCATGA	5'-tRF	LysCTT	trna119_LysCTT_1_-_145395522_145395594	1	29	29	37.04	0	0.133333																									27.26		37.04	15.24		21.5	trna119_LysCTT_1_-_145395522_145395594@1.29.29, trna11_LysCTT_5_-_180648979_180649051@1.29.29, trna13_LysCTT_6_+_26556774_26556846@1.29.29, trna32_LysCTT_16_-_3207406_3207478@1.29.29, trna7_LysCTT_16_+_3225692_3225764@1.29.29, trna9_LysCTT_5_+_180634755_180634827@1.29.29
tRF-29-PUDP4PZKFJ2O	GCCGAAATAGCTCAGTTGGGAGAGCGTTA	5'-tRF	PheGAA	trna103_PheGAA_6_-_28791093_28791166	1	29	29	0	0	0																															trna103_PheGAA_6_-_28791093_28791166@1.29.29, trna109_PheGAA_6_-_28758499_28758571@1.29.29, trna11_PheGAA_12_-_125412389_125412461@1.29.29, trna13_PheGAA_11_-_59333853_59333925@1.29.29, trna14_PheGAA_19_-_1383361_1383433@1.29.29, trna15_PheGAA_11_-_59324970_59325042@1.29.29, trna1_PheGAA_13_-_95201904_95201976@1.29.29, trna96_PheGAA_6_-_28949449_28949521@1.29.29
tRF-29-PW5SVP9N15JP	GCCGTGATCGTATAGTGGTTAGTACTCTG	5'-tRF	HisGTG	trna111_HisGTG_1_-_147774845_147774916	1	29	29	138.78	17.94	0.5	96.57	91.65	69.21	44.37	29.21	43.72	26.99		73.31				138.78	115.96				101.82					17.88		19.8		88.61	18	11.97	78.24	trna111_HisGTG_1_-_147774845_147774916@1.29.29, trna118_HisGTG_1_-_145396881_145396952@1.29.29, trna16_HisGTG_1_+_146544773_146544844@1.29.29, trna1_HisGTG_15_+_45493349_45493420@1.29.29, trna21_HisGTG_1_+_147753471_147753542@1.29.29, trna33_HisGTG_6_+_27125906_27125977@1.29.29, trna7_HisGTG_9_-_14433938_14434009@1.29.29, trna8_HisGTG_15_-_45492611_45492682@1.29.29, trna9_HisGTG_15_-_45490804_454…
tRF-29-PY5P4PW3FJF2	GCCTGGATAGCTCAGTCGGTAGAGCATCA	5'-tRF	LysTTT	trna143_LysTTT_6_-_27559593_27559665	1	29	29	0	0	0																															trna143_LysTTT_6_-_27559593_27559665@1.29.29
tRF-29-PY5P4PZ3FJF2	GCCTGGATAGCTCAGTTGGTAGAGCATCA	5'-tRF	LysTTT	trna11_LysTTT_11_+_122430655_122430727	1	29	29	0	0	0																															trna11_LysTTT_11_+_122430655_122430727@1.29.29, trna23_LysTTT_16_-_73512216_73512288@1.29.29
tRF-29-PYRP4PW3FJF2	GCCTGGGTAGCTCAGTCGGTAGAGCATCA	5'-tRF	LysTTT	trna149_LysTTT_6_-_27302769_27302841	1	29	29	0	0	0																															trna149_LysTTT_6_-_27302769_27302841@1.29.29
tRF-29-Q1Q89P9L84FS	GCGCCGCTGGTGTAGTGGTATCATGCAAG	5'-tRF	GlyCCC	trna27_GlyCCC_2_-_70476123_70476193	1	29	29	15.35	0	0.1								11.48																			15.35			13.65	trna27_GlyCCC_2_-_70476123_70476193@1.29.29, trna34_GlyCCC_16_-_686736_686806@1.29.29
tRF-29-Q99P9P9NH525	GCTTCTGTAGTGTAGTGGTTATCACGTTC	5'-tRF	ValCAC	trna152_ValCAC_6_-_27248049_27248121	1	29	29	201.34	0	0.4													87.07	72.1	43.76	31.53	16.96	93.81							17.97	39.57	201.34	17.64	10.87	62.04	trna152_ValCAC_6_-_27248049_27248121@1.29.29
tRF-29-QNR8VP94FQEW	GCGTTGGTGGTATAGTGGTGAGCATAGCT	5'-tRF	GlyTCC	trna117_GlyTCC_1_-_145397864_145397935	1	29	29	22.38	0	0.0333333																											22.38				trna117_GlyTCC_1_-_145397864_145397935@1.29.29, trna45_GlyTCC_1_+_161500903_161500974@1.29.29, trna70_GlyTCC_1_-_161439547_161439618@1.29.29, trna73_GlyTCC_1_-_161432166_161432237@1.29.29, trna76_GlyTCC_1_-_161424756_161424827@1.29.29, trna79_GlyTCC_1_-_161417375_161417446@1.29.29
tRF-29-QNR8VP9LFQEW	GCGTTGGTGGTATAGTGGTAAGCATAGCT	5'-tRF	GlyTCC	trna10_GlyTCC_17_+_8124866_8124937	1	29	29	0	0	0																															trna10_GlyTCC_17_+_8124866_8124937@1.29.29
tRF-29-QNR8VP9NFQEW	GCGTTGGTGGTATAGTGGTTAGCATAGCT	5'-tRF	GlyTCC	trna2_GlyTCC_19_+_4724082_4724153	1	29	29	26.54	0	0.1																											26.54	11.28		11.72	trna2_GlyTCC_19_+_4724082_4724153@1.29.29
tRF-29-R118LO9EBV23	GGGCCAGTGGCGCAATGGATAACGCGTCT	5'-tRF	ArgACG	trna11_ArgACG_3_-_45730491_45730563	1	29	29	0	0	0																															trna11_ArgACG_3_-_45730491_45730563@1.29.29, trna138_ArgACG_6_-_27638344_27638416@1.29.29, trna156_ArgACG_6_-_27181623_27181695@1.29.29, trna36_ArgACG_6_+_27182952_27183024@1.29.29, trna6_ArgACG_6_+_26328368_26328440@1.29.29, trna7_ArgACG_14_+_23398910_23398982@1.29.29, trna8_ArgACG_6_+_26537726_26537798@1.29.29
tRF-29-R29P4P9L5H10	GGGGATGTAGCTCAGTGGTAGAGCGCATG	5'-tRF	AlaCGC	trna10_AlaCGC_6_+_26553731_26553802	1	29	29	0	0	0																															trna10_AlaCGC_6_+_26553731_26553802@1.29.29, trna119_AlaCGC_6_-_28641613_28641684@1.29.29, trna120_AlaAGC_6_-_28626014_28626085@1.29.29, trna13_AlaTGC_12_-_125406301_125406372@1.29.29, trna66_AlaTGC_6_+_28611222_28611293@1.29.29, trna8_AlaTGC_12_+_125424512_125424583@1.29.29, trna8_AlaTGC_5_+_180633868_180633939@1.29.29
tRF-29-R29P4P9L5H18	GGGGATGTAGCTCAGTGGTAGAGCGCGCG	5'-tRF	AlaCGC	trna13_AlaCGC_2_+_157257281_157257352	1	29	29	0	0	0																															trna13_AlaCGC_2_+_157257281_157257352@1.29.29
tRF-29-R2IP4OI3FJI5	GGGGAATTAGCTCAAATGGTAGAGCGCTC	5'-tRF	AlaAGC	trna166_AlaAGC_6_-_26572092_26572164	1	29	29	0	0	0																															trna166_AlaAGC_6_-_26572092_26572164@1.29.29
tRF-29-R2IP4OQ3FJIQ	GGGGAATTAGCTCAAGCGGTAGAGCGCTT	5'-tRF	AlaAGC	trna22_AlaAGC_6_+_26705606_26705678	1	29	29	0	0	0																															trna22_AlaAGC_6_+_26705606_26705678@1.29.29, trna93_AlaAGC_6_-_58164628_58164700@1.29.29
tRF-29-R2IP4PQ3FJI5	GGGGAATTAGCTCAGGCGGTAGAGCGCTC	5'-tRF	AlaAGC	trna161_AlaAGC_6_-_26771290_26771362	1	29	29	0	0	0																															trna161_AlaAGC_6_-_26771290_26771362@1.29.29, trna24_AlaAGC_6_+_26730737_26730809@1.29.29
tRF-29-R9J89O94F5JP	GGTTCCATGGTGTAATGGTGAGCACTCTG	5'-tRF	GlnCTG	trna15_GlnCTG_1_+_145963304_145963375	1	29	29	83.16	0	0.1													83.16	54.24				45.47													trna15_GlnCTG_1_+_145963304_145963375@1.29.29, trna19_GlnCTG_1_+_147505038_147505109@1.29.29
tRF-29-R9J89O9LF5JP	GGTTCCATGGTGTAATGGTAAGCACTCTG	5'-tRF	GlnCTG	trna112_GlnCTG_1_-_147737382_147737453	1	29	29	85.17	0	0.1													85.17	57.88				38.3													trna112_GlnCTG_1_-_147737382_147737453@1.29.29, trna22_GlnCTG_1_+_147800937_147801008@1.29.29, trna28_GlnCTG_1_+_149186125_149186196@1.29.29
tRF-29-R9J89O9NF5JP	GGTTCCATGGTGTAATGGTTAGCACTCTG	5'-tRF	GlnCTG	trna146_GlnCTG_6_-_27515531_27515602	1	29	29	353.37	0	0.133333													353.37	239.61	14.79			342.45													trna146_GlnCTG_6_-_27515531_27515602@1.29.29, trna1_GlnCTG_6_+_18836402_18836473@1.29.29, trna3_GlnCTG_17_+_8023070_8023141@1.29.29, trna42_GlnCTG_6_+_27263212_27263283@1.29.29, trna49_GlnCTG_6_+_27487308_27487379@1.29.29, trna7_GlnCTG_15_-_66161400_66161471@1.29.29, trna99_GlnCTG_6_-_28909378_28909449@1.29.29
tRF-29-R9JP9P9NH523	GGTTCCATAGTGTAGTGGTTATCACGTCT	5'-tRF	ValTAC	trna17_ValTAC_11_-_59318102_59318174	1	29	29	0	0	0																															trna17_ValTAC_11_-_59318102_59318174@1.29.29, trna4_ValTAC_X_-_18693029_18693101@1.29.29
tRF-29-R9JP9P9NH5F3	GGTTCCATAGTGTAGTGGTTATCACATCT	5'-tRF	ValTAC	trna6_ValTAC_10_-_5895674_5895746	1	29	29	0	0	0																															trna6_ValTAC_10_-_5895674_5895746@1.29.29
tRF-29-R9JP9PMNH523	GGTTCCATAGTGTAGCGGTTATCACGTCT	5'-tRF	ValTAC	trna16_ValTAC_11_-_59318460_59318532	1	29	29	0	0	0																															trna16_ValTAC_11_-_59318460_59318532@1.29.29
tRF-29-RK7LQ673FJIN	GGGGGGTGTAGCTCAGTGGTAGAGCGCGT	5'-tRF, 5'U-tRF	AlaAGC	trna101_AlaAGC_6_-_28831462_28831533	-1G	28	29	0	0	0																															trna101_AlaAGC_6_-_28831462_28831533@-1G.28.29, trna101_AlaAGC_6_-_28831462_28831533@-1G.28.29, trna102_AlaAGC_6_-_28806221_28806292@-1G.28.29, trna65_AlaAGC_6_+_28574933_28575004@-1G.28.29, trna67_AlaAGC_6_+_28678366_28678437@-1G.28.29, trna68_AlaAGC_6_+_28687481_28687552@-1G.28.29, trna70_AlaCGC_6_+_28697092_28697163@-1G.28.29
tRF-29-RK9P4P9L5F10	GGGGGTGTAGCTCAGTGGTAGAGCACATG	5'-tRF	AlaTGC	trna113_AlaTGC_6_-_28726141_28726212	1	29	29	0	0	0																															trna113_AlaTGC_6_-_28726141_28726212@1.29.29
tRF-29-RK9P4P9L5FKP	GGGGGTGTAGCTCAGTGGTAGAGCATTTG	5'-tRF	CysGCA	trna7_CysGCA_3_-_131947944_131948015	1	29	29	0	0	0																															trna7_CysGCA_3_-_131947944_131948015@1.29.29
tRF-29-RK9P4P9L5H10	GGGGGTGTAGCTCAGTGGTAGAGCGCATG	5'-tRF	AlaTGC	trna104_AlaTGC_6_-_28785012_28785083	1	29	29	0	0	0																															trna104_AlaTGC_6_-_28785012_28785083@1.29.29, trna107_AlaTGC_6_-_28770577_28770647@1.29.29, trna110_AlaTGC_6_-_28757547_28757618@1.29.29
tRF-29-RK9P4P9L5HH0	GGGGGTGTAGCTCAGTGGTAGAGCGCGTG	5'-tRF	AlaAGC	trna101_AlaAGC_6_-_28831462_28831533	1	29	29	0	0	0																															trna101_AlaAGC_6_-_28831462_28831533@1.29.29, trna102_AlaAGC_6_-_28806221_28806292@1.29.29, trna65_AlaAGC_6_+_28574933_28575004@1.29.29, trna67_AlaAGC_6_+_28678366_28678437@1.29.29, trna68_AlaAGC_6_+_28687481_28687552@1.29.29, trna70_AlaCGC_6_+_28697092_28697163@1.29.29
tRF-29-RKIP4OI3FJI5	GGGGGATTAGCTCAAATGGTAGAGCGCTC	5'-tRF	AlaAGC	trna3_AlaAGC_2_+_27274082_27274154	1	29	29	0	0	0																															trna3_AlaAGC_2_+_27274082_27274154@1.29.29, trna6_AlaAGC_8_+_67026424_67026496@1.29.29
tRF-29-RKJP4P9L5FKP	GGGGGCATAGCTCAGTGGTAGAGCATTTG	5'-tRF	CysGCA	trna5_CysGCA_7_+_149007281_149007352	1	29	29	0	0	0																															trna5_CysGCA_7_+_149007281_149007352@1.29.29
tRF-29-RKVP4P93FJFQ	GGGGGTATAGCTCAGTGGGTAGAGCATTT	5'-tRF	CysGCA	trna3_CysGCA_15_+_80036997_80037069	1	29	29	0	0	0																															trna3_CysGCA_15_+_80036997_80037069@1.29.29
tRF-29-RKVP4P9L5FKP	GGGGGTATAGCTCAGTGGTAGAGCATTTG	5'-tRF	CysGCA	trna15_CysGCA_17_+_37023898_37023969	1	29	29	0	0	0																															trna15_CysGCA_17_+_37023898_37023969@1.29.29, trna26_CysGCA_17_-_37310744_37310815@1.29.29, trna27_CysGCA_17_-_37309987_37310058@1.29.29, trna28_CysGCA_17_-_37025545_37025616@1.29.29, trna3_CysGCA_4_-_124430005_124430076@1.29.29
tRF-29-RKVP4P9L5HH0	GGGGGTATAGCTCAGTGGTAGAGCGCGTG	5'-tRF	AlaAGC	trna108_AlaAGC_6_-_28763741_28763812	1	29	29	0	0	0																															trna108_AlaAGC_6_-_28763741_28763812@1.29.29
tRF-29-RKVP4PML5HH0	GGGGGTATAGCTCAGCGGTAGAGCGCGTG	5'-tRF	AlaAGC	trna105_AlaAGC_6_-_28779849_28779920	1	29	29	0	0	0																															trna105_AlaAGC_6_-_28779849_28779920@1.29.29
tRF-29-RKVP4PRL5FHP	GGGGGTATAGCTCAGGGGTAGAGCACTTG	5'-tRF	CysGCA	trna20_CysGCA_7_-_149286164_149286235	1	29	29	0	0	0																															trna20_CysGCA_7_-_149286164_149286235@1.29.29, trna7_CysGCA_7_+_149243631_149243702@1.29.29
tRF-29-RKVP4PRL5FKP	GGGGGTATAGCTCAGGGGTAGAGCATTTG	5'-tRF	CysGCA	trna10_CysGCA_7_+_149281816_149281887	1	29	29	0	0	0																															trna10_CysGCA_7_+_149281816_149281887@1.29.29, trna13_CysGCA_7_+_149332778_149332849@1.29.29, trna15_CysGCA_7_+_149404760_149404831@1.29.29, trna18_CysGCA_7_-_149310156_149310227@1.29.29, trna22_CysGCA_7_-_149074601_149074672@1.29.29, trna25_CysGCA_7_-_149052766_149052837@1.29.29, trna29_CysGCA_17_-_37017937_37018008@1.29.29, trna6_CysGCA_3_-_131950642_131950713@1.29.29, trna6_CysGCA_7_+_14902822…
tRF-29-RKVPNPML5FKP	GGGGGTATAGCTTAGCGGTAGAGCATTTG	5'-tRF	CysGCA	trna21_CysGCA_7_-_149112229_149112300	1	29	29	0	0	0																															trna21_CysGCA_7_-_149112229_149112300@1.29.29
tRF-29-ROD8N0X0JYHW	GGTAAAATGGCTGAGTGAAGCATTGGACT	5'-half	TyrGTA	trnaMT_TyrGTA_MT_-_5826_5891	1	29	29	0	0	0																															trnaMT_TyrGTA_MT_-_5826_5891@1.29.29
tRF-29-ROHL7X0OBQFX	GGTAAATATAGTTTAACCAAAACATCAGA	5'-tRF	HisGTG	trnaMT_HisGTG_MT_+_12138_12206	-1G	28	29	0	0	0																															trnaMT_HisGTG_MT_+_12138_12206@-1G.28.29
tRF-29-RP9830MMUK1W	GGTAGTGTGGCCGAGCGGTCTAAGGCGCT	5'-tRF	LeuTAG	trna2_LeuTAG_14_+_21093529_21093610	1	29	29	0	0	0																															trna2_LeuTAG_14_+_21093529_21093610@1.29.29
tRF-29-RPM8309MUK1W	GGTAGCGTGGCCGAGTGGTCTAAGGCGCT	5'-tRF	LeuTAG	trna27_LeuTAG_16_-_22207032_22207113	1	29	29	0	0	0																															trna27_LeuTAG_16_-_22207032_22207113@1.29.29
tRF-29-RPM830MMUK1W	GGTAGCGTGGCCGAGCGGTCTAAGGCGCT	5'-tRF	LeuAAG	trna16_LeuAAG_16_+_22308461_22308542	1	29	29	0	0	0																															trna16_LeuAAG_16_+_22308461_22308542@1.29.29, trna16_LeuAAG_5_-_180601044_180601125@1.29.29, trna19_LeuAAG_5_-_180524474_180524555@1.29.29, trna1_LeuAAG_14_+_21078291_21078372@1.29.29, trna3_LeuAAG_5_+_180528840_180528921@1.29.29, trna42_LeuTAG_17_-_8023632_8023713@1.29.29, trna78_LeuAAG_6_+_28956779_28956860@1.29.29, trna7_LeuAAG_5_+_180614701_180614782@1.29.29, trna98_LeuAAG_6_-_28911399_289114…
tRF-29-RRJ89O9NF5JP	GGTCCCATGGTGTAATGGTTAGCACTCTG	5'-tRF	GlnTTG	trna16_GlnTTG_17_+_47269890_47269961	1	29	29	236.32	0	0.133333													184.91	130.25				236.32									12				trna16_GlnTTG_17_+_47269890_47269961@1.29.29, trna64_GlnTTG_6_+_28557156_28557227@1.29.29, trna84_GlnTTG_6_+_145503859_145503930@1.29.29
tRF-29-RZ3L7L73V6HE	GGTTTCCGTAGTGTAGTGGTTATCACGTT	5'-tRF, 5'U-tRF	ValCAC	trna10_ValCAC_5_-_180649395_180649467	-1G	28	29	0	0	0																															trna10_ValCAC_5_-_180649395_180649467@-1G.28.29, trna10_ValCAC_5_-_180649395_180649467@-1G.28.29, trna12_ValAAC_5_-_180645270_180645342@-1G.28.29, trna132_ValAAC_6_-_27721179_27721251@-1G.28.29, trna132_ValAAC_6_-_27721179_27721251@-1G.28.29, trna136_ValAAC_6_-_27648885_27648957@-1G.28.29, trna139_ValAAC_6_-_27618707_27618779@-1G.28.29, trna18_ValCAC_5_-_180529253_180529325@-1G.28.29, trna18_ValC…
tRF-29-S3M8309NDJI0	GTAGTCGTGGCCGAGTGGTTAAGGCGATG	5'-tRF	SerAGA	trna11_SerAGA_8_-_96281885_96281966	1	29	29	0	0	0																															trna11_SerAGA_8_-_96281885_96281966@1.29.29, trna147_SerAGA_6_-_27509554_27509635@1.29.29, trna148_SerTGA_6_-_27473607_27473688@1.29.29, trna172_SerTGA_6_-_26312824_26312905@1.29.29, trna35_SerAGA_17_-_8129928_8130009@1.29.29, trna44_SerAGA_6_+_27446591_27446672@1.29.29, trna46_SerAGA_6_+_27463593_27463674@1.29.29, trna47_SerAGA_6_+_27470818_27470899@1.29.29, trna50_SerAGA_6_+_27499987_27500068@1…
tRF-29-S79PVOEOU5FZ	GTCCTTGTAGTATAAACTAATACACCAGT	5'-tRF	ThrTGT	trnaMT_ThrTGT_MT_+_15888_15953	1	29	29	0	0	0																															trnaMT_ThrTGT_MT_+_15888_15953@1.29.29
tRF-29-SP58309MUK1V	GTCAGGATGGCCGAGTGGTCTAAGGCGCC	5'-tRF	LeuCAA	trna100_LeuCAA_6_-_28864000_28864105	1	29	29	0	0	0																															trna100_LeuCAA_6_-_28864000_28864105@1.29.29, trna140_LeuCAA_6_-_27573417_27573524@1.29.29, trna141_LeuCAA_6_-_27570348_27570454@1.29.29, trna58_LeuCAA_1_+_249168054_249168159@1.29.29, trna74_LeuCAA_6_+_28908830_28908934@1.29.29
tRF-29-SP5830MMUK1W	GTCAGGATGGCCGAGCGGTCTAAGGCGCT	5'-tRF	LeuCAG	trna17_LeuCAG_16_+_57333863_57333945	1	29	29	0	0	0																															trna17_LeuCAG_16_+_57333863_57333945@1.29.29, trna26_LeuCAG_16_-_57334392_57334474@1.29.29, trna34_LeuCAG_1_+_161411323_161411405@1.29.29, trna36_LeuCAG_1_+_161418741_161418823@1.29.29, trna38_LeuCAG_1_+_161426122_161426204@1.29.29, trna40_LeuCAG_1_+_161433532_161433614@1.29.29, trna42_LeuCAG_1_+_161440913_161440995@1.29.29, trna67_LeuCAG_1_-_161500132_161500214@1.29.29, trna7_LeuCAG_6_+_26521436…
tRF-29-SR94SX73V2KK	GTCCCTGGTGGTCTAGTGGTTAGGATTCG	5'-tRF	GluCTC	trna116_GluCTC_1_-_145399233_145399304	-1G	28	29	0	0	0																															trna116_GluCTC_1_-_145399233_145399304@-1G.28.29, trna59_GluCTC_1_+_249168447_249168518@-1G.28.29, trna71_GluCTC_1_-_161439189_161439260@-1G.28.29, trna74_GluCTC_1_-_161431809_161431880@-1G.28.29, trna77_GluCTC_1_-_161424398_161424469@-1G.28.29, trna77_GluCTC_6_+_28949976_28950047@-1G.28.29, trna80_GluCTC_1_-_161417018_161417089@-1G.28.29, trna87_GluCTC_6_-_126101393_126101464@-1G.28.29
tRF-29-V29K9UV365IS	TAGGATGGGGTGTGATAGGTGGCACGGAG	5'-tRF	GlnTTG	trnaMT_GlnTTG_MT_-_4329_4400	1	29	29	50.94	0	0.2													18.17	27.29										35.76	12.49		31.61			50.94	trnaMT_GlnTTG_MT_-_4329_4400@1.29.29, trnalookalike2_GlnTTG_1_-_564879_564950@1.29.29
tRF-29-VEX0K3XN13IQ	TAGATTGAAGCCAGTTGATTAGGGTGCTT	5'-tRF	AsnGTT	trnaMT_AsnGTT_MT_-_5657_5729	1	29	29	0	0	0																															trnaMT_AsnGTT_MT_-_5657_5729@1.29.29, trnalookalike5_AsnGTT_1_-_566207_566279@1.29.29
tRF-29-VF54QFQ2FWIP	TAGCAGAGTGGCGCAGCGGAAGCGTGCTG	5'-tRF, 5'U-tRF	MetCAT	trna129_MetCAT_6_-_27870271_27870342	-1T	28	29	0	0	0																															trna129_MetCAT_6_-_27870271_27870342@-1T.28.29, trna142_MetCAT_6_-_27560600_27560671@-1T.28.29, trna150_MetCAT_6_-_27300764_27300835@-1T.28.29, trna150_MetCAT_6_-_27300764_27300835@-1T.28.29, trna169_MetCAT_6_-_26330529_26330600@-1T.28.29, trna169_MetCAT_6_-_26330529_26330600@-1T.28.29, trna171_MetCAT_6_-_26313352_26313423@-1T.28.29, trna20_MetCAT_17_-_80452597_80452668@-1T.28.29, trna2_MetCAT_6_…
tRF-29-X6XMSL73VLH3	TGCCATGATCGTATAGTGGTTAGTACTCT	5'-tRF	HisGTG	trna106_HisGTG_1_-_149155828_149155899	-1T	28	29	0	0	0																															trna106_HisGTG_1_-_149155828_149155899@-1T.28.29
tRF-29-XQ947673FEJ5	TGCATTGGTGGTTCAGTGGTAGAATTCTC	5'-tRF	GlyGCC	trna128_GlyGCC_6_-_27870686_27870756	-1T	28	29	0	0	0																															trna128_GlyGCC_6_-_27870686_27870756@-1T.28.29, trna133_GlyCCC_1_-_16872434_16872504@-1T.28.29, trna18_GlyGCC_16_+_70822597_70822667@-1T.28.29, trna19_GlyGCC_16_+_70823410_70823480@-1T.28.29, trna19_GlyGCC_2_-_157257659_157257729@-1T.28.29, trna24_GlyGCC_16_-_70812942_70813012@-1T.28.29, trna25_GlyGCC_16_-_70812114_70812184@-1T.28.29, trna4_GlyCCC_1_+_17188416_17188486@-1T.28.29, trna5_GlyGCC_17_…
tRF-29-XSXMSL73VLH3	TGCCGTGATCGTATAGTGGTTAGTACTCT	5'-tRF, 5'U-tRF	HisGTG	trna111_HisGTG_1_-_147774845_147774916	-1T	28	29	11.23	0	0.0333333																		11.23													trna111_HisGTG_1_-_147774845_147774916@-1T.28.29, trna118_HisGTG_1_-_145396881_145396952@-1T.28.29, trna16_HisGTG_1_+_146544773_146544844@-1T.28.29, trna1_HisGTG_15_+_45493349_45493420@-1T.28.29, trna21_HisGTG_1_+_147753471_147753542@-1T.28.29, trna33_HisGTG_6_+_27125906_27125977@-1T.28.29, trna33_HisGTG_6_+_27125906_27125977@-1T.28.29, trna7_HisGTG_9_-_14433938_14434009@-1T.28.29, trna7_HisGTG_9…
tRF-29-XVLY7L73HQIF	TGCGCCGCTGGTGTAGTGGTATCATGCAA	5'-tRF	GlyCCC	trna27_GlyCCC_2_-_70476123_70476193	-1T	28	29	0	0	0																															trna27_GlyCCC_2_-_70476123_70476193@-1T.28.29, trna34_GlyCCC_16_-_686736_686806@-1T.28.29
tRF-29-XZNL7L73V6HE	TGCTTCTGTAGTGTAGTGGTTATCACGTT	5'-tRF	ValCAC	trna152_ValCAC_6_-_27248049_27248121	-1T	28	29	0	0	0																															trna152_ValCAC_6_-_27248049_27248121@-1T.28.29
tRF-29-YR94SX73V2KK	TTCCCTGGTGGTCTAGTGGTTAGGATTCG	5'-tRF, 5'U-tRF	GluCTC	trna116_GluCTC_1_-_145399233_145399304	-1T	28	29	0	0	0																															trna116_GluCTC_1_-_145399233_145399304@-1T.28.29, trna116_GluCTC_1_-_145399233_145399304@-1T.28.29, trna59_GluCTC_1_+_249168447_249168518@-1T.28.29, trna59_GluCTC_1_+_249168447_249168518@-1T.28.29, trna71_GluCTC_1_-_161439189_161439260@-1T.28.29, trna74_GluCTC_1_-_161431809_161431880@-1T.28.29, trna77_GluCTC_1_-_161424398_161424469@-1T.28.29, trna77_GluCTC_6_+_28949976_28950047@-1T.28.29, trna77_…
tRF-30-02OL7XDXOMYJ	ACAGAGAATAGTTTAAATTAGAATCTTAGC	5'-tRF, 5'U-tRF	ProTGG	trnaMT_ProTGG_MT_-_15956_16023	-1A	29	30	0	0	0																															trnaMT_ProTGG_MT_-_15956_16023@-1A.29.30, trnaMT_ProTGG_MT_-_15956_16023@-1A.29.30
tRF-30-0ISBQONPJX0Z	ACACTGTAAAGCTAACTTAGCATTAACCTT	5'-half	LysTTT	trnaMT_LysTTT_MT_+_8295_8364	-1A	29	30	0	0	0																															trnaMT_LysTTT_MT_+_8295_8364@-1A.29.30, trnalookalike7_LysTTT_1_+_568844_568913@-1A.29.30
tRF-30-11W4QFE3FVSY	AGGCCTCGTGGCGCAACGGTAGCGCGTCTG	5'-tRF, 5'U-tRF	TrpCCA	trna39_TrpCCA_17_-_8124187_8124258	-1A	29	30	0	0	0																															trna39_TrpCCA_17_-_8124187_8124258@-1A.29.30, trna39_TrpCCA_17_-_8124187_8124258@-1A.29.30
tRF-30-19ZL7UD5BU9N	AGTTCTTGTAGTTGAAATACAACGATGGTT	5'-half	GluTTC	trnaMT_GluTTC_MT_-_14674_14742	-1A	29	30	0	0	0																															trnaMT_GluTTC_MT_-_14674_14742@-1A.29.30, trnalookalike8_GluTTC_5_-_93905172_93905240@-1A.29.30
tRF-30-1OR6QOH04MR1	AGTAAGGTCAGCTAAATAAGCTATCGGGCC	5'-half	MetCAT	trnaMT_MetCAT_MT_+_4402_4469	1	30	30	2816.53	0	0.4	153.55	131.2	183.14	203.51	150.07	219.2													1363.68	832.34	2816.53	1040.23	1570.63	890.03							trnaMT_MetCAT_MT_+_4402_4469@1.30.30
tRF-30-1RZLSLBXHFK3	AGTCCTTGTAGTATAAACTAATACACCAGT	5'-tRF	ThrTGT	trnaMT_ThrTGT_MT_+_15888_15953	-1A	29	30	0	0	0																															trnaMT_ThrTGT_MT_+_15888_15953@-1A.29.30
tRF-30-1XF4P2PSSELQ	AGTTAAGATGGCAGAGCCCGGTAATCGCAT	5'-tRF	LeuTAA	trnaMT_LeuTAA_MT_+_3230_3304	-1A	29	30	0	0	0																															trnaMT_LeuTAA_MT_+_3230_3304@-1A.29.30
tRF-30-2YU04DYJIO3Z	CACTGTAAAGCTAACTTAGCATTAACCTTT	5'-half	LysTTT	trnaMT_LysTTT_MT_+_8295_8364	1	30	30	0	0	0																															trnaMT_LysTTT_MT_+_8295_8364@1.30.30, trnalookalike7_LysTTT_1_+_568844_568913@1.30.30
tRF-30-395P4PN3FJ6K	CCTTCGATAGCTCAGCTGGTAGAGCGGAGG	5'-tRF	TyrGTA	trna16_TyrGTA_14_-_21131351_21131444	1	30	30	0	0	0																															trna16_TyrGTA_14_-_21131351_21131444@1.30.30, trna17_TyrGTA_14_-_21128117_21128210@1.30.30, trna17_TyrGTA_6_+_26595102_26595190@1.30.30, trna18_TyrGTA_14_-_21125623_21125716@1.30.30, trna19_TyrGTA_14_-_21121258_21121351@1.30.30, trna4_TyrGTA_8_+_67025602_67025694@1.30.30, trna5_TyrGTA_14_+_21151432_21151520@1.30.30, trna5_TyrGTA_8_+_67026223_67026311@1.30.30
tRF-30-395P4PZ3FJ6K	CCTTCGATAGCTCAGTTGGTAGAGCGGAGG	5'-tRF	TyrGTA	trna14_TyrGTA_6_+_26569086_26569176	1	30	30	0	0	0																															trna14_TyrGTA_6_+_26569086_26569176@1.30.30, trna16_TyrGTA_6_+_26577332_26577420@1.30.30, trna2_TyrGTA_2_+_27273650_27273738@1.30.30
tRF-30-4KIK74HK9FM0	CTAGGATGGGGTGTGATAGGTGGCACGGAG	5'-tRF	GlnTTG	trnaMT_GlnTTG_MT_-_4329_4400	-1C	29	30	0	0	0																															trnaMT_GlnTTG_MT_-_4329_4400@-1C.29.30, trnalookalike2_GlnTTG_1_-_564879_564950@-1C.29.30
tRF-30-4R94SX73V2Y8	CTCCCTGGTGGTCTAGTGGTTAGGATTCGG	5'-tRF, 5'U-tRF	GluCTC	trna116_GluCTC_1_-_145399233_145399304	-1C	29	30	0	0	0																															trna116_GluCTC_1_-_145399233_145399304@-1C.29.30, trna59_GluCTC_1_+_249168447_249168518@-1C.29.30, trna71_GluCTC_1_-_161439189_161439260@-1C.29.30, trna71_GluCTC_1_-_161439189_161439260@-1C.29.30, trna74_GluCTC_1_-_161431809_161431880@-1C.29.30, trna74_GluCTC_1_-_161431809_161431880@-1C.29.30, trna77_GluCTC_1_-_161424398_161424469@-1C.29.30, trna77_GluCTC_1_-_161424398_161424469@-1C.29.30, trna77…
tRF-30-5BF900BY4D84	GAGAAAGCTCACAAGAACTGCTAACTCATG	5'-tRF	SerGCT	trnaMT_SerGCT_MT_+_12207_12265	1	30	30	0	0	0																															trnaMT_SerGCT_MT_+_12207_12265@1.30.30
tRF-30-5F54QFQ2FWQ8	GAGCAGAGTGGCGCAGCGGAAGCGTGCTGG	5'-tRF, 5'U-tRF	MetCAT	trna129_MetCAT_6_-_27870271_27870342	-1G	29	30	0	0	0																															trna129_MetCAT_6_-_27870271_27870342@-1G.29.30, trna129_MetCAT_6_-_27870271_27870342@-1G.29.30, trna142_MetCAT_6_-_27560600_27560671@-1G.29.30, trna150_MetCAT_6_-_27300764_27300835@-1G.29.30, trna169_MetCAT_6_-_26330529_26330600@-1G.29.30, trna171_MetCAT_6_-_26313352_26313423@-1G.29.30, trna20_MetCAT_17_-_80452597_80452668@-1G.29.30, trna2_MetCAT_6_+_26286754_26286825@-1G.29.30, trna32_MetCAT_1_+…
tRF-30-5I307EZ6VYDY	GAGCTCCGAGGTGATTTTCATATTGAATTG	5'-half	CysGCA	trnaMT_CysGCA_MT_-_5761_5826	-1G	29	30	0	0	0																															trnaMT_CysGCA_MT_-_5761_5826@-1G.29.30
tRF-30-5L1MFXDOQQMJ	GAGTAAGGTCAGCTAAATAAGCTATCGGGC	5'-half	MetCAT	trnaMT_MetCAT_MT_+_4402_4469	-1G	29	30	0	0	0																															trnaMT_MetCAT_MT_+_4402_4469@-1G.29.30
tRF-30-62DI2OOIQO4Q	GGAGAAAGCTCACAAGAACTGCTAACTCAT	5'-tRF	SerGCT	trnaMT_SerGCT_MT_+_12207_12265	-1G	29	30	0	0	0																															trnaMT_SerGCT_MT_+_12207_12265@-1G.29.30
tRF-30-66XMSL73VL4Y	GGCCATGATCGTATAGTGGTTAGTACTCTG	5'-tRF	HisGTG	trna106_HisGTG_1_-_149155828_149155899	-1G	29	30	0	0	0																															trna106_HisGTG_1_-_149155828_149155899@-1G.29.30
tRF-30-6978WP9LXN4V	GGCTCGTTGGTCTAGTGGTATGATTCTCGC	5'-tRF	ProTGG	trna3_ProTGG_14_+_21101165_21101236	1	30	30	0	0	0																															trna3_ProTGG_14_+_21101165_21101236@1.30.30
tRF-30-6978WPRLXN48	GGCTCGTTGGTCTAGGGGTATGATTCTCGG	5'-tRF	ProTGG	trna12_ProTGG_11_-_75946869_75946940	1	30	30	0	0	0																															trna12_ProTGG_11_-_75946869_75946940@1.30.30
tRF-30-6978WPRLXN4V	GGCTCGTTGGTCTAGGGGTATGATTCTCGC	5'-tRF	ProAGG	trna11_ProAGG_16_+_3241989_3242060	1	30	30	0	0	0																															trna11_ProAGG_16_+_3241989_3242060@1.30.30, trna12_ProAGG_6_+_26555498_26555569@1.30.30, trna14_ProTGG_5_-_180615854_180615925@1.30.30, trna22_ProAGG_14_-_21081560_21081631@1.30.30, trna23_ProAGG_14_-_21077495_21077566@1.30.30, trna28_ProTGG_16_-_3234133_3234204@1.30.30, trna29_ProAGG_16_-_3232635_3232706@1.30.30, trna2_ProAGG_7_+_128423504_128423575@1.30.30, trna30_ProCGG_6_+_27059521_27059592@1…
tRF-30-6998LO9EFVI8	GGCTCTGTGGCGCAATGGATAGCGCATTGG	5'-tRF	ArgTCT	trna3_ArgTCT_11_+_59318767_59318852	1	30	30	0	0	0																															trna3_ArgTCT_11_+_59318767_59318852@1.30.30, trna4_ArgTCT_17_+_8024243_8024330@1.30.30, trna4_ArgTCT_9_-_131102355_131102445@1.30.30, trna52_ArgTCT_6_+_27529963_27530049@1.30.30
tRF-30-69JP4P9NFJE8	GGCTCCATAGCTCAGTGGTTAGAGCACTGG	5'-tRF	ThrTGT	trna56_ThrTGT_1_+_222638347_222638419	1	30	30	0	0	0																															trna56_ThrTGT_1_+_222638347_222638419@1.30.30
tRF-30-69JP4PRNFJE8	GGCTCCATAGCTCAGGGGTTAGAGCACTGG	5'-tRF	ThrTGT	trna13_ThrTGT_5_-_180618687_180618758	1	30	30	17.54	0	0.0333333																											17.54				trna13_ThrTGT_5_-_180618687_180618758@1.30.30, trna20_ThrTGT_14_-_21099319_21099391@1.30.30
tRF-30-69M8LO9EFVI8	GGCTCCGTGGCGCAATGGATAGCGCATTGG	5'-tRF	ArgTCT	trna9_ArgTCT_1_+_94313129_94313213	1	30	30	0	0	0																															trna9_ArgTCT_1_+_94313129_94313213@1.30.30
tRF-30-6Q947673FEWS	GGCATTGGTGGTTCAGTGGTAGAATTCTCG	5'-tRF, 5'U-tRF	GlyGCC	trna128_GlyGCC_6_-_27870686_27870756	-1G	29	30	0	0	0																															trna128_GlyGCC_6_-_27870686_27870756@-1G.29.30, trna128_GlyGCC_6_-_27870686_27870756@-1G.29.30, trna133_GlyCCC_1_-_16872434_16872504@-1G.29.30, trna133_GlyCCC_1_-_16872434_16872504@-1G.29.30, trna18_GlyGCC_16_+_70822597_70822667@-1G.29.30, trna19_GlyGCC_16_+_70823410_70823480@-1G.29.30, trna19_GlyGCC_16_+_70823410_70823480@-1G.29.30, trna19_GlyGCC_2_-_157257659_157257729@-1G.29.30, trna24_GlyGCC_…
tRF-30-6RJ89O9MF5W8	GGCCCCATGGTGTAATGGTCAGCACTCTGG	5'-tRF	GlnCTG	trna131_GlnCTG_6_-_27759135_27759206	1	30	30	0	0	0																															trna131_GlnCTG_6_-_27759135_27759206@1.30.30
tRF-30-6RJ89O9NF5W8	GGCCCCATGGTGTAATGGTTAGCACTCTGG	5'-tRF	GlnTTG	trna130_GlnTTG_6_-_27763640_27763711	1	30	30	0	0	0																															trna130_GlnTTG_6_-_27763640_27763711@1.30.30, trna173_GlnTTG_6_-_26311975_26312046@1.30.30, trna174_GlnTTG_6_-_26311424_26311495@1.30.30
tRF-30-6RVP4PRNFJE8	GGCCCTATAGCTCAGGGGTTAGAGCACTGG	5'-tRF	ThrTGT	trna4_ThrTGT_14_+_21149849_21149921	1	30	30	0	0	0																															trna4_ThrTGT_14_+_21149849_21149921@1.30.30
tRF-30-6S7P4PZ3V0M8	GGCCGGTTAGCTCAGTTGGTTAGAGCGTGG	5'-tRF	IleAAT	trna10_IleAAT_14_+_102783429_102783502	1	30	30	0	0	0																															trna10_IleAAT_14_+_102783429_102783502@1.30.30, trna11_IleAAT_6_+_26554350_26554423@1.30.30, trna154_IleAAT_6_-_27205350_27205423@1.30.30, trna158_IleAAT_6_-_27144994_27145067@1.30.30, trna163_IleAAT_6_-_26745255_26745328@1.30.30, trna34_IleAAT_17_-_8130309_8130382@1.30.30, trna59_IleAAT_6_+_27655967_27656040@1.30.30, trna80_IleAAT_6_+_58149254_58149327@1.30.30, trna9_IleAAT_17_+_8090911_8090984@…
tRF-30-6SM83O9EDJSY	GGCCGCGTGGCCTAATGGATAAGGCGTCTG	5'-tRF	ArgCCG	trna114_ArgCCG_6_-_28710729_28710801	1	30	30	0	0	0																															trna114_ArgCCG_6_-_28710729_28710801@1.30.30, trna1_ArgCCG_16_+_3200675_3200747@1.30.30, trna4_ArgTCG_15_+_89878304_89878376@1.30.30, trna73_ArgCCG_6_+_28849165_28849237@1.30.30
tRF-30-6SXMSL73VL4Y	GGCCGTGATCGTATAGTGGTTAGTACTCTG	5'-tRF	HisGTG	trna111_HisGTG_1_-_147774845_147774916	-1G	29	30	36.61	0	0.433333	17.38	27.02	23.96				14.75		36.61				35.43	24.66				21.09					15.32	31.79	10.36		19.73			13.86	trna111_HisGTG_1_-_147774845_147774916@-1G.29.30, trna118_HisGTG_1_-_145396881_145396952@-1G.29.30, trna16_HisGTG_1_+_146544773_146544844@-1G.29.30, trna1_HisGTG_15_+_45493349_45493420@-1G.29.30, trna21_HisGTG_1_+_147753471_147753542@-1G.29.30, trna33_HisGTG_6_+_27125906_27125977@-1G.29.30, trna7_HisGTG_9_-_14433938_14434009@-1G.29.30, trna8_HisGTG_15_-_45492611_45492682@-1G.29.30, trna9_HisGTG_1…
tRF-30-6VLY7L73HQP0	GGCGCCGCTGGTGTAGTGGTATCATGCAAG	5'-tRF	GlyCCC	trna27_GlyCCC_2_-_70476123_70476193	-1G	29	30	0	0	0																															trna27_GlyCCC_2_-_70476123_70476193@-1G.29.30, trna34_GlyCCC_16_-_686736_686806@-1G.29.30
tRF-30-6VR8K09L1HW3	GGCGCGGTGGCCAAGTGGTAAGGCGTCGGT	5'-tRF	ThrCGT	trna14_ThrCGT_17_+_29877093_29877164	1	30	30	0	0	0																															trna14_ThrCGT_17_+_29877093_29877164@1.30.30, trna15_ThrCGT_16_+_14379750_14379821@1.30.30
tRF-30-779PZBHFEERZ	GTTCTTGTAGTTGAAATACAACGATGGTTT	5'-half	GluTTC	trnaMT_GluTTC_MT_-_14674_14742	1	30	30	0	0	0																															trnaMT_GluTTC_MT_-_14674_14742@1.30.30, trnalookalike8_GluTTC_5_-_93905172_93905240@1.30.30
tRF-30-79M89P9NH5IS	GTTTCCGTGGTGTAGTGGTTATCACATTCG	5'-tRF	ValTAC	trna40_ValTAC_6_+_27258405_27258477	1	30	30	0	0	0																															trna40_ValTAC_6_+_27258405_27258477@1.30.30
tRF-30-79MP9P9MH57S	GTTTCCGTAGTGTAGTGGTCATCACGTTCG	5'-tRF	ValAAC	trna15_ValAAC_5_-_180615416_180615488	1	30	30	27.81	0	0.0666667																							17.88	27.81							trna15_ValAAC_5_-_180615416_180615488@1.30.30
tRF-30-79MP9P9NH57S	GTTTCCGTAGTGTAGTGGTTATCACGTTCG	5'-tRF	ValCAC	trna10_ValCAC_5_-_180649395_180649467	1	30	30	377.47	0	0.266667	39.6	14.49	14.73																56.7	107.81		50.45	211.97	377.47							trna10_ValCAC_5_-_180649395_180649467@1.30.30, trna12_ValAAC_5_-_180645270_180645342@1.30.30, trna132_ValAAC_6_-_27721179_27721251@1.30.30, trna136_ValAAC_6_-_27648885_27648957@1.30.30, trna139_ValAAC_6_-_27618707_27618779@1.30.30, trna18_ValCAC_5_-_180529253_180529325@1.30.30, trna2_ValAAC_3_+_169490018_169490090@1.30.30, trna2_ValCAC_5_+_180524070_180524142@1.30.30, trna4_ValAAC_5_+_180591154_1…
tRF-30-79MP9P9NH57Y	GTTTCCGTAGTGTAGTGGTTATCACGTTTG	5'-tRF	ValAAC	trna37_ValAAC_6_+_27203288_27203360	1	30	30	0	0	0																															trna37_ValAAC_6_+_27203288_27203360@1.30.30
tRF-30-79MP9PMNH5IS	GTTTCCGTAGTGTAGCGGTTATCACATTCG	5'-tRF	ValCAC	trna13_ValCAC_19_-_4724647_4724719	1	30	30	35.76	0	0.0333333																								35.76							trna13_ValCAC_19_-_4724647_4724719@1.30.30
tRF-30-7O58J0K82NPL	GTTAAGATGGCAGAGCCCGGCAATTGCATA	5'-tRF	LeuTAA	trna2_LeuTAA_X_-_55207755_55207829	1	30	30	0	0	0																															trna2_LeuTAA_X_-_55207755_55207829@1.30.30
tRF-30-7O58J0K8UMPL	GTTAAGATGGCAGAGCCCGGTAATCGCATA	5'-tRF	LeuTAA	trnaMT_LeuTAA_MT_+_3230_3304	1	30	30	20.38	0	0.0666667																											10.38			20.38	trnaMT_LeuTAA_MT_+_3230_3304@1.30.30
tRF-30-7X9PN547202L	GTTTATGTAGCTTACCTCCTCAAAGCAATA	5'-tRF	PheGAA	trnaMT_PheGAA_MT_+_577_647	1	30	30	0	0	0																															trnaMT_PheGAA_MT_+_577_647@1.30.30
tRF-30-86J8WPMN1E8Y	TCCCACATGGTCTAGCGGTTAGGATTCCTG	5'-tRF	GluTTC	trna11_GluTTC_15_-_26327381_26327452	1	30	30	111.23	17.1	0.5	28.01	16.71	16.68	11.95		19.87			16.83				57.03	49.59	21.82	21.66	17.37	45.65						27.81	75.53	36.96	111.23	45.23	41.55	83.03	trna11_GluTTC_15_-_26327381_26327452@1.30.30, trna3_GluTTC_13_-_45492062_45492133@1.30.30
tRF-30-86V8WPMN1E8Y	TCCCATATGGTCTAGCGGTTAGGATTCCTG	5'-tRF	GluTTC	trna20_GluTTC_2_-_131094701_131094772	1	30	30	53.65	0	0.4	10.14	16.71	10.29										33.96	28.91				28.56							47.21	15.23	53.65	19.91	11.67	25.78	trna20_GluTTC_2_-_131094701_131094772@1.30.30, trna5_GluTTC_13_-_41634874_41634945@1.30.30
tRF-30-87R8WP9I1EWJ	TCCCTGGTGGTCTAGTGGCTAGGATTCGGC	5'-tRF	GluTTC	trna134_GluTTC_1_-_16861774_16861845	1	30	30	50.7	0	0.266667	35.25	50.7	17.57	11.52		16.51							14.5	12.94				12.61													trna134_GluTTC_1_-_16861774_16861845@1.30.30, trna5_GluTTC_1_+_17199078_17199149@1.30.30, trna84_GluTTC_1_-_161391883_161391954@1.30.30, trna94_GluTTC_1_-_149664355_149664427@1.30.30
tRF-30-87R8WP9N1EWJ	TCCCTGGTGGTCTAGTGGTTAGGATTCGGC	5'-tRF	GluCTC	trna116_GluCTC_1_-_145399233_145399304	1	30	30	373.84	62.94	0.5	99.95	303.91	86.6	32	24.93	26.29	24.48	16.58	137.08	32.72	22.21	47.8	59.17	53.1	24.2	32.15	22.29	82.76	138.76	66.71	39.56	36.46	132.8	182.77	144.82	103.08	373.84	143.72	139.94	139.27	trna116_GluCTC_1_-_145399233_145399304@1.30.30, trna59_GluCTC_1_+_249168447_249168518@1.30.30, trna71_GluCTC_1_-_161439189_161439260@1.30.30, trna74_GluCTC_1_-_161431809_161431880@1.30.30, trna77_GluCTC_1_-_161424398_161424469@1.30.30, trna77_GluCTC_6_+_28949976_28950047@1.30.30, trna80_GluCTC_1_-_161417018_161417089@1.30.30, trna87_GluCTC_6_-_126101393_126101464@1.30.30
tRF-30-897PVP941QKS	TCCTCGTTAGTATAGTGGTGAGTATCCCCG	5'-tRF	AspGTC	trna10_AspGTC_12_-_125424193_125424264	1	30	30	0	0	0																															trna10_AspGTC_12_-_125424193_125424264@1.30.30, trna12_AspGTC_12_-_125411891_125411962@1.30.30, trna38_AspGTC_17_-_8125556_8125627@1.30.30, trna45_AspGTC_6_+_27447453_27447524@1.30.30, trna48_AspGTC_6_+_27471523_27471594@1.30.30, trna4_AspGTC_12_+_96429799_96429870@1.30.30, trna69_AspGTC_1_-_161440205_161440276@1.30.30, trna72_AspGTC_1_-_161432824_161432895@1.30.30, trna75_AspGTC_1_-_161425414_16…
tRF-30-897PVP941WKS	TCCTCGTTAGTATAGTGGTGAGTGTCCCCG	5'-tRF	AspGTC	trna144_AspGTC_6_-_27551236_27551307	1	30	30	0	0	0																															trna144_AspGTC_6_-_27551236_27551307@1.30.30
tRF-30-897PVP9N1QKS	TCCTCGTTAGTATAGTGGTTAGTATCCCCG	5'-tRF	AspGTC	trna5_AspGTC_12_+_98897281_98897352	1	30	30	0	0	0																															trna5_AspGTC_12_+_98897281_98897352@1.30.30
tRF-30-8WR8WP9I1EWJ	TCCGTGGTGGTCTAGTGGCTAGGATTCGGC	5'-tRF	GluTTC	trna102_GluTTC_1_-_149278785_149278857	1	30	30	0	0	0																															trna102_GluTTC_1_-_149278785_149278857@1.30.30
tRF-30-9LVPZO0BEBXN	TGGTATATAGTTTAAACAAAACGAATGATT	5'-half	ArgTCG	trnaMT_ArgTCG_MT_+_10405_10469	1	30	30	0	0	0																															trnaMT_ArgTCG_MT_+_10405_10469@1.30.30
tRF-30-D3IPBBKN8LEZ	AAGGTATTAGAAAAACCATTTCATAACTTT	5'-half	AspGTC	trnaMT_AspGTC_MT_+_7518_7585	1	30	30	0	0	0																															trnaMT_AspGTC_MT_+_7518_7585@1.30.30
tRF-30-DF54QFQ2FWQ8	AAGCAGAGTGGCGCAGCGGAAGCGTGCTGG	5'-tRF	MetCAT	trna129_MetCAT_6_-_27870271_27870342	-1A	29	30	0	0	0																															trna129_MetCAT_6_-_27870271_27870342@-1A.29.30, trna142_MetCAT_6_-_27560600_27560671@-1A.29.30, trna150_MetCAT_6_-_27300764_27300835@-1A.29.30, trna169_MetCAT_6_-_26330529_26330600@-1A.29.30, trna171_MetCAT_6_-_26313352_26313423@-1A.29.30, trna20_MetCAT_17_-_80452597_80452668@-1A.29.30, trna2_MetCAT_6_+_26286754_26286825@-1A.29.30, trna32_MetCAT_1_+_153643726_153643797@-1A.29.30, trna61_MetCAT_6_…
tRF-30-DI307EZ6VYDY	AAGCTCCGAGGTGATTTTCATATTGAATTG	5'-half	CysGCA	trnaMT_CysGCA_MT_-_5761_5826	-1A	29	30	0	0	0																															trnaMT_CysGCA_MT_-_5761_5826@-1A.29.30
tRF-30-DKNPNOYB7JXN	AAGGGCTTAGCTTAATTAAAGTGGCTGATT	5'-half	AlaTGC	trnaMT_AlaTGC_MT_-_5587_5655	1	30	30	0	0	0																															trnaMT_AlaTGC_MT_-_5587_5655@1.30.30, trnalookalike1_AlaTGC_14_+_32954252_32954320@1.30.30, trnalookalike4_AlaTGC_1_-_566137_566205@1.30.30
tRF-30-DL1MFXDOQQMJ	AAGTAAGGTCAGCTAAATAAGCTATCGGGC	5'U-tRF, 5'-half	MetCAT	trnaMT_MetCAT_MT_+_4402_4469	-1A	29	30	0	0	0																															trnaMT_MetCAT_MT_+_4402_4469@-1A.29.30, trnaMT_MetCAT_MT_+_4402_4469@-1A.29.30
tRF-30-E7ZPVOH30WUI	ACTCTTTTAGTATAAATAGTACCGTTAACT	5'-half	GlyTCC	trnaMT_GlyTCC_MT_+_9991_10058	1	30	30	0	0	0																															trnaMT_GlyTCC_MT_+_9991_10058@1.30.30
tRF-30-EZU05OJIH6Z3	ACTTTTAAAGGATAACAGCTATCCATTGGT	5'-tRF	LeuTAG	trnaMT_LeuTAG_MT_+_12266_12336	1	30	30	0	0	0																															trnaMT_LeuTAG_MT_+_12266_12336@1.30.30
tRF-30-F2DI2OOIQO4Q	AGAGAAAGCTCACAAGAACTGCTAACTCAT	5'-tRF	SerGCT	trnaMT_SerGCT_MT_+_12207_12265	-1A	29	30	0	0	0																															trnaMT_SerGCT_MT_+_12207_12265@-1A.29.30
tRF-30-F6XMSL73VL4Y	AGCCATGATCGTATAGTGGTTAGTACTCTG	5'-tRF	HisGTG	trna106_HisGTG_1_-_149155828_149155899	-1A	29	30	0	0	0																															trna106_HisGTG_1_-_149155828_149155899@-1A.29.30
tRF-30-F9LKXNYQIUIV	AGCTCCGAGGTGATTTTCATATTGAATTGC	tRF-1, 5'-half	CysGCA	trnaMT_CysGCA_MT_-_5761_5826	1	30	30	21.73	0	0.166667																			18.15	10.13	16.29	21.73		11.92							trnaMT_CysGCA_MT_-_5761_5826@1.30.30, trnaMT_TyrGTA_MT_-_5826_5891@66.95.30
tRF-30-FBVWNEB01XNY	AGAAATATGTCTGATAAAAGAGTTACTTTG	5'-half	IleGAT	trnaMT_IleGAT_MT_+_4263_4331	1	30	30	0	0	0																															trnaMT_IleGAT_MT_+_4263_4331@1.30.30
tRF-30-FBZP7OHFO6FJ	AGAAATTTAGGTTAAATACAGACCAAGAGC	5'-tRF	TrpTCA	trnaMT_TrpTCA_MT_+_5512_5579	1	30	30	0	0	0																															trnaMT_TrpTCA_MT_+_5512_5579@1.30.30, trnalookalike3_TrpTCA_1_+_566062_566129@1.30.30
tRF-30-FP18LPMBQ4NK	AGCAGAGTGGCGCAGCGGAAGCGTGCTGGG	5'-tRF	MetCAT	trna129_MetCAT_6_-_27870271_27870342	1	30	30	0	0	0																															trna129_MetCAT_6_-_27870271_27870342@1.30.30, trna142_MetCAT_6_-_27560600_27560671@1.30.30, trna150_MetCAT_6_-_27300764_27300835@1.30.30, trna169_MetCAT_6_-_26330529_26330600@1.30.30, trna171_MetCAT_6_-_26313352_26313423@1.30.30, trna20_MetCAT_17_-_80452597_80452668@1.30.30, trna2_MetCAT_6_+_26286754_26286825@1.30.30, trna32_MetCAT_1_+_153643726_153643797@1.30.30, trna61_MetCAT_6_+_27745664_27745…
tRF-30-FQ947673FEWS	AGCATTGGTGGTTCAGTGGTAGAATTCTCG	5'-tRF, 5'U-tRF	GlyGCC	trna128_GlyGCC_6_-_27870686_27870756	-1A	29	30	0	0	0																															trna128_GlyGCC_6_-_27870686_27870756@-1A.29.30, trna133_GlyCCC_1_-_16872434_16872504@-1A.29.30, trna18_GlyGCC_16_+_70822597_70822667@-1A.29.30, trna18_GlyGCC_16_+_70822597_70822667@-1A.29.30, trna19_GlyGCC_16_+_70823410_70823480@-1A.29.30, trna19_GlyGCC_2_-_157257659_157257729@-1A.29.30, trna19_GlyGCC_2_-_157257659_157257729@-1A.29.30, trna24_GlyGCC_16_-_70812942_70813012@-1A.29.30, trna24_GlyGCC…
tRF-30-FSXMSL73VL4Y	AGCCGTGATCGTATAGTGGTTAGTACTCTG	5'-tRF	HisGTG	trna111_HisGTG_1_-_147774845_147774916	-1A	29	30	0	0	0																															trna111_HisGTG_1_-_147774845_147774916@-1A.29.30, trna118_HisGTG_1_-_145396881_145396952@-1A.29.30, trna16_HisGTG_1_+_146544773_146544844@-1A.29.30, trna1_HisGTG_15_+_45493349_45493420@-1A.29.30, trna21_HisGTG_1_+_147753471_147753542@-1A.29.30, trna33_HisGTG_6_+_27125906_27125977@-1A.29.30, trna7_HisGTG_9_-_14433938_14434009@-1A.29.30, trna8_HisGTG_15_-_45492611_45492682@-1A.29.30, trna9_HisGTG_1…
tRF-30-FVLY7L73HQP0	AGCGCCGCTGGTGTAGTGGTATCATGCAAG	5'-tRF, 5'U-tRF	GlyCCC	trna27_GlyCCC_2_-_70476123_70476193	-1A	29	30	0	0	0																															trna27_GlyCCC_2_-_70476123_70476193@-1A.29.30, trna27_GlyCCC_2_-_70476123_70476193@-1A.29.30, trna34_GlyCCC_16_-_686736_686806@-1A.29.30, trna34_GlyCCC_16_-_686736_686806@-1A.29.30
tRF-30-HKIK74HK9FM0	ATAGGATGGGGTGTGATAGGTGGCACGGAG	5'-tRF	GlnTTG	trnaMT_GlnTTG_MT_-_4329_4400	-1A	29	30	0	0	0																															trnaMT_GlnTTG_MT_-_4329_4400@-1A.29.30, trnalookalike2_GlnTTG_1_-_564879_564950@-1A.29.30
tRF-30-HR94SX73V2Y8	ATCCCTGGTGGTCTAGTGGTTAGGATTCGG	5'-tRF	GluCTC	trna116_GluCTC_1_-_145399233_145399304	-1A	29	30	0	0	0																															trna116_GluCTC_1_-_145399233_145399304@-1A.29.30, trna59_GluCTC_1_+_249168447_249168518@-1A.29.30, trna71_GluCTC_1_-_161439189_161439260@-1A.29.30, trna74_GluCTC_1_-_161431809_161431880@-1A.29.30, trna77_GluCTC_1_-_161424398_161424469@-1A.29.30, trna77_GluCTC_6_+_28949976_28950047@-1A.29.30, trna80_GluCTC_1_-_161417018_161417089@-1A.29.30, trna87_GluCTC_6_-_126101393_126101464@-1A.29.30
tRF-30-J09PNO2OF5KD	CAGAGTGTAGCTTAACACAAAGCACCCAAC	5'-half	ValTAC	trnaMT_ValTAC_MT_+_1602_1670	1	30	30	0	0	0																															trnaMT_ValTAC_MT_+_1602_1670@1.30.30
tRF-30-J0DPZOIPD7VI	CAGAGAATAGTTTAAATTAGAATCTTAGCT	5'-half	ProTGG	trnaMT_ProTGG_MT_-_15956_16023	1	30	30	0	0	0																															trnaMT_ProTGG_MT_-_15956_16023@1.30.30
tRF-30-JF54QFQ2FWQ8	CAGCAGAGTGGCGCAGCGGAAGCGTGCTGG	5'-tRF, 5'U-tRF	MetCAT	trna129_MetCAT_6_-_27870271_27870342	-1C	29	30	0	0	0																															trna129_MetCAT_6_-_27870271_27870342@-1C.29.30, trna142_MetCAT_6_-_27560600_27560671@-1C.29.30, trna142_MetCAT_6_-_27560600_27560671@-1C.29.30, trna150_MetCAT_6_-_27300764_27300835@-1C.29.30, trna169_MetCAT_6_-_26330529_26330600@-1C.29.30, trna171_MetCAT_6_-_26313352_26313423@-1C.29.30, trna171_MetCAT_6_-_26313352_26313423@-1C.29.30, trna20_MetCAT_17_-_80452597_80452668@-1C.29.30, trna20_MetCAT_1…
tRF-30-JI307EZ6VYDY	CAGCTCCGAGGTGATTTTCATATTGAATTG	tRF-1, 5'U-tRF, 5'-half	CysGCA	trnaMT_CysGCA_MT_-_5761_5826	-1C	29	30	0	0	0																															trnaMT_CysGCA_MT_-_5761_5826@-1C.29.30, trnaMT_CysGCA_MT_-_5761_5826@-1C.29.30, trnaMT_TyrGTA_MT_-_5826_5891@65.94.30
tRF-30-JL1MFXDOQQMJ	CAGTAAGGTCAGCTAAATAAGCTATCGGGC	5'-half	MetCAT	trnaMT_MetCAT_MT_+_4402_4469	-1C	29	30	0	0	0																															trnaMT_MetCAT_MT_+_4402_4469@-1C.29.30
tRF-30-K27LQX0FDFKO	CCAGAGTGTAGCTTAACACAAAGCACCCAA	5'-tRF, 5'U-tRF	ValTAC	trnaMT_ValTAC_MT_+_1602_1670	-1C	29	30	0	0	0																															trnaMT_ValTAC_MT_+_1602_1670@-1C.29.30, trnaMT_ValTAC_MT_+_1602_1670@-1C.29.30
tRF-30-K2OL7XDXOMYJ	CCAGAGAATAGTTTAAATTAGAATCTTAGC	5'-tRF	ProTGG	trnaMT_ProTGG_MT_-_15956_16023	-1C	29	30	0	0	0																															trnaMT_ProTGG_MT_-_15956_16023@-1C.29.30
tRF-30-K768WP9N1EWJ	CCCCTGGCGGTCTAGTGGTTAGGATTCGGC	5'-tRF	GluCTC	trna25_GluCTC_2_-_71273488_71273560	1	30	30	0	0	0																															trna25_GluCTC_2_-_71273488_71273560@1.30.30
tRF-30-KISBQONPJX0Z	CCACTGTAAAGCTAACTTAGCATTAACCTT	5'U-tRF, 5'-half	LysTTT	trnaMT_LysTTT_MT_+_8295_8364	-1C	29	30	0	0	0																															trnaMT_LysTTT_MT_+_8295_8364@-1C.29.30, trnaMT_LysTTT_MT_+_8295_8364@-1C.29.30, trnalookalike7_LysTTT_1_+_568844_568913@-1C.29.30, trnalookalike7_LysTTT_1_+_568844_568913@-1C.29.30
tRF-30-L2DI2OOIQO4Q	CGAGAAAGCTCACAAGAACTGCTAACTCAT	5'-tRF, tRF-1, 5'U-tRF	HisGTG	trnaMT_HisGTG_MT_+_12138_12206	69	98	30	0	0	0																															trnaMT_HisGTG_MT_+_12138_12206@69.98.30, trnaMT_SerGCT_MT_+_12207_12265@-1C.29.30, trnaMT_SerGCT_MT_+_12207_12265@-1C.29.30
tRF-30-L6XMSL73VL4Y	CGCCATGATCGTATAGTGGTTAGTACTCTG	5'-tRF, 5'U-tRF	HisGTG	trna106_HisGTG_1_-_149155828_149155899	-1C	29	30	0	0	0																															trna106_HisGTG_1_-_149155828_149155899@-1C.29.30, trna106_HisGTG_1_-_149155828_149155899@-1C.29.30
tRF-30-LQ947673FEWS	CGCATTGGTGGTTCAGTGGTAGAATTCTCG	5'-tRF, 5'U-tRF	GlyGCC	trna128_GlyGCC_6_-_27870686_27870756	-1C	29	30	0	0	0																															trna128_GlyGCC_6_-_27870686_27870756@-1C.29.30, trna133_GlyCCC_1_-_16872434_16872504@-1C.29.30, trna18_GlyGCC_16_+_70822597_70822667@-1C.29.30, trna19_GlyGCC_16_+_70823410_70823480@-1C.29.30, trna19_GlyGCC_2_-_157257659_157257729@-1C.29.30, trna24_GlyGCC_16_-_70812942_70813012@-1C.29.30, trna25_GlyGCC_16_-_70812114_70812184@-1C.29.30, trna4_GlyCCC_1_+_17188416_17188486@-1C.29.30, trna5_GlyGCC_17_…
tRF-30-LQR47673FEWS	CGCATGGGTGGTTCAGTGGTAGAATTCTCG	5'-tRF	GlyGCC	trna2_GlyGCC_21_-_18827107_18827177	-1C	29	30	0	0	0																															trna2_GlyGCC_21_-_18827107_18827177@-1C.29.30, trna35_GlyGCC_1_+_161413094_161413164@-1C.29.30, trna37_GlyGCC_1_+_161420467_161420537@-1C.29.30, trna39_GlyGCC_1_+_161427898_161427968@-1C.29.30, trna41_GlyGCC_1_+_161435258_161435328@-1C.29.30
tRF-30-LSXMSL73VL4Y	CGCCGTGATCGTATAGTGGTTAGTACTCTG	5'-tRF, 5'U-tRF	HisGTG	trna111_HisGTG_1_-_147774845_147774916	-1C	29	30	0	0	0																															trna111_HisGTG_1_-_147774845_147774916@-1C.29.30, trna111_HisGTG_1_-_147774845_147774916@-1C.29.30, trna118_HisGTG_1_-_145396881_145396952@-1C.29.30, trna118_HisGTG_1_-_145396881_145396952@-1C.29.30, trna16_HisGTG_1_+_146544773_146544844@-1C.29.30, trna16_HisGTG_1_+_146544773_146544844@-1C.29.30, trna1_HisGTG_15_+_45493349_45493420@-1C.29.30, trna1_HisGTG_15_+_45493349_45493420@-1C.29.30, trna21_…
tRF-30-LVLY7L73HQP0	CGCGCCGCTGGTGTAGTGGTATCATGCAAG	5'-tRF	GlyCCC	trna27_GlyCCC_2_-_70476123_70476193	-1C	29	30	0	0	0																															trna27_GlyCCC_2_-_70476123_70476193@-1C.29.30, trna34_GlyCCC_16_-_686736_686806@-1C.29.30
tRF-30-LW94SL735FVI	CGCGTTGGTGGTATAGTGGTGAGCATAGCT	5'-tRF, 5'U-tRF	GlyTCC	trna117_GlyTCC_1_-_145397864_145397935	-1C	29	30	0	0	0																															trna117_GlyTCC_1_-_145397864_145397935@-1C.29.30, trna45_GlyTCC_1_+_161500903_161500974@-1C.29.30, trna45_GlyTCC_1_+_161500903_161500974@-1C.29.30, trna70_GlyTCC_1_-_161439547_161439618@-1C.29.30, trna73_GlyTCC_1_-_161432166_161432237@-1C.29.30, trna76_GlyTCC_1_-_161424756_161424827@-1C.29.30, trna79_GlyTCC_1_-_161417375_161417446@-1C.29.30
tRF-30-LZNL7L73V6M9	CGCTTCTGTAGTGTAGTGGTTATCACGTTC	5'-tRF	ValCAC	trna152_ValCAC_6_-_27248049_27248121	-1C	29	30	0	0	0																															trna152_ValCAC_6_-_27248049_27248121@-1C.29.30
tRF-30-MIMYSXR3IEWS	CGGCTCGTTGGTCTAGGGGTATGATTCTCG	5'-tRF, 5'U-tRF	ProAGG	trna11_ProAGG_16_+_3241989_3242060	-1C	29	30	0	0	0																															trna11_ProAGG_16_+_3241989_3242060@-1C.29.30, trna12_ProAGG_6_+_26555498_26555569@-1C.29.30, trna12_ProAGG_6_+_26555498_26555569@-1C.29.30, trna12_ProTGG_11_-_75946869_75946940@-1C.29.30, trna14_ProTGG_5_-_180615854_180615925@-1C.29.30, trna14_ProTGG_5_-_180615854_180615925@-1C.29.30, trna22_ProAGG_14_-_21081560_21081631@-1C.29.30, trna22_ProAGG_14_-_21081560_21081631@-1C.29.30, trna23_ProAGG_14_…
tRF-30-MKSLQ673FJIY	CGGGGGTATAGCTCAGTGGTAGAGCATTTG	5'-tRF, 5'U-tRF	CysGCA	trna15_CysGCA_17_+_37023898_37023969	-1C	29	30	0	0	0																															trna15_CysGCA_17_+_37023898_37023969@-1C.29.30, trna26_CysGCA_17_-_37310744_37310815@-1C.29.30, trna26_CysGCA_17_-_37310744_37310815@-1C.29.30, trna27_CysGCA_17_-_37309987_37310058@-1C.29.30, trna28_CysGCA_17_-_37025545_37025616@-1C.29.30, trna28_CysGCA_17_-_37025545_37025616@-1C.29.30, trna3_CysGCA_4_-_124430005_124430076@-1C.29.30
tRF-30-MZ3L7L73V6M9	CGTTTCCGTAGTGTAGTGGTTATCACGTTC	5'-tRF	ValCAC	trna10_ValCAC_5_-_180649395_180649467	-1C	29	30	0	0	0																															trna10_ValCAC_5_-_180649395_180649467@-1C.29.30, trna12_ValAAC_5_-_180645270_180645342@-1C.29.30, trna132_ValAAC_6_-_27721179_27721251@-1C.29.30, trna136_ValAAC_6_-_27648885_27648957@-1C.29.30, trna139_ValAAC_6_-_27618707_27618779@-1C.29.30, trna18_ValCAC_5_-_180529253_180529325@-1C.29.30, trna2_ValAAC_3_+_169490018_169490090@-1C.29.30, trna2_ValCAC_5_+_180524070_180524142@-1C.29.30, trna4_ValAAC…
tRF-30-O6M83O9EDJSY	GACCACGTGGCCTAATGGATAAGGCGTCTG	5'-tRF	ArgTCG	trna124_ArgTCG_6_-_28510891_28510963	1	30	30	0	0	0																															trna124_ArgTCG_6_-_28510891_28510963@1.30.30, trna3_ArgTCG_6_+_26299905_26299977@1.30.30, trna4_ArgTCG_6_+_26323046_26323118@1.30.30
tRF-30-O7M8LO9LQHWU	GACCTCGTGGCGCAATGGTAGCGCGTCTGA	5'-tRF	TrpCCA	trna12_TrpCCA_17_+_19411494_19411565	1	30	30	0	0	0																															trna12_TrpCCA_17_+_19411494_19411565@1.30.30
tRF-30-O7M8LOMLQHWU	GACCTCGTGGCGCAACGGTAGCGCGTCTGA	5'-tRF	TrpCCA	trna168_TrpCCA_6_-_26331672_26331743	1	30	30	0	0	0																															trna168_TrpCCA_6_-_26331672_26331743@1.30.30, trna170_TrpCCA_6_-_26319330_26319401@1.30.30, trna6_TrpCCA_12_+_98898030_98898101@1.30.30, trna6_TrpCCA_17_+_8089676_8089747@1.30.30
tRF-30-OB1690PQR39I	GAAAAAGTCATGGAGGCCATGGGGTTGGCT	5'-half	SerTGA	trnaMT_SerTGA_MT_-_7446_7514	1	30	30	0	0	0																															trnaMT_SerTGA_MT_-_7446_7514@1.30.30, trnalookalike6_SerTGA_1_-_567997_568065@1.30.30
tRF-30-OR183O9EDJHP	GACCCAGTGGCCTAATGGATAAGGCATCAG	5'-tRF	ArgCCG	trna23_ArgCCG_17_-_66016013_66016085	1	30	30	0	0	0																															trna23_ArgCCG_17_-_66016013_66016085@1.30.30
tRF-30-OSM83O9EDJSY	GACCGCGTGGCCTAATGGATAAGGCGTCTG	5'-tRF	ArgTCG	trna19_ArgTCG_17_+_73031208_73031280	1	30	30	0	0	0																															trna19_ArgTCG_17_+_73031208_73031280@1.30.30
tRF-30-OUR8309NDJ58	GACGAGGTGGCCGAGTGGTTAAGGCGATGG	5'-tRF	SerGCT	trna10_SerGCT_15_-_40886023_40886104	1	30	30	0	0	0																															trna10_SerGCT_15_-_40886023_40886104@1.30.30, trna123_SerGCT_6_-_28565117_28565198@1.30.30, trna31_SerGCT_6_+_27065085_27065166@1.30.30, trna43_SerGCT_6_+_27265775_27265856@1.30.30, trna62_SerGCT_6_+_28180815_28180896@1.30.30, trna7_SerGCT_17_+_8090184_8090265@1.30.30, trna8_SerGCT_11_+_66115591_66115672@1.30.30
tRF-30-P27LQX0FDFKO	GCAGAGTGTAGCTTAACACAAAGCACCCAA	5'-tRF	ValTAC	trnaMT_ValTAC_MT_+_1602_1670	-1G	29	30	0	0	0																															trnaMT_ValTAC_MT_+_1602_1670@-1G.29.30
tRF-30-P2OL7XDXOMYJ	GCAGAGAATAGTTTAAATTAGAATCTTAGC	5'-tRF	ProTGG	trnaMT_ProTGG_MT_-_15956_16023	-1G	29	30	0	0	0																															trnaMT_ProTGG_MT_-_15956_16023@-1G.29.30
tRF-30-P4R8YP9LON4V	GCATGGGTGGTTCAGTGGTAGAATTCTCGC	5'-tRF	GlyGCC	trna2_GlyGCC_21_-_18827107_18827177	1	30	30	1645	129.315	0.5	667.33	1232.91	420.41	172.8	127.39	182.52	166.64	117.51	190.91	190.26	113.71	36.13	60.76	68.59	108.18	73.08	72.95	58.56	51.47	181.84	17.45	45.21	48.52	111.25	239.09	251.85	1645	131.24	149.4	609.03	trna2_GlyGCC_21_-_18827107_18827177@1.30.30, trna35_GlyGCC_1_+_161413094_161413164@1.30.30, trna37_GlyGCC_1_+_161420467_161420537@1.30.30, trna39_GlyGCC_1_+_161427898_161427968@1.30.30, trna41_GlyGCC_1_+_161435258_161435328@1.30.30
tRF-30-P6QP4PW3FJI0	GCCCAGCTAGCTCAGTCGGTAGAGCATGAG	5'-tRF	LysCTT	trna128_LysCTT_1_-_55423542_55423614	1	30	30	0	0	0																															trna128_LysCTT_1_-_55423542_55423614@1.30.30
tRF-30-PER8YP9LON4V	GCAATGGTGGTTCAGTGGTAGAATTCTCGC	5'-tRF	GluTTC	trna17_GluTTC_2_-_204229131_204229201	1	30	30	0	0	0																															trna17_GluTTC_2_-_204229131_204229201@1.30.30
tRF-30-PIR8YP9LON4V	GCACTGGTGGTTCAGTGGTAGAATTCTCGC	5'-tRF	GlyCCC	trna91_GlyCCC_1_-_149680210_149680280	1	30	30	10.29	0	0.0333333																														10.29	trna91_GlyCCC_1_-_149680210_149680280@1.30.30, trna99_ValCAC_1_-_149294666_149294736@1.30.30
tRF-30-PISBQONPJX0Z	GCACTGTAAAGCTAACTTAGCATTAACCTT	5'-half	LysTTT	trnaMT_LysTTT_MT_+_8295_8364	-1G	29	30	0	0	0																															trnaMT_LysTTT_MT_+_8295_8364@-1G.29.30, trnalookalike7_LysTTT_1_+_568844_568913@-1G.29.30
tRF-30-PNR8YO9LON4V	GCATTGGTGGTTCAATGGTAGAATTCTCGC	5'-tRF	GlyCCC	trna13_GlyCCC_17_+_19764175_19764245	1	30	30	0	0	0																															trna13_GlyCCC_17_+_19764175_19764245@1.30.30
tRF-30-PNR8YP9LON4V	GCATTGGTGGTTCAGTGGTAGAATTCTCGC	5'-tRF	GlyGCC	trna128_GlyGCC_6_-_27870686_27870756	1	30	30	4875.28	1074	0.5	1873.54	1951.32	1359	511.13	330.02	552.75	2193.39	1158.81	1849.18	2147.23	793.02	416.29	38.3	43.8	76.89	87.96	80.61	52.64	1237.86	788.99	339.92	567.94	2022.67	4875.28	2523.54	989.19	1631.27	1413.09	1209.1	4201.16	trna128_GlyGCC_6_-_27870686_27870756@1.30.30, trna133_GlyCCC_1_-_16872434_16872504@1.30.30, trna18_GlyGCC_16_+_70822597_70822667@1.30.30, trna19_GlyGCC_16_+_70823410_70823480@1.30.30, trna19_GlyGCC_2_-_157257659_157257729@1.30.30, trna24_GlyGCC_16_-_70812942_70813012@1.30.30, trna25_GlyGCC_16_-_70812114_70812184@1.30.30, trna4_GlyCCC_1_+_17188416_17188486@1.30.30, trna5_GlyGCC_17_+_8029064_802913…
tRF-30-PQ5SVP9N15WV	GCCATGATCGTATAGTGGTTAGTACTCTGC	5'-tRF	HisGTG	trna106_HisGTG_1_-_149155828_149155899	1	30	30	0	0	0																															trna106_HisGTG_1_-_149155828_149155899@1.30.30
tRF-30-PR183O9EDJE8	GCCCCAGTGGCCTAATGGATAAGGCACTGG	5'-tRF	ArgCCT	trna18_ArgCCT_17_+_73030001_73030073	1	30	30	0	0	0																															trna18_ArgCCT_17_+_73030001_73030073@1.30.30, trna21_ArgCCT_17_-_73030526_73030598@1.30.30
tRF-30-PR183O9EDJI8	GCCCCAGTGGCCTAATGGATAAGGCATTGG	5'-tRF	ArgCCT	trna3_ArgCCT_7_+_139025446_139025518	1	30	30	0	0	0																															trna3_ArgCCT_7_+_139025446_139025518@1.30.30
tRF-30-PRR83O9EDJI8	GCCCCGGTGGCCTAATGGATAAGGCATTGG	5'-tRF	ArgCCT	trna2_ArgCCT_16_+_3202901_3202973	1	30	30	0	0	0																															trna2_ArgCCT_16_+_3202901_3202973@1.30.30
tRF-30-PS5P4PW3FJHP	GCCCGGATAGCTCAGTCGGTAGAGCATCAG	5'-tRF	LysTTT	trna14_LysTTT_11_-_59327808_59327880	1	30	30	60.61	0	0.266667							11.65			15.85	14.27														60.61		21.81	10.44	12.17	23.84	trna14_LysTTT_11_-_59327808_59327880@1.30.30, trna2_LysTTT_17_+_8022473_8022545@1.30.30, trna54_LysTTT_1_+_204475655_204475727@1.30.30, trna5_LysTTT_11_+_59323902_59323974@1.30.30, trna62_LysTTT_1_-_204476158_204476230@1.30.30, trna76_LysTTT_6_+_28918806_28918878@1.30.30
tRF-30-PSQP4PW3FJI0	GCCCGGCTAGCTCAGTCGGTAGAGCATGAG	5'-tRF	LysCTT	trna119_LysCTT_1_-_145395522_145395594	1	30	30	36.7	0	0.166667													10.65		14.42										36.7		25.96			10.6	trna119_LysCTT_1_-_145395522_145395594@1.30.30, trna11_LysCTT_5_-_180648979_180649051@1.30.30, trna13_LysCTT_6_+_26556774_26556846@1.30.30, trna32_LysCTT_16_-_3207406_3207478@1.30.30, trna7_LysCTT_16_+_3225692_3225764@1.30.30, trna9_LysCTT_5_+_180634755_180634827@1.30.30
tRF-30-PSQP4PW3FJIK	GCCCGGCTAGCTCAGTCGGTAGAGCATGGG	5'-tRF	LysCTT	trna10_LysCTT_16_+_3241501_3241573	1	30	30	15.89	0	0.0333333																								15.89							trna10_LysCTT_16_+_3241501_3241573@1.30.30, trna13_LysCTT_14_-_58706613_58706685@1.30.30, trna2_LysCTT_15_+_79152904_79152976@1.30.30
tRF-30-PSQP4PWEFJI0	GCCCGGCTAGCTCAGTCGATAGAGCATGAG	5'-tRF	LysCTT	trna30_LysCTT_16_-_3230555_3230627	1	30	30	0	0	0																															trna30_LysCTT_16_-_3230555_3230627@1.30.30
tRF-30-PW5SVP9N15WV	GCCGTGATCGTATAGTGGTTAGTACTCTGC	5'-tRF	HisGTG	trna111_HisGTG_1_-_147774845_147774916	1	30	30	217.29	21.04	0.5	217.29	152.93	100.8	67.41	42.11	65.12	37.38	14.52	98.31	20.97	12.29		21.11	20.15				15.83	15.17	21.96		15.98	20.43		27.11	26.16	120.92	24.35	17	43.5	trna111_HisGTG_1_-_147774845_147774916@1.30.30, trna118_HisGTG_1_-_145396881_145396952@1.30.30, trna16_HisGTG_1_+_146544773_146544844@1.30.30, trna1_HisGTG_15_+_45493349_45493420@1.30.30, trna21_HisGTG_1_+_147753471_147753542@1.30.30, trna33_HisGTG_6_+_27125906_27125977@1.30.30, trna7_HisGTG_9_-_14433938_14434009@1.30.30, trna8_HisGTG_15_-_45492611_45492682@1.30.30, trna9_HisGTG_15_-_45490804_454…
tRF-30-PY5P4PW3FJHP	GCCTGGATAGCTCAGTCGGTAGAGCATCAG	5'-tRF	LysTTT	trna143_LysTTT_6_-_27559593_27559665	1	30	30	0	0	0																															trna143_LysTTT_6_-_27559593_27559665@1.30.30
tRF-30-PY5P4PZ3FJHP	GCCTGGATAGCTCAGTTGGTAGAGCATCAG	5'-tRF	LysTTT	trna11_LysTTT_11_+_122430655_122430727	1	30	30	0	0	0																															trna11_LysTTT_11_+_122430655_122430727@1.30.30, trna23_LysTTT_16_-_73512216_73512288@1.30.30
tRF-30-PYRP4PW3FJHP	GCCTGGGTAGCTCAGTCGGTAGAGCATCAG	5'-tRF	LysTTT	trna149_LysTTT_6_-_27302769_27302841	1	30	30	0	0	0																															trna149_LysTTT_6_-_27302769_27302841@1.30.30
tRF-30-Q1Q89P9L8422	GCGCCGCTGGTGTAGTGGTATCATGCAAGA	5'-tRF	GlyCCC	trna27_GlyCCC_2_-_70476123_70476193	1	30	30	31.39	0	0.1								31.39		16.59		16.06																			trna27_GlyCCC_2_-_70476123_70476193@1.30.30, trna34_GlyCCC_16_-_686736_686806@1.30.30
tRF-30-Q99P9P9NH57S	GCTTCTGTAGTGTAGTGGTTATCACGTTCG	5'-tRF	ValCAC	trna152_ValCAC_6_-_27248049_27248121	1	30	30	26.74	0	0.133333																				26.74		15.73		15.89			12				trna152_ValCAC_6_-_27248049_27248121@1.30.30
tRF-30-QNR8VP94FQFY	GCGTTGGTGGTATAGTGGTGAGCATAGCTG	5'-tRF	GlyTCC	trna117_GlyTCC_1_-_145397864_145397935	1	30	30	10.15	0	0.0333333																											10.15				trna117_GlyTCC_1_-_145397864_145397935@1.30.30, trna45_GlyTCC_1_+_161500903_161500974@1.30.30, trna70_GlyTCC_1_-_161439547_161439618@1.30.30, trna73_GlyTCC_1_-_161432166_161432237@1.30.30, trna76_GlyTCC_1_-_161424756_161424827@1.30.30, trna79_GlyTCC_1_-_161417375_161417446@1.30.30
tRF-30-QNR8VP9LFQFY	GCGTTGGTGGTATAGTGGTAAGCATAGCTG	5'-tRF	GlyTCC	trna10_GlyTCC_17_+_8124866_8124937	1	30	30	0	0	0																															trna10_GlyTCC_17_+_8124866_8124937@1.30.30
tRF-30-QNR8VP9NFQFY	GCGTTGGTGGTATAGTGGTTAGCATAGCTG	5'-tRF	GlyTCC	trna2_GlyTCC_19_+_4724082_4724153	1	30	30	14.77	0	0.0666667																									14.77		10.73				trna2_GlyTCC_19_+_4724082_4724153@1.30.30
tRF-30-R118LO9EBVSY	GGGCCAGTGGCGCAATGGATAACGCGTCTG	5'-tRF	ArgACG	trna11_ArgACG_3_-_45730491_45730563	1	30	30	0	0	0																															trna11_ArgACG_3_-_45730491_45730563@1.30.30, trna138_ArgACG_6_-_27638344_27638416@1.30.30, trna156_ArgACG_6_-_27181623_27181695@1.30.30, trna36_ArgACG_6_+_27182952_27183024@1.30.30, trna6_ArgACG_6_+_26328368_26328440@1.30.30, trna7_ArgACG_14_+_23398910_23398982@1.30.30, trna8_ArgACG_6_+_26537726_26537798@1.30.30
tRF-30-R29P4P9L5HJV	GGGGATGTAGCTCAGTGGTAGAGCGCATGC	5'-tRF	AlaCGC	trna10_AlaCGC_6_+_26553731_26553802	1	30	30	0	0	0																															trna10_AlaCGC_6_+_26553731_26553802@1.30.30, trna119_AlaCGC_6_-_28641613_28641684@1.30.30, trna120_AlaAGC_6_-_28626014_28626085@1.30.30, trna13_AlaTGC_12_-_125406301_125406372@1.30.30, trna66_AlaTGC_6_+_28611222_28611293@1.30.30, trna8_AlaTGC_12_+_125424512_125424583@1.30.30, trna8_AlaTGC_5_+_180633868_180633939@1.30.30
tRF-30-R29P4P9L5HLV	GGGGATGTAGCTCAGTGGTAGAGCGCGCGC	5'-tRF	AlaCGC	trna13_AlaCGC_2_+_157257281_157257352	1	30	30	0	0	0																															trna13_AlaCGC_2_+_157257281_157257352@1.30.30
tRF-30-R2IP4OI3FJQS	GGGGAATTAGCTCAAATGGTAGAGCGCTCG	5'-tRF	AlaAGC	trna166_AlaAGC_6_-_26572092_26572164	1	30	30	0	0	0																															trna166_AlaAGC_6_-_26572092_26572164@1.30.30
tRF-30-R2IP4OQ3FJQY	GGGGAATTAGCTCAAGCGGTAGAGCGCTTG	5'-tRF	AlaAGC	trna22_AlaAGC_6_+_26705606_26705678	1	30	30	0	0	0																															trna22_AlaAGC_6_+_26705606_26705678@1.30.30, trna93_AlaAGC_6_-_58164628_58164700@1.30.30
tRF-30-R7N4QFH8YJQN	GGTCTCTGTGGCGCAATCGGTTAGCGCGTT	5'-tRF, 5'U-tRF	AsnGTT	trna10_AsnGTT_1_+_143690028_143690101	-1G	29	30	0	0	0																															trna10_AsnGTT_1_+_143690028_143690101@-1G.29.30, trna113_AsnGTT_1_-_147520767_147520840@-1G.29.30, trna115_AsnGTT_1_-_145979034_145979107@-1G.29.30, trna122_AsnGTT_1_-_144488843_144488916@-1G.29.30, trna123_AsnGTT_1_-_144308614_144308687@-1G.29.30, trna136_AsnGTT_1_-_16847080_16847153@-1G.29.30, trna1_AsnGTT_19_+_1383562_1383635@-1G.29.30, trna24_AsnGTT_1_+_147877537_147877610@-1G.29.30, trna26_A…
tRF-30-R9J89O94F5W8	GGTTCCATGGTGTAATGGTGAGCACTCTGG	5'-tRF	GlnCTG	trna15_GlnCTG_1_+_145963304_145963375	1	30	30	0	0	0																															trna15_GlnCTG_1_+_145963304_145963375@1.30.30, trna19_GlnCTG_1_+_147505038_147505109@1.30.30
tRF-30-R9J89O9LF5W8	GGTTCCATGGTGTAATGGTAAGCACTCTGG	5'-tRF	GlnCTG	trna112_GlnCTG_1_-_147737382_147737453	1	30	30	0	0	0																															trna112_GlnCTG_1_-_147737382_147737453@1.30.30, trna22_GlnCTG_1_+_147800937_147801008@1.30.30, trna28_GlnCTG_1_+_149186125_149186196@1.30.30
tRF-30-R9J89O9NF5W8	GGTTCCATGGTGTAATGGTTAGCACTCTGG	5'-tRF	GlnCTG	trna146_GlnCTG_6_-_27515531_27515602	1	30	30	198.46	0	0.266667													22.4	19.68				13.56								22.39	198.46	71.38	16.1	105.55	trna146_GlnCTG_6_-_27515531_27515602@1.30.30, trna1_GlnCTG_6_+_18836402_18836473@1.30.30, trna3_GlnCTG_17_+_8023070_8023141@1.30.30, trna42_GlnCTG_6_+_27263212_27263283@1.30.30, trna49_GlnCTG_6_+_27487308_27487379@1.30.30, trna7_GlnCTG_15_-_66161400_66161471@1.30.30, trna99_GlnCTG_6_-_28909378_28909449@1.30.30
tRF-30-R9JP9P9NH5HY	GGTTCCATAGTGTAGTGGTTATCACATCTG	5'-tRF	ValTAC	trna6_ValTAC_10_-_5895674_5895746	1	30	30	0	0	0																															trna6_ValTAC_10_-_5895674_5895746@1.30.30
tRF-30-R9JP9P9NH5SY	GGTTCCATAGTGTAGTGGTTATCACGTCTG	5'-tRF	ValTAC	trna17_ValTAC_11_-_59318102_59318174	1	30	30	11.92	0	0.0333333																								11.92							trna17_ValTAC_11_-_59318102_59318174@1.30.30, trna4_ValTAC_X_-_18693029_18693101@1.30.30
tRF-30-R9JP9PMNH5SY	GGTTCCATAGTGTAGCGGTTATCACGTCTG	5'-tRF	ValTAC	trna16_ValTAC_11_-_59318460_59318532	1	30	30	0	0	0																															trna16_ValTAC_11_-_59318460_59318532@1.30.30
tRF-30-RK9P4P9L5FJV	GGGGGTGTAGCTCAGTGGTAGAGCACATGC	5'-tRF	AlaTGC	trna113_AlaTGC_6_-_28726141_28726212	1	30	30	0	0	0																															trna113_AlaTGC_6_-_28726141_28726212@1.30.30
tRF-30-RK9P4P9L5FZU	GGGGGTGTAGCTCAGTGGTAGAGCATTTGA	5'-tRF	CysGCA	trna7_CysGCA_3_-_131947944_131948015	1	30	30	0	0	0																															trna7_CysGCA_3_-_131947944_131948015@1.30.30
tRF-30-RK9P4P9L5HJV	GGGGGTGTAGCTCAGTGGTAGAGCGCATGC	5'-tRF	AlaTGC	trna104_AlaTGC_6_-_28785012_28785083	1	30	30	0	0	0																															trna104_AlaTGC_6_-_28785012_28785083@1.30.30, trna107_AlaTGC_6_-_28770577_28770647@1.30.30, trna110_AlaTGC_6_-_28757547_28757618@1.30.30
tRF-30-RK9P4P9L5HMV	GGGGGTGTAGCTCAGTGGTAGAGCGCGTGC	5'-tRF	AlaAGC	trna101_AlaAGC_6_-_28831462_28831533	1	30	30	22.54	0	0.0333333									22.54																						trna101_AlaAGC_6_-_28831462_28831533@1.30.30, trna102_AlaAGC_6_-_28806221_28806292@1.30.30, trna65_AlaAGC_6_+_28574933_28575004@1.30.30, trna67_AlaAGC_6_+_28678366_28678437@1.30.30, trna68_AlaAGC_6_+_28687481_28687552@1.30.30, trna70_AlaCGC_6_+_28697092_28697163@1.30.30
tRF-30-RK9P4P9L5HVV	GGGGGTGTAGCTCAGTGGTAGAGCGTATGC	5'-tRF	ValAAC	trna115_ValAAC_6_-_28703206_28703277	1	30	30	0	0	0																															trna115_ValAAC_6_-_28703206_28703277@1.30.30
tRF-30-RKIP4OI3FJQS	GGGGGATTAGCTCAAATGGTAGAGCGCTCG	5'-tRF	AlaAGC	trna3_AlaAGC_2_+_27274082_27274154	1	30	30	0	0	0																															trna3_AlaAGC_2_+_27274082_27274154@1.30.30, trna6_AlaAGC_8_+_67026424_67026496@1.30.30
tRF-30-RKJP4P9L5FZU	GGGGGCATAGCTCAGTGGTAGAGCATTTGA	5'-tRF	CysGCA	trna5_CysGCA_7_+_149007281_149007352	1	30	30	0	0	0																															trna5_CysGCA_7_+_149007281_149007352@1.30.30
tRF-30-RKVP4P73FJIY	GGGGGTATAGCTCAGGTGGTAGAGCATTTG	5'-tRF	CysGCA	trna127_CysGCA_1_-_93981834_93981906	1	30	30	0	0	0																															trna127_CysGCA_1_-_93981834_93981906@1.30.30
tRF-30-RKVP4P93FJIY	GGGGGTATAGCTCAGTGGGTAGAGCATTTG	5'-tRF	CysGCA	trna3_CysGCA_15_+_80036997_80037069	1	30	30	0	0	0																															trna3_CysGCA_15_+_80036997_80037069@1.30.30
tRF-30-RKVP4P9L5FZU	GGGGGTATAGCTCAGTGGTAGAGCATTTGA	5'-tRF	CysGCA	trna15_CysGCA_17_+_37023898_37023969	1	30	30	0	0	0																															trna15_CysGCA_17_+_37023898_37023969@1.30.30, trna26_CysGCA_17_-_37310744_37310815@1.30.30, trna27_CysGCA_17_-_37309987_37310058@1.30.30, trna28_CysGCA_17_-_37025545_37025616@1.30.30, trna3_CysGCA_4_-_124430005_124430076@1.30.30
tRF-30-RKVP4P9L5HMV	GGGGGTATAGCTCAGTGGTAGAGCGCGTGC	5'-tRF	AlaAGC	trna108_AlaAGC_6_-_28763741_28763812	1	30	30	0	0	0																															trna108_AlaAGC_6_-_28763741_28763812@1.30.30
tRF-30-RKVP4PML5HMV	GGGGGTATAGCTCAGCGGTAGAGCGCGTGC	5'-tRF	AlaAGC	trna105_AlaAGC_6_-_28779849_28779920	1	30	30	0	0	0																															trna105_AlaAGC_6_-_28779849_28779920@1.30.30
tRF-30-RKVP4PRL5FZU	GGGGGTATAGCTCAGGGGTAGAGCATTTGA	5'-tRF	CysGCA	trna10_CysGCA_7_+_149281816_149281887	1	30	30	0	0	0																															trna10_CysGCA_7_+_149281816_149281887@1.30.30, trna13_CysGCA_7_+_149332778_149332849@1.30.30, trna15_CysGCA_7_+_149404760_149404831@1.30.30, trna18_CysGCA_7_-_149310156_149310227@1.30.30, trna22_CysGCA_7_-_149074601_149074672@1.30.30, trna25_CysGCA_7_-_149052766_149052837@1.30.30, trna29_CysGCA_17_-_37017937_37018008@1.30.30, trna6_CysGCA_3_-_131950642_131950713@1.30.30, trna6_CysGCA_7_+_14902822…
tRF-30-RKVPNPML5FZU	GGGGGTATAGCTTAGCGGTAGAGCATTTGA	5'-tRF	CysGCA	trna21_CysGCA_7_-_149112229_149112300	1	30	30	0	0	0																															trna21_CysGCA_7_-_149112229_149112300@1.30.30
tRF-30-ROD8N0X0JYOY	GGTAAAATGGCTGAGTGAAGCATTGGACTG	5'-half	TyrGTA	trnaMT_TyrGTA_MT_-_5826_5891	1	30	30	0	0	0																															trnaMT_TyrGTA_MT_-_5826_5891@1.30.30
tRF-30-ROHL7X0OBQJE	GGTAAATATAGTTTAACCAAAACATCAGAT	5'-half	HisGTG	trnaMT_HisGTG_MT_+_12138_12206	-1G	29	30	0	0	0																															trnaMT_HisGTG_MT_+_12138_12206@-1G.29.30
tRF-30-RP9830MMUKLY	GGTAGTGTGGCCGAGCGGTCTAAGGCGCTG	5'-tRF	LeuTAG	trna2_LeuTAG_14_+_21093529_21093610	1	30	30	0	0	0																															trna2_LeuTAG_14_+_21093529_21093610@1.30.30
tRF-30-RPM8309MUKLY	GGTAGCGTGGCCGAGTGGTCTAAGGCGCTG	5'-tRF	LeuTAG	trna27_LeuTAG_16_-_22207032_22207113	1	30	30	0	0	0																															trna27_LeuTAG_16_-_22207032_22207113@1.30.30
tRF-30-RPM830MMUKLY	GGTAGCGTGGCCGAGCGGTCTAAGGCGCTG	5'-tRF	LeuAAG	trna16_LeuAAG_16_+_22308461_22308542	1	30	30	0	0	0																															trna16_LeuAAG_16_+_22308461_22308542@1.30.30, trna16_LeuAAG_5_-_180601044_180601125@1.30.30, trna19_LeuAAG_5_-_180524474_180524555@1.30.30, trna1_LeuAAG_14_+_21078291_21078372@1.30.30, trna3_LeuAAG_5_+_180528840_180528921@1.30.30, trna42_LeuTAG_17_-_8023632_8023713@1.30.30, trna78_LeuAAG_6_+_28956779_28956860@1.30.30, trna7_LeuAAG_5_+_180614701_180614782@1.30.30, trna98_LeuAAG_6_-_28911399_289114…
tRF-30-RRJ89O9NF5W8	GGTCCCATGGTGTAATGGTTAGCACTCTGG	5'-tRF	GlnTTG	trna16_GlnTTG_17_+_47269890_47269961	1	30	30	35.77	0	0.166667													12.85	11.05													35.77	25.91		26.18	trna16_GlnTTG_17_+_47269890_47269961@1.30.30, trna64_GlnTTG_6_+_28557156_28557227@1.30.30, trna84_GlnTTG_6_+_145503859_145503930@1.30.30
tRF-30-RXF4P2PSSELQ	GGTTAAGATGGCAGAGCCCGGTAATCGCAT	5'-tRF	LeuTAA	trnaMT_LeuTAA_MT_+_3230_3304	-1G	29	30	0	0	0																															trnaMT_LeuTAA_MT_+_3230_3304@-1G.29.30
tRF-30-RZ3L7L73V6M9	GGTTTCCGTAGTGTAGTGGTTATCACGTTC	5'-tRF, 5'U-tRF	ValCAC	trna10_ValCAC_5_-_180649395_180649467	-1G	29	30	0	0	0																															trna10_ValCAC_5_-_180649395_180649467@-1G.29.30, trna10_ValCAC_5_-_180649395_180649467@-1G.29.30, trna12_ValAAC_5_-_180645270_180645342@-1G.29.30, trna132_ValAAC_6_-_27721179_27721251@-1G.29.30, trna132_ValAAC_6_-_27721179_27721251@-1G.29.30, trna136_ValAAC_6_-_27648885_27648957@-1G.29.30, trna139_ValAAC_6_-_27618707_27618779@-1G.29.30, trna18_ValCAC_5_-_180529253_180529325@-1G.29.30, trna18_ValC…
tRF-30-S3M8309ND358	GTAGTCGTGGCCGAGTGGTTAAGGTGATGG	5'-tRF	SerAGA	trna145_SerAGA_6_-_27521192_27521273	1	30	30	0	0	0																															trna145_SerAGA_6_-_27521192_27521273@1.30.30
tRF-30-S3M8309NDJ58	GTAGTCGTGGCCGAGTGGTTAAGGCGATGG	5'-tRF	SerAGA	trna11_SerAGA_8_-_96281885_96281966	1	30	30	0	0	0																															trna11_SerAGA_8_-_96281885_96281966@1.30.30, trna147_SerAGA_6_-_27509554_27509635@1.30.30, trna148_SerTGA_6_-_27473607_27473688@1.30.30, trna172_SerTGA_6_-_26312824_26312905@1.30.30, trna35_SerAGA_17_-_8129928_8130009@1.30.30, trna44_SerAGA_6_+_27446591_27446672@1.30.30, trna46_SerAGA_6_+_27463593_27463674@1.30.30, trna47_SerAGA_6_+_27470818_27470899@1.30.30, trna50_SerAGA_6_+_27499987_27500068@1…
tRF-30-S5R8309NDJ78	GTCACGGTGGCCGAGTGGTTAAGGCGTTGG	5'-tRF	SerCGA	trna2_SerCGA_12_+_56584148_56584229	1	30	30	0	0	0																															trna2_SerCGA_12_+_56584148_56584229@1.30.30
tRF-30-S79PVOEOU5JM	GTCCTTGTAGTATAAACTAATACACCAGTC	5'-half	ThrTGT	trnaMT_ThrTGT_MT_+_15888_15953	1	30	30	0	0	0																															trnaMT_ThrTGT_MT_+_15888_15953@1.30.30
tRF-30-S998LO9D5HLY	GTCTCTGTGGCGCAATGGACGAGCGCGCTG	5'-tRF	ArgTCT	trna86_ArgTCT_1_-_159111401_159111474	1	30	30	0	0	0																															trna86_ArgTCT_1_-_159111401_159111474@1.30.30
tRF-30-SBVPZOKB0MFN	GTAAATATAGTTTAACCAAAACATCAGATT	5'-half	HisGTG	trnaMT_HisGTG_MT_+_12138_12206	1	30	30	0	0	0																															trnaMT_HisGTG_MT_+_12138_12206@1.30.30
tRF-30-SKIK74HK9FM0	GTAGGATGGGGTGTGATAGGTGGCACGGAG	5'-tRF	GlnTTG	trnaMT_GlnTTG_MT_-_4329_4400	-1G	29	30	0	0	0																															trnaMT_GlnTTG_MT_-_4329_4400@-1G.29.30, trnalookalike2_GlnTTG_1_-_564879_564950@-1G.29.30
tRF-30-SP58309MUKL6	GTCAGGATGGCCGAGTGGTCTAAGGCGCCA	5'-tRF	LeuCAA	trna100_LeuCAA_6_-_28864000_28864105	1	30	30	0	0	0																															trna100_LeuCAA_6_-_28864000_28864105@1.30.30, trna140_LeuCAA_6_-_27573417_27573524@1.30.30, trna141_LeuCAA_6_-_27570348_27570454@1.30.30, trna58_LeuCAA_1_+_249168054_249168159@1.30.30, trna74_LeuCAA_6_+_28908830_28908934@1.30.30
tRF-30-SP5830MMUKLY	GTCAGGATGGCCGAGCGGTCTAAGGCGCTG	5'-tRF	LeuCAG	trna17_LeuCAG_16_+_57333863_57333945	1	30	30	0	0	0																															trna17_LeuCAG_16_+_57333863_57333945@1.30.30, trna26_LeuCAG_16_-_57334392_57334474@1.30.30, trna34_LeuCAG_1_+_161411323_161411405@1.30.30, trna36_LeuCAG_1_+_161418741_161418823@1.30.30, trna38_LeuCAG_1_+_161426122_161426204@1.30.30, trna40_LeuCAG_1_+_161433532_161433614@1.30.30, trna42_LeuCAG_1_+_161440913_161440995@1.30.30, trna67_LeuCAG_1_-_161500132_161500214@1.30.30, trna7_LeuCAG_6_+_26521436…
tRF-30-SR94SX73V2Y8	GTCCCTGGTGGTCTAGTGGTTAGGATTCGG	5'-tRF	GluCTC	trna116_GluCTC_1_-_145399233_145399304	-1G	29	30	0	0	0																															trna116_GluCTC_1_-_145399233_145399304@-1G.29.30, trna59_GluCTC_1_+_249168447_249168518@-1G.29.30, trna71_GluCTC_1_-_161439189_161439260@-1G.29.30, trna74_GluCTC_1_-_161431809_161431880@-1G.29.30, trna77_GluCTC_1_-_161424398_161424469@-1G.29.30, trna77_GluCTC_6_+_28949976_28950047@-1G.29.30, trna80_GluCTC_1_-_161417018_161417089@-1G.29.30, trna87_GluCTC_6_-_126101393_126101464@-1G.29.30
tRF-30-V29K9UV36562	TAGGATGGGGTGTGATAGGTGGCACGGAGA	5'-tRF	GlnTTG	trnaMT_GlnTTG_MT_-_4329_4400	1	30	30	78.5	5.56	0.5	29.46	41.23	20.59	78.5	62	44.02							17.32	33.49	11.12					14.07		15.73	38.31	35.76			30.58			47.48	trnaMT_GlnTTG_MT_-_4329_4400@1.30.30, trnalookalike2_GlnTTG_1_-_564879_564950@1.30.30
tRF-30-VEX0K3XN13QX	TAGATTGAAGCCAGTTGATTAGGGTGCTTA	5'-tRF	AsnGTT	trnaMT_AsnGTT_MT_-_5657_5729	1	30	30	0	0	0																															trnaMT_AsnGTT_MT_-_5657_5729@1.30.30, trnalookalike5_AsnGTT_1_-_566207_566279@1.30.30
tRF-30-VF54QFQ2FWQ8	TAGCAGAGTGGCGCAGCGGAAGCGTGCTGG	5'-tRF, 5'U-tRF	MetCAT	trna129_MetCAT_6_-_27870271_27870342	-1T	29	30	0	0	0																															trna129_MetCAT_6_-_27870271_27870342@-1T.29.30, trna142_MetCAT_6_-_27560600_27560671@-1T.29.30, trna150_MetCAT_6_-_27300764_27300835@-1T.29.30, trna150_MetCAT_6_-_27300764_27300835@-1T.29.30, trna169_MetCAT_6_-_26330529_26330600@-1T.29.30, trna169_MetCAT_6_-_26330529_26330600@-1T.29.30, trna171_MetCAT_6_-_26313352_26313423@-1T.29.30, trna20_MetCAT_17_-_80452597_80452668@-1T.29.30, trna2_MetCAT_6_…
tRF-30-X2DI2OOIQO4Q	TGAGAAAGCTCACAAGAACTGCTAACTCAT	5'-tRF	SerGCT	trnaMT_SerGCT_MT_+_12207_12265	-1T	29	30	0	0	0																															trnaMT_SerGCT_MT_+_12207_12265@-1T.29.30
tRF-30-X6XMSL73VL4Y	TGCCATGATCGTATAGTGGTTAGTACTCTG	5'-tRF	HisGTG	trna106_HisGTG_1_-_149155828_149155899	-1T	29	30	0	0	0																															trna106_HisGTG_1_-_149155828_149155899@-1T.29.30
tRF-30-XQ947673FEWS	TGCATTGGTGGTTCAGTGGTAGAATTCTCG	5'-tRF	GlyGCC	trna128_GlyGCC_6_-_27870686_27870756	-1T	29	30	0	0	0																															trna128_GlyGCC_6_-_27870686_27870756@-1T.29.30, trna133_GlyCCC_1_-_16872434_16872504@-1T.29.30, trna18_GlyGCC_16_+_70822597_70822667@-1T.29.30, trna19_GlyGCC_16_+_70823410_70823480@-1T.29.30, trna19_GlyGCC_2_-_157257659_157257729@-1T.29.30, trna24_GlyGCC_16_-_70812942_70813012@-1T.29.30, trna25_GlyGCC_16_-_70812114_70812184@-1T.29.30, trna4_GlyCCC_1_+_17188416_17188486@-1T.29.30, trna5_GlyGCC_17_…
tRF-30-XSXMSL73VL4Y	TGCCGTGATCGTATAGTGGTTAGTACTCTG	5'-tRF, 5'U-tRF	HisGTG	trna111_HisGTG_1_-_147774845_147774916	-1T	29	30	86.15	0	0.1													86.15	79.04				83.77													trna111_HisGTG_1_-_147774845_147774916@-1T.29.30, trna118_HisGTG_1_-_145396881_145396952@-1T.29.30, trna16_HisGTG_1_+_146544773_146544844@-1T.29.30, trna1_HisGTG_15_+_45493349_45493420@-1T.29.30, trna21_HisGTG_1_+_147753471_147753542@-1T.29.30, trna33_HisGTG_6_+_27125906_27125977@-1T.29.30, trna33_HisGTG_6_+_27125906_27125977@-1T.29.30, trna7_HisGTG_9_-_14433938_14434009@-1T.29.30, trna7_HisGTG_9…
tRF-30-XVLY7L73HQP0	TGCGCCGCTGGTGTAGTGGTATCATGCAAG	5'-tRF	GlyCCC	trna27_GlyCCC_2_-_70476123_70476193	-1T	29	30	0	0	0																															trna27_GlyCCC_2_-_70476123_70476193@-1T.29.30, trna34_GlyCCC_16_-_686736_686806@-1T.29.30
tRF-30-YR94SX73V2Y8	TTCCCTGGTGGTCTAGTGGTTAGGATTCGG	5'-tRF, 5'U-tRF	GluCTC	trna116_GluCTC_1_-_145399233_145399304	-1T	29	30	0	0	0																															trna116_GluCTC_1_-_145399233_145399304@-1T.29.30, trna116_GluCTC_1_-_145399233_145399304@-1T.29.30, trna59_GluCTC_1_+_249168447_249168518@-1T.29.30, trna59_GluCTC_1_+_249168447_249168518@-1T.29.30, trna71_GluCTC_1_-_161439189_161439260@-1T.29.30, trna74_GluCTC_1_-_161431809_161431880@-1T.29.30, trna77_GluCTC_1_-_161424398_161424469@-1T.29.30, trna77_GluCTC_6_+_28949976_28950047@-1T.29.30, trna77_…
tRF-31-1LB4QU7BPN6I0	AGGTAAAATGGCTGAGTGAAGCATTGGACTG	5'U-tRF, 5'-half	TyrGTA	trnaMT_TyrGTA_MT_-_5826_5891	-1A	30	31	0	0	0																															trnaMT_TyrGTA_MT_-_5826_5891@-1A.30.31, trnaMT_TyrGTA_MT_-_5826_5891@-1A.30.31
tRF-31-1OR6QOH04MR1D	AGTAAGGTCAGCTAAATAAGCTATCGGGCCC	5'-half	MetCAT	trnaMT_MetCAT_MT_+_4402_4469	1	31	31	5335.21	0	0.466667	521.5	431.49	676.13	930.96	402.46	1022.96		12.65											3058.09	3364.24	5335.21	3180.14	5260.98	2380.03			15.69				trnaMT_MetCAT_MT_+_4402_4469@1.31.31
tRF-31-2YU04DYJIO3ZE	CACTGTAAAGCTAACTTAGCATTAACCTTTT	5'-tRF	LysTTT	trnaMT_LysTTT_MT_+_8295_8364	1	31	31	0	0	0																															trnaMT_LysTTT_MT_+_8295_8364@1.31.31, trnalookalike7_LysTTT_1_+_568844_568913@1.31.31
tRF-31-47MXSL735L8R0	CTCCTCGTTAGTATAGTGGTGAGTATCCCCG	5'-tRF, 5'U-tRF	AspGTC	trna10_AspGTC_12_-_125424193_125424264	-1C	30	31	0	0	0																															trna10_AspGTC_12_-_125424193_125424264@-1C.30.31, trna12_AspGTC_12_-_125411891_125411962@-1C.30.31, trna38_AspGTC_17_-_8125556_8125627@-1C.30.31, trna38_AspGTC_17_-_8125556_8125627@-1C.30.31, trna45_AspGTC_6_+_27447453_27447524@-1C.30.31, trna48_AspGTC_6_+_27471523_27471594@-1C.30.31, trna4_AspGTC_12_+_96429799_96429870@-1C.30.31, trna69_AspGTC_1_-_161440205_161440276@-1C.30.31, trna72_AspGTC_1_-…
tRF-31-47MXSL73VL8R0	CTCCTCGTTAGTATAGTGGTTAGTATCCCCG	5'-tRF, 5'U-tRF	AspGTC	trna5_AspGTC_12_+_98897281_98897352	-1C	30	31	0	0	0																															trna5_AspGTC_12_+_98897281_98897352@-1C.30.31, trna5_AspGTC_12_+_98897281_98897352@-1C.30.31
tRF-31-4KIK74HK9FM0B	CTAGGATGGGGTGTGATAGGTGGCACGGAGA	5'-tRF	GlnTTG	trnaMT_GlnTTG_MT_-_4329_4400	-1C	30	31	0	0	0																															trnaMT_GlnTTG_MT_-_4329_4400@-1C.30.31, trnalookalike2_GlnTTG_1_-_564879_564950@-1C.30.31
tRF-31-4R04SXQ3V2Y70	CTCCCACATGGTCTAGCGGTTAGGATTCCTG	5'-tRF, 5'U-tRF	GluTTC	trna11_GluTTC_15_-_26327381_26327452	-1C	30	31	0	0	0																															trna11_GluTTC_15_-_26327381_26327452@-1C.30.31, trna11_GluTTC_15_-_26327381_26327452@-1C.30.31, trna3_GluTTC_13_-_45492062_45492133@-1C.30.31, trna3_GluTTC_13_-_45492062_45492133@-1C.30.31
tRF-31-4R94SX73V2Y8D	CTCCCTGGTGGTCTAGTGGTTAGGATTCGGC	5'-tRF, 5'U-tRF	GluCTC	trna116_GluCTC_1_-_145399233_145399304	-1C	30	31	0	0	0																															trna116_GluCTC_1_-_145399233_145399304@-1C.30.31, trna59_GluCTC_1_+_249168447_249168518@-1C.30.31, trna71_GluCTC_1_-_161439189_161439260@-1C.30.31, trna71_GluCTC_1_-_161439189_161439260@-1C.30.31, trna74_GluCTC_1_-_161431809_161431880@-1C.30.31, trna74_GluCTC_1_-_161431809_161431880@-1C.30.31, trna77_GluCTC_1_-_161424398_161424469@-1C.30.31, trna77_GluCTC_1_-_161424398_161424469@-1C.30.31, trna77…
tRF-31-5BF900BY4D84D	GAGAAAGCTCACAAGAACTGCTAACTCATGC	5'-tRF	SerGCT	trnaMT_SerGCT_MT_+_12207_12265	1	31	31	0	0	0																															trnaMT_SerGCT_MT_+_12207_12265@1.31.31
tRF-31-5F54QFQ2FWQ80	GAGCAGAGTGGCGCAGCGGAAGCGTGCTGGG	5'-tRF, 5'U-tRF	MetCAT	trna129_MetCAT_6_-_27870271_27870342	-1G	30	31	0	0	0																															trna129_MetCAT_6_-_27870271_27870342@-1G.30.31, trna129_MetCAT_6_-_27870271_27870342@-1G.30.31, trna142_MetCAT_6_-_27560600_27560671@-1G.30.31, trna150_MetCAT_6_-_27300764_27300835@-1G.30.31, trna169_MetCAT_6_-_26330529_26330600@-1G.30.31, trna171_MetCAT_6_-_26313352_26313423@-1G.30.31, trna20_MetCAT_17_-_80452597_80452668@-1G.30.31, trna2_MetCAT_6_+_26286754_26286825@-1G.30.31, trna32_MetCAT_1_+…
tRF-31-65947673FEWSD	GGCACTGGTGGTTCAGTGGTAGAATTCTCGC	5'-tRF, 5'U-tRF	GlyCCC	trna91_GlyCCC_1_-_149680210_149680280	-1G	30	31	0	0	0																															trna91_GlyCCC_1_-_149680210_149680280@-1G.30.31, trna91_GlyCCC_1_-_149680210_149680280@-1G.30.31, trna99_ValCAC_1_-_149294666_149294736@-1G.30.31, trna99_ValCAC_1_-_149294666_149294736@-1G.30.31
tRF-31-66XMSL73VL4YD	GGCCATGATCGTATAGTGGTTAGTACTCTGC	5'-tRF	HisGTG	trna106_HisGTG_1_-_149155828_149155899	-1G	30	31	0	0	0																															trna106_HisGTG_1_-_149155828_149155899@-1G.30.31
tRF-31-67M8LOMLQHWUD	GGCCTCGTGGCGCAACGGTAGCGCGTCTGAC	5'-half	TrpCCA	trna39_TrpCCA_17_-_8124187_8124258	1	31	31	0	0	0																															trna39_TrpCCA_17_-_8124187_8124258@1.31.31
tRF-31-6978WP9LXN4VE	GGCTCGTTGGTCTAGTGGTATGATTCTCGCT	5'-half	ProTGG	trna3_ProTGG_14_+_21101165_21101236	1	31	31	0	0	0																															trna3_ProTGG_14_+_21101165_21101236@1.31.31
tRF-31-6978WPRLXN48E	GGCTCGTTGGTCTAGGGGTATGATTCTCGGT	5'-half	ProTGG	trna12_ProTGG_11_-_75946869_75946940	1	31	31	0	0	0																															trna12_ProTGG_11_-_75946869_75946940@1.31.31
tRF-31-6978WPRLXN4VE	GGCTCGTTGGTCTAGGGGTATGATTCTCGCT	5'-half	ProAGG	trna11_ProAGG_16_+_3241989_3242060	1	31	31	203.51	0	0.266667	10.62							12.56	203.51	17.53		85.3	10.46					11.89												12.84	trna11_ProAGG_16_+_3241989_3242060@1.31.31, trna12_ProAGG_6_+_26555498_26555569@1.31.31, trna14_ProTGG_5_-_180615854_180615925@1.31.31, trna22_ProAGG_14_-_21081560_21081631@1.31.31, trna23_ProAGG_14_-_21077495_21077566@1.31.31, trna28_ProTGG_16_-_3234133_3234204@1.31.31, trna29_ProAGG_16_-_3232635_3232706@1.31.31, trna2_ProAGG_7_+_128423504_128423575@1.31.31, trna30_ProCGG_6_+_27059521_27059592@1…
tRF-31-6998LO9EFVI8B	GGCTCTGTGGCGCAATGGATAGCGCATTGGA	5'-tRF	ArgTCT	trna3_ArgTCT_11_+_59318767_59318852	1	31	31	0	0	0																															trna3_ArgTCT_11_+_59318767_59318852@1.31.31, trna4_ArgTCT_17_+_8024243_8024330@1.31.31, trna4_ArgTCT_9_-_131102355_131102445@1.31.31, trna52_ArgTCT_6_+_27529963_27530049@1.31.31
tRF-31-69JP4P9NFJE8E	GGCTCCATAGCTCAGTGGTTAGAGCACTGGT	5'-tRF	ThrTGT	trna56_ThrTGT_1_+_222638347_222638419	1	31	31	0	0	0																															trna56_ThrTGT_1_+_222638347_222638419@1.31.31
tRF-31-69JP4PRNFJE8E	GGCTCCATAGCTCAGGGGTTAGAGCACTGGT	5'-tRF	ThrTGT	trna13_ThrTGT_5_-_180618687_180618758	1	31	31	0	0	0																															trna13_ThrTGT_5_-_180618687_180618758@1.31.31, trna20_ThrTGT_14_-_21099319_21099391@1.31.31
tRF-31-69M8LO9EFVI8B	GGCTCCGTGGCGCAATGGATAGCGCATTGGA	5'-tRF	ArgTCT	trna9_ArgTCT_1_+_94313129_94313213	1	31	31	0	0	0																															trna9_ArgTCT_1_+_94313129_94313213@1.31.31
tRF-31-6Q947673FEWSD	GGCATTGGTGGTTCAGTGGTAGAATTCTCGC	5'-tRF, 5'U-tRF	GlyGCC	trna128_GlyGCC_6_-_27870686_27870756	-1G	30	31	0	0	0																															trna128_GlyGCC_6_-_27870686_27870756@-1G.30.31, trna128_GlyGCC_6_-_27870686_27870756@-1G.30.31, trna133_GlyCCC_1_-_16872434_16872504@-1G.30.31, trna133_GlyCCC_1_-_16872434_16872504@-1G.30.31, trna18_GlyGCC_16_+_70822597_70822667@-1G.30.31, trna19_GlyGCC_16_+_70823410_70823480@-1G.30.31, trna19_GlyGCC_16_+_70823410_70823480@-1G.30.31, trna19_GlyGCC_2_-_157257659_157257729@-1G.30.31, trna24_GlyGCC_…
tRF-31-6QR47673FEWSD	GGCATGGGTGGTTCAGTGGTAGAATTCTCGC	5'-tRF	GlyGCC	trna2_GlyGCC_21_-_18827107_18827177	-1G	30	31	0	0	0																															trna2_GlyGCC_21_-_18827107_18827177@-1G.30.31, trna35_GlyGCC_1_+_161413094_161413164@-1G.30.31, trna37_GlyGCC_1_+_161420467_161420537@-1G.30.31, trna39_GlyGCC_1_+_161427898_161427968@-1G.30.31, trna41_GlyGCC_1_+_161435258_161435328@-1G.30.31
tRF-31-6RJ89O9MF5W8B	GGCCCCATGGTGTAATGGTCAGCACTCTGGA	5'-tRF	GlnCTG	trna131_GlnCTG_6_-_27759135_27759206	1	31	31	0	0	0																															trna131_GlnCTG_6_-_27759135_27759206@1.31.31
tRF-31-6RJ89O9NF5W8B	GGCCCCATGGTGTAATGGTTAGCACTCTGGA	5'-tRF	GlnTTG	trna130_GlnTTG_6_-_27763640_27763711	1	31	31	0	0	0																															trna130_GlnTTG_6_-_27763640_27763711@1.31.31, trna173_GlnTTG_6_-_26311975_26312046@1.31.31, trna174_GlnTTG_6_-_26311424_26311495@1.31.31
tRF-31-6RVP4PRNFJE8E	GGCCCTATAGCTCAGGGGTTAGAGCACTGGT	5'-tRF	ThrTGT	trna4_ThrTGT_14_+_21149849_21149921	1	31	31	0	0	0																															trna4_ThrTGT_14_+_21149849_21149921@1.31.31
tRF-31-6SM83O9EDJSYB	GGCCGCGTGGCCTAATGGATAAGGCGTCTGA	5'-tRF	ArgCCG	trna114_ArgCCG_6_-_28710729_28710801	1	31	31	0	0	0																															trna114_ArgCCG_6_-_28710729_28710801@1.31.31, trna1_ArgCCG_16_+_3200675_3200747@1.31.31, trna4_ArgTCG_15_+_89878304_89878376@1.31.31, trna73_ArgCCG_6_+_28849165_28849237@1.31.31
tRF-31-6SXMSL73VL4YD	GGCCGTGATCGTATAGTGGTTAGTACTCTGC	5'-tRF	HisGTG	trna111_HisGTG_1_-_147774845_147774916	-1G	30	31	141.31	10.505	0.5	24.63	33.71	22.01		10.07		28.08		141.31	22.19		12.86							10.94				17.88	23.84	27.26		34.85	17.28	13.98	15.49	trna111_HisGTG_1_-_147774845_147774916@-1G.30.31, trna118_HisGTG_1_-_145396881_145396952@-1G.30.31, trna16_HisGTG_1_+_146544773_146544844@-1G.30.31, trna1_HisGTG_15_+_45493349_45493420@-1G.30.31, trna21_HisGTG_1_+_147753471_147753542@-1G.30.31, trna33_HisGTG_6_+_27125906_27125977@-1G.30.31, trna7_HisGTG_9_-_14433938_14434009@-1G.30.31, trna8_HisGTG_15_-_45492611_45492682@-1G.30.31, trna9_HisGTG_1…
tRF-31-6VLY7L73HQP0B	GGCGCCGCTGGTGTAGTGGTATCATGCAAGA	5'-tRF	GlyCCC	trna27_GlyCCC_2_-_70476123_70476193	-1G	30	31	0	0	0																															trna27_GlyCCC_2_-_70476123_70476193@-1G.30.31, trna34_GlyCCC_16_-_686736_686806@-1G.30.31
tRF-31-779PZBHFEERZE	GTTCTTGTAGTTGAAATACAACGATGGTTTT	5'-half	GluTTC	trnaMT_GluTTC_MT_-_14674_14742	1	31	31	0	0	0																															trnaMT_GluTTC_MT_-_14674_14742@1.31.31, trnalookalike8_GluTTC_5_-_93905172_93905240@1.31.31
tRF-31-79M89P9NH5ISD	GTTTCCGTGGTGTAGTGGTTATCACATTCGC	5'-tRF	ValTAC	trna40_ValTAC_6_+_27258405_27258477	1	31	31	0	0	0																															trna40_ValTAC_6_+_27258405_27258477@1.31.31
tRF-31-79MP9P9MH57SD	GTTTCCGTAGTGTAGTGGTCATCACGTTCGC	5'-tRF	ValAAC	trna15_ValAAC_5_-_180615416_180615488	1	31	31	0	0	0																															trna15_ValAAC_5_-_180615416_180615488@1.31.31
tRF-31-79MP9P9NH57SD	GTTTCCGTAGTGTAGTGGTTATCACGTTCGC	5'-tRF	ValCAC	trna10_ValCAC_5_-_180649395_180649467	1	31	31	119.2	0	0.466667	51.18	95.55	40.46	14.08	11.38	13.15			96.24			12.41		13.41					17.41	48.41		15.24	51.08	119.2							trna10_ValCAC_5_-_180649395_180649467@1.31.31, trna12_ValAAC_5_-_180645270_180645342@1.31.31, trna132_ValAAC_6_-_27721179_27721251@1.31.31, trna136_ValAAC_6_-_27648885_27648957@1.31.31, trna139_ValAAC_6_-_27618707_27618779@1.31.31, trna18_ValCAC_5_-_180529253_180529325@1.31.31, trna2_ValAAC_3_+_169490018_169490090@1.31.31, trna2_ValCAC_5_+_180524070_180524142@1.31.31, trna4_ValAAC_5_+_180591154_1…
tRF-31-79MP9P9NH57YD	GTTTCCGTAGTGTAGTGGTTATCACGTTTGC	5'-tRF	ValAAC	trna37_ValAAC_6_+_27203288_27203360	1	31	31	0	0	0																															trna37_ValAAC_6_+_27203288_27203360@1.31.31
tRF-31-79MP9PMNH5ISD	GTTTCCGTAGTGTAGCGGTTATCACATTCGC	5'-tRF	ValCAC	trna13_ValCAC_19_-_4724647_4724719	1	31	31	0	0	0																															trna13_ValCAC_19_-_4724647_4724719@1.31.31
tRF-31-7O58J0K82NPLB	GTTAAGATGGCAGAGCCCGGCAATTGCATAA	5'-tRF	LeuTAA	trna2_LeuTAA_X_-_55207755_55207829	1	31	31	0	0	0																															trna2_LeuTAA_X_-_55207755_55207829@1.31.31
tRF-31-7O58J0K8UMPLB	GTTAAGATGGCAGAGCCCGGTAATCGCATAA	5'-tRF	LeuTAA	trnaMT_LeuTAA_MT_+_3230_3304	1	31	31	0	0	0																															trnaMT_LeuTAA_MT_+_3230_3304@1.31.31
tRF-31-7X9PN547202LD	GTTTATGTAGCTTACCTCCTCAAAGCAATAC	5'-tRF	PheGAA	trnaMT_PheGAA_MT_+_577_647	1	31	31	0	0	0																															trnaMT_PheGAA_MT_+_577_647@1.31.31
tRF-31-86J8WPMN1E8Y0	TCCCACATGGTCTAGCGGTTAGGATTCCTGG	5'-tRF	GluTTC	trna11_GluTTC_15_-_26327381_26327452	1	31	31	247.16	19.25	0.5	12.07	10.31					18.27		37.59	26.38	20.23		39.83	26.82	32.15	21.78	17.91	25.51	14.67				15.32	59.6	247.16	80.83	193.61	77.5	76.36	136.42	trna11_GluTTC_15_-_26327381_26327452@1.31.31, trna3_GluTTC_13_-_45492062_45492133@1.31.31
tRF-31-86V8WPMN1E8Y0	TCCCATATGGTCTAGCGGTTAGGATTCCTGG	5'-tRF	GluTTC	trna20_GluTTC_2_-_131094701_131094772	1	31	31	139.65	0	0.433333										12.77			32.8	22.84	19.13	10.32		21.21						19.87	139.65	27.33	86.65	32.15	18.41	42.69	trna20_GluTTC_2_-_131094701_131094772@1.31.31, trna5_GluTTC_13_-_41634874_41634945@1.31.31
tRF-31-87R8WP9I1EWJ0	TCCCTGGTGGTCTAGTGGCTAGGATTCGGCG	5'-tRF	GluTTC	trna134_GluTTC_1_-_16861774_16861845	1	31	31	119.5	0	0.433333	67.6	119.5	59.63	26.03	28.61	30.88			14.96				113.93	69.4	42.9	28.05	23.25	45.29													trna134_GluTTC_1_-_16861774_16861845@1.31.31, trna5_GluTTC_1_+_17199078_17199149@1.31.31, trna84_GluTTC_1_-_161391883_161391954@1.31.31, trna94_GluTTC_1_-_149664355_149664427@1.31.31
tRF-31-87R8WP9N1EWJ0	TCCCTGGTGGTCTAGTGGTTAGGATTCGGCG	5'-tRF	GluCTC	trna116_GluCTC_1_-_145399233_145399304	1	31	31	1231.08	180.225	0.5	284.89	706.15	275.24	90.88	102.62	89.58	175.94	75.72	1231.08	266.05	62.86	120.33	705.2	533.12	210.37	235.95	198.82	516.39	184.51	91.48	46.54	70.18	383.08	405.28	312.19	106.47	157.04	83.14	60.97	124.8	trna116_GluCTC_1_-_145399233_145399304@1.31.31, trna59_GluCTC_1_+_249168447_249168518@1.31.31, trna71_GluCTC_1_-_161439189_161439260@1.31.31, trna74_GluCTC_1_-_161431809_161431880@1.31.31, trna77_GluCTC_1_-_161424398_161424469@1.31.31, trna77_GluCTC_6_+_28949976_28950047@1.31.31, trna80_GluCTC_1_-_161417018_161417089@1.31.31, trna87_GluCTC_6_-_126101393_126101464@1.31.31
tRF-31-897PVP941QKSD	TCCTCGTTAGTATAGTGGTGAGTATCCCCGC	5'-tRF	AspGTC	trna10_AspGTC_12_-_125424193_125424264	1	31	31	0	0	0																															trna10_AspGTC_12_-_125424193_125424264@1.31.31, trna12_AspGTC_12_-_125411891_125411962@1.31.31, trna38_AspGTC_17_-_8125556_8125627@1.31.31, trna45_AspGTC_6_+_27447453_27447524@1.31.31, trna48_AspGTC_6_+_27471523_27471594@1.31.31, trna4_AspGTC_12_+_96429799_96429870@1.31.31, trna69_AspGTC_1_-_161440205_161440276@1.31.31, trna72_AspGTC_1_-_161432824_161432895@1.31.31, trna75_AspGTC_1_-_161425414_16…
tRF-31-897PVP9N1QKSD	TCCTCGTTAGTATAGTGGTTAGTATCCCCGC	5'-tRF	AspGTC	trna5_AspGTC_12_+_98897281_98897352	1	31	31	0	0	0																															trna5_AspGTC_12_+_98897281_98897352@1.31.31
tRF-31-8WR8WP9I1EWJ0	TCCGTGGTGGTCTAGTGGCTAGGATTCGGCG	5'-tRF	GluTTC	trna102_GluTTC_1_-_149278785_149278857	1	31	31	0	0	0																															trna102_GluTTC_1_-_149278785_149278857@1.31.31
tRF-31-9LVPZO0BEBXNE	TGGTATATAGTTTAAACAAAACGAATGATTT	5'-half	ArgTCG	trnaMT_ArgTCG_MT_+_10405_10469	1	31	31	0	0	0																															trnaMT_ArgTCG_MT_+_10405_10469@1.31.31
tRF-31-D3IPBBKN8LEZ0	AAGGTATTAGAAAAACCATTTCATAACTTTG	5'-half	AspGTC	trnaMT_AspGTC_MT_+_7518_7585	1	31	31	0	0	0																															trnaMT_AspGTC_MT_+_7518_7585@1.31.31
tRF-31-DF54QFQ2FWQ80	AAGCAGAGTGGCGCAGCGGAAGCGTGCTGGG	5'-tRF	MetCAT	trna129_MetCAT_6_-_27870271_27870342	-1A	30	31	0	0	0																															trna129_MetCAT_6_-_27870271_27870342@-1A.30.31, trna142_MetCAT_6_-_27560600_27560671@-1A.30.31, trna150_MetCAT_6_-_27300764_27300835@-1A.30.31, trna169_MetCAT_6_-_26330529_26330600@-1A.30.31, trna171_MetCAT_6_-_26313352_26313423@-1A.30.31, trna20_MetCAT_17_-_80452597_80452668@-1A.30.31, trna2_MetCAT_6_+_26286754_26286825@-1A.30.31, trna32_MetCAT_1_+_153643726_153643797@-1A.30.31, trna61_MetCAT_6_…
tRF-31-DKNPNOYB7JXNE	AAGGGCTTAGCTTAATTAAAGTGGCTGATTT	5'-half	AlaTGC	trnaMT_AlaTGC_MT_-_5587_5655	1	31	31	0	0	0																															trnaMT_AlaTGC_MT_-_5587_5655@1.31.31, trnalookalike1_AlaTGC_14_+_32954252_32954320@1.31.31, trnalookalike4_AlaTGC_1_-_566137_566205@1.31.31
tRF-31-E7ZPVOH30WUIE	ACTCTTTTAGTATAAATAGTACCGTTAACTT	5'-half	GlyTCC	trnaMT_GlyTCC_MT_+_9991_10058	1	31	31	17.41	0	0.0666667																			17.41		17.26										trnaMT_GlyTCC_MT_+_9991_10058@1.31.31
tRF-31-EZU05OJIH6Z3D	ACTTTTAAAGGATAACAGCTATCCATTGGTC	5'-half	LeuTAG	trnaMT_LeuTAG_MT_+_12266_12336	1	31	31	27.3	0	0.166667	15.45	11.7		11.52																27.3				11.92							trnaMT_LeuTAG_MT_+_12266_12336@1.31.31
tRF-31-F9LKXNYQIUIVB	AGCTCCGAGGTGATTTTCATATTGAATTGCA	5'-tRF, tRF-1	CysGCA	trnaMT_CysGCA_MT_-_5761_5826	1	31	31	0	0	0																															trnaMT_CysGCA_MT_-_5761_5826@1.31.31, trnaMT_TyrGTA_MT_-_5826_5891@66.96.31
tRF-31-FBVWNEB01XNYB	AGAAATATGTCTGATAAAAGAGTTACTTTGA	5'-half	IleGAT	trnaMT_IleGAT_MT_+_4263_4331	1	31	31	0	0	0																															trnaMT_IleGAT_MT_+_4263_4331@1.31.31
tRF-31-FBZP7OHFO6FJD	AGAAATTTAGGTTAAATACAGACCAAGAGCC	5'-half	TrpTCA	trnaMT_TrpTCA_MT_+_5512_5579	1	31	31	0	0	0																															trnaMT_TrpTCA_MT_+_5512_5579@1.31.31, trnalookalike3_TrpTCA_1_+_566062_566129@1.31.31
tRF-31-FP18LPMBQ4NKD	AGCAGAGTGGCGCAGCGGAAGCGTGCTGGGC	5'-half	MetCAT	trna129_MetCAT_6_-_27870271_27870342	1	31	31	6195.93	43.515	0.5	113.47	213.1	282.52	150.61	227.93	145.83													3081.96	6195.93	2236.93	2404.64	1616.6	4124.32	49.19	46.99	56.88	36.59	23.04	40.04	trna129_MetCAT_6_-_27870271_27870342@1.31.31, trna142_MetCAT_6_-_27560600_27560671@1.31.31, trna150_MetCAT_6_-_27300764_27300835@1.31.31, trna169_MetCAT_6_-_26330529_26330600@1.31.31, trna171_MetCAT_6_-_26313352_26313423@1.31.31, trna20_MetCAT_17_-_80452597_80452668@1.31.31, trna2_MetCAT_6_+_26286754_26286825@1.31.31, trna32_MetCAT_1_+_153643726_153643797@1.31.31, trna61_MetCAT_6_+_27745664_27745…
tRF-31-FQ947673FEWSD	AGCATTGGTGGTTCAGTGGTAGAATTCTCGC	5'-tRF, 5'U-tRF	GlyGCC	trna128_GlyGCC_6_-_27870686_27870756	-1A	30	31	0	0	0																															trna128_GlyGCC_6_-_27870686_27870756@-1A.30.31, trna133_GlyCCC_1_-_16872434_16872504@-1A.30.31, trna18_GlyGCC_16_+_70822597_70822667@-1A.30.31, trna18_GlyGCC_16_+_70822597_70822667@-1A.30.31, trna19_GlyGCC_16_+_70823410_70823480@-1A.30.31, trna19_GlyGCC_2_-_157257659_157257729@-1A.30.31, trna19_GlyGCC_2_-_157257659_157257729@-1A.30.31, trna24_GlyGCC_16_-_70812942_70813012@-1A.30.31, trna24_GlyGCC…
tRF-31-FQR47673FEWSD	AGCATGGGTGGTTCAGTGGTAGAATTCTCGC	5'-tRF	GlyGCC	trna2_GlyGCC_21_-_18827107_18827177	-1A	30	31	0	0	0																															trna2_GlyGCC_21_-_18827107_18827177@-1A.30.31, trna35_GlyGCC_1_+_161413094_161413164@-1A.30.31, trna37_GlyGCC_1_+_161420467_161420537@-1A.30.31, trna39_GlyGCC_1_+_161427898_161427968@-1A.30.31, trna41_GlyGCC_1_+_161435258_161435328@-1A.30.31
tRF-31-FR6LQ6S8V0J60	AGCCCGGATAGCTCAGTCGGTAGAGCATCAG	5'-tRF, 5'U-tRF	LysTTT	trna14_LysTTT_11_-_59327808_59327880	-1A	30	31	0	0	0																															trna14_LysTTT_11_-_59327808_59327880@-1A.30.31, trna14_LysTTT_11_-_59327808_59327880@-1A.30.31, trna2_LysTTT_17_+_8022473_8022545@-1A.30.31, trna2_LysTTT_17_+_8022473_8022545@-1A.30.31, trna54_LysTTT_1_+_204475655_204475727@-1A.30.31, trna5_LysTTT_11_+_59323902_59323974@-1A.30.31, trna62_LysTTT_1_-_204476158_204476230@-1A.30.31, trna62_LysTTT_1_-_204476158_204476230@-1A.30.31, trna76_LysTTT_6_+_2…
tRF-31-FSXMSL73VL4YD	AGCCGTGATCGTATAGTGGTTAGTACTCTGC	5'-tRF	HisGTG	trna111_HisGTG_1_-_147774845_147774916	-1A	30	31	0	0	0																															trna111_HisGTG_1_-_147774845_147774916@-1A.30.31, trna118_HisGTG_1_-_145396881_145396952@-1A.30.31, trna16_HisGTG_1_+_146544773_146544844@-1A.30.31, trna1_HisGTG_15_+_45493349_45493420@-1A.30.31, trna21_HisGTG_1_+_147753471_147753542@-1A.30.31, trna33_HisGTG_6_+_27125906_27125977@-1A.30.31, trna7_HisGTG_9_-_14433938_14434009@-1A.30.31, trna8_HisGTG_15_-_45492611_45492682@-1A.30.31, trna9_HisGTG_1…
tRF-31-FVLY7L73HQP0B	AGCGCCGCTGGTGTAGTGGTATCATGCAAGA	5'-tRF, 5'U-tRF	GlyCCC	trna27_GlyCCC_2_-_70476123_70476193	-1A	30	31	0	0	0																															trna27_GlyCCC_2_-_70476123_70476193@-1A.30.31, trna27_GlyCCC_2_-_70476123_70476193@-1A.30.31, trna34_GlyCCC_16_-_686736_686806@-1A.30.31, trna34_GlyCCC_16_-_686736_686806@-1A.30.31
tRF-31-HKIK74HK9FM0B	ATAGGATGGGGTGTGATAGGTGGCACGGAGA	5'-tRF	GlnTTG	trnaMT_GlnTTG_MT_-_4329_4400	-1A	30	31	0	0	0																															trnaMT_GlnTTG_MT_-_4329_4400@-1A.30.31, trnalookalike2_GlnTTG_1_-_564879_564950@-1A.30.31
tRF-31-HR94SX73V2Y8D	ATCCCTGGTGGTCTAGTGGTTAGGATTCGGC	5'-tRF	GluCTC	trna116_GluCTC_1_-_145399233_145399304	-1A	30	31	0	0	0																															trna116_GluCTC_1_-_145399233_145399304@-1A.30.31, trna59_GluCTC_1_+_249168447_249168518@-1A.30.31, trna71_GluCTC_1_-_161439189_161439260@-1A.30.31, trna74_GluCTC_1_-_161431809_161431880@-1A.30.31, trna77_GluCTC_1_-_161424398_161424469@-1A.30.31, trna77_GluCTC_6_+_28949976_28950047@-1A.30.31, trna80_GluCTC_1_-_161417018_161417089@-1A.30.31, trna87_GluCTC_6_-_126101393_126101464@-1A.30.31
tRF-31-J09PNO2OF5KDE	CAGAGTGTAGCTTAACACAAAGCACCCAACT	5'-half	ValTAC	trnaMT_ValTAC_MT_+_1602_1670	1	31	31	12.8	0	0.0333333				12.8																											trnaMT_ValTAC_MT_+_1602_1670@1.31.31
tRF-31-J0DPZOIPD7VIE	CAGAGAATAGTTTAAATTAGAATCTTAGCTT	5'-half	ProTGG	trnaMT_ProTGG_MT_-_15956_16023	1	31	31	0	0	0																															trnaMT_ProTGG_MT_-_15956_16023@1.31.31
tRF-31-JF54QFQ2FWQ80	CAGCAGAGTGGCGCAGCGGAAGCGTGCTGGG	5'-tRF, 5'U-tRF	MetCAT	trna129_MetCAT_6_-_27870271_27870342	-1C	30	31	0	0	0																															trna129_MetCAT_6_-_27870271_27870342@-1C.30.31, trna142_MetCAT_6_-_27560600_27560671@-1C.30.31, trna142_MetCAT_6_-_27560600_27560671@-1C.30.31, trna150_MetCAT_6_-_27300764_27300835@-1C.30.31, trna169_MetCAT_6_-_26330529_26330600@-1C.30.31, trna171_MetCAT_6_-_26313352_26313423@-1C.30.31, trna171_MetCAT_6_-_26313352_26313423@-1C.30.31, trna20_MetCAT_17_-_80452597_80452668@-1C.30.31, trna20_MetCAT_1…
tRF-31-JL1MFXDOQQMJD	CAGTAAGGTCAGCTAAATAAGCTATCGGGCC	5'-half	MetCAT	trnaMT_MetCAT_MT_+_4402_4469	-1C	30	31	0	0	0																															trnaMT_MetCAT_MT_+_4402_4469@-1C.30.31
tRF-31-LQ947673FEWSD	CGCATTGGTGGTTCAGTGGTAGAATTCTCGC	5'-tRF, 5'U-tRF	GlyGCC	trna128_GlyGCC_6_-_27870686_27870756	-1C	30	31	0	0	0																															trna128_GlyGCC_6_-_27870686_27870756@-1C.30.31, trna133_GlyCCC_1_-_16872434_16872504@-1C.30.31, trna18_GlyGCC_16_+_70822597_70822667@-1C.30.31, trna19_GlyGCC_16_+_70823410_70823480@-1C.30.31, trna19_GlyGCC_2_-_157257659_157257729@-1C.30.31, trna24_GlyGCC_16_-_70812942_70813012@-1C.30.31, trna25_GlyGCC_16_-_70812114_70812184@-1C.30.31, trna4_GlyCCC_1_+_17188416_17188486@-1C.30.31, trna5_GlyGCC_17_…
tRF-31-LQR47673FEWSD	CGCATGGGTGGTTCAGTGGTAGAATTCTCGC	5'-tRF	GlyGCC	trna2_GlyGCC_21_-_18827107_18827177	-1C	30	31	0	0	0																															trna2_GlyGCC_21_-_18827107_18827177@-1C.30.31, trna35_GlyGCC_1_+_161413094_161413164@-1C.30.31, trna37_GlyGCC_1_+_161420467_161420537@-1C.30.31, trna39_GlyGCC_1_+_161427898_161427968@-1C.30.31, trna41_GlyGCC_1_+_161435258_161435328@-1C.30.31
tRF-31-LR6LQ6S8V0J60	CGCCCGGATAGCTCAGTCGGTAGAGCATCAG	5'-tRF, 5'U-tRF	LysTTT	trna14_LysTTT_11_-_59327808_59327880	-1C	30	31	0	0	0																															trna14_LysTTT_11_-_59327808_59327880@-1C.30.31, trna2_LysTTT_17_+_8022473_8022545@-1C.30.31, trna54_LysTTT_1_+_204475655_204475727@-1C.30.31, trna54_LysTTT_1_+_204475655_204475727@-1C.30.31, trna5_LysTTT_11_+_59323902_59323974@-1C.30.31, trna62_LysTTT_1_-_204476158_204476230@-1C.30.31, trna76_LysTTT_6_+_28918806_28918878@-1C.30.31
tRF-31-LR6XQ6S8V0JU0	CGCCCGGCTAGCTCAGTCGGTAGAGCATGAG	5'-tRF, 5'U-tRF	LysCTT	trna119_LysCTT_1_-_145395522_145395594	-1C	30	31	0	0	0																															trna119_LysCTT_1_-_145395522_145395594@-1C.30.31, trna11_LysCTT_5_-_180648979_180649051@-1C.30.31, trna11_LysCTT_5_-_180648979_180649051@-1C.30.31, trna13_LysCTT_6_+_26556774_26556846@-1C.30.31, trna32_LysCTT_16_-_3207406_3207478@-1C.30.31, trna32_LysCTT_16_-_3207406_3207478@-1C.30.31, trna7_LysCTT_16_+_3225692_3225764@-1C.30.31, trna7_LysCTT_16_+_3225692_3225764@-1C.30.31, trna9_LysCTT_5_+_18063…
tRF-31-LSXMSL73VL4YD	CGCCGTGATCGTATAGTGGTTAGTACTCTGC	5'-tRF, 5'U-tRF	HisGTG	trna111_HisGTG_1_-_147774845_147774916	-1C	30	31	0	0	0																															trna111_HisGTG_1_-_147774845_147774916@-1C.30.31, trna111_HisGTG_1_-_147774845_147774916@-1C.30.31, trna118_HisGTG_1_-_145396881_145396952@-1C.30.31, trna118_HisGTG_1_-_145396881_145396952@-1C.30.31, trna16_HisGTG_1_+_146544773_146544844@-1C.30.31, trna16_HisGTG_1_+_146544773_146544844@-1C.30.31, trna1_HisGTG_15_+_45493349_45493420@-1C.30.31, trna1_HisGTG_15_+_45493349_45493420@-1C.30.31, trna21_…
tRF-31-LVLY7L73HQP0B	CGCGCCGCTGGTGTAGTGGTATCATGCAAGA	5'-tRF	GlyCCC	trna27_GlyCCC_2_-_70476123_70476193	-1C	30	31	0	0	0																															trna27_GlyCCC_2_-_70476123_70476193@-1C.30.31, trna34_GlyCCC_16_-_686736_686806@-1C.30.31
tRF-31-MXF4P2PSSELQB	CGTTAAGATGGCAGAGCCCGGTAATCGCATA	5'-tRF	LeuTAA	trnaMT_LeuTAA_MT_+_3230_3304	-1C	30	31	0	0	0																															trnaMT_LeuTAA_MT_+_3230_3304@-1C.30.31
tRF-31-O6M83O9EDJSYB	GACCACGTGGCCTAATGGATAAGGCGTCTGA	5'-tRF	ArgTCG	trna124_ArgTCG_6_-_28510891_28510963	1	31	31	0	0	0																															trna124_ArgTCG_6_-_28510891_28510963@1.31.31, trna3_ArgTCG_6_+_26299905_26299977@1.31.31, trna4_ArgTCG_6_+_26323046_26323118@1.31.31
tRF-31-O7M8LO9LQHWUD	GACCTCGTGGCGCAATGGTAGCGCGTCTGAC	5'-half	TrpCCA	trna12_TrpCCA_17_+_19411494_19411565	1	31	31	0	0	0																															trna12_TrpCCA_17_+_19411494_19411565@1.31.31
tRF-31-O7M8LOMLQHWUD	GACCTCGTGGCGCAACGGTAGCGCGTCTGAC	5'-half	TrpCCA	trna168_TrpCCA_6_-_26331672_26331743	1	31	31	0	0	0																															trna168_TrpCCA_6_-_26331672_26331743@1.31.31, trna170_TrpCCA_6_-_26319330_26319401@1.31.31, trna6_TrpCCA_12_+_98898030_98898101@1.31.31, trna6_TrpCCA_17_+_8089676_8089747@1.31.31
tRF-31-OB1690PQR39IE	GAAAAAGTCATGGAGGCCATGGGGTTGGCTT	5'-half	SerTGA	trnaMT_SerTGA_MT_-_7446_7514	1	31	31	0	0	0																															trnaMT_SerTGA_MT_-_7446_7514@1.31.31, trnalookalike6_SerTGA_1_-_567997_568065@1.31.31
tRF-31-OR183O9EDJHPD	GACCCAGTGGCCTAATGGATAAGGCATCAGC	5'-tRF	ArgCCG	trna23_ArgCCG_17_-_66016013_66016085	1	31	31	0	0	0																															trna23_ArgCCG_17_-_66016013_66016085@1.31.31
tRF-31-OSM83O9EDJSYB	GACCGCGTGGCCTAATGGATAAGGCGTCTGA	5'-tRF	ArgTCG	trna19_ArgTCG_17_+_73031208_73031280	1	31	31	0	0	0																															trna19_ArgTCG_17_+_73031208_73031280@1.31.31
tRF-31-OUR8309NDJ58B	GACGAGGTGGCCGAGTGGTTAAGGCGATGGA	5'-tRF	SerGCT	trna10_SerGCT_15_-_40886023_40886104	1	31	31	0	0	0																															trna10_SerGCT_15_-_40886023_40886104@1.31.31, trna123_SerGCT_6_-_28565117_28565198@1.31.31, trna31_SerGCT_6_+_27065085_27065166@1.31.31, trna43_SerGCT_6_+_27265775_27265856@1.31.31, trna62_SerGCT_6_+_28180815_28180896@1.31.31, trna7_SerGCT_17_+_8090184_8090265@1.31.31, trna8_SerGCT_11_+_66115591_66115672@1.31.31
tRF-31-P4R8YP9LON4VD	GCATGGGTGGTTCAGTGGTAGAATTCTCGCC	5'-half	GlyGCC	trna2_GlyGCC_21_-_18827107_18827177	1	31	31	4290.72	508.87	0.5	2030.48	2757.19	3471.32	2812.52	2125.67	3396.3	424.98	437.47	616.72	663.91	247.26	268.49	34.14	18.06	25	18.3	20.58	22.41	534.63	1816.67	224.93	614.9	171.11	373.49	552.34	765.58	4290.72	483.11	479.19	598.64	trna2_GlyGCC_21_-_18827107_18827177@1.31.31, trna35_GlyGCC_1_+_161413094_161413164@1.31.31, trna37_GlyGCC_1_+_161420467_161420537@1.31.31, trna39_GlyGCC_1_+_161427898_161427968@1.31.31, trna41_GlyGCC_1_+_161435258_161435328@1.31.31
tRF-31-P6QP4PW3FJI0B	GCCCAGCTAGCTCAGTCGGTAGAGCATGAGA	5'-tRF	LysCTT	trna128_LysCTT_1_-_55423542_55423614	1	31	31	0	0	0																															trna128_LysCTT_1_-_55423542_55423614@1.31.31
tRF-31-P97PLPV3FVSPE	GCCTCGTTAGCGCAGTAGGTAGCGCGTCAGT	5'-tRF	MetCAT	trna10_MetCAT_8_-_124169470_124169542	1	31	31	0	0	0																															trna10_MetCAT_8_-_124169470_124169542@1.31.31
tRF-31-PER8YP9LON4VD	GCAATGGTGGTTCAGTGGTAGAATTCTCGCC	5'-half	GluTTC	trna17_GluTTC_2_-_204229131_204229201	1	31	31	0	0	0																															trna17_GluTTC_2_-_204229131_204229201@1.31.31
tRF-31-PIR8YP9LON4VD	GCACTGGTGGTTCAGTGGTAGAATTCTCGCC	5'-half	GlyCCC	trna91_GlyCCC_1_-_149680210_149680280	1	31	31	43	0	0.366667							22.3	21.97	43	31.79		13.14												11.92	20.41		15.58	16.44	13.98	15.79	trna91_GlyCCC_1_-_149680210_149680280@1.31.31, trna99_ValCAC_1_-_149294666_149294736@1.31.31
tRF-31-PNR8YO9LON4VD	GCATTGGTGGTTCAATGGTAGAATTCTCGCC	5'-half	GlyCCC	trna13_GlyCCC_17_+_19764175_19764245	1	31	31	11.92	0	0.0333333																								11.92							trna13_GlyCCC_17_+_19764175_19764245@1.31.31
tRF-31-PNR8YP9LON4VD	GCATTGGTGGTTCAGTGGTAGAATTCTCGCC	5'-half	GlyGCC	trna128_GlyGCC_6_-_27870686_27870756	1	31	31	16517.1	5244.55	0.5	3951.34	4825.51	6329.51	5085.74	4233.25	5532.7	9062.59	7320.51	14932.5	13098.1	2679.71	4677.03	83.22	46.36	25.24	29.19	26.46	70.27	11747.5	6590	5314.08	6970.42	8307.75	16517.1	7697.78	3674.83	5175.01	6357.77	4920.8	6225.48	trna128_GlyGCC_6_-_27870686_27870756@1.31.31, trna133_GlyCCC_1_-_16872434_16872504@1.31.31, trna18_GlyGCC_16_+_70822597_70822667@1.31.31, trna19_GlyGCC_16_+_70823410_70823480@1.31.31, trna19_GlyGCC_2_-_157257659_157257729@1.31.31, trna24_GlyGCC_16_-_70812942_70813012@1.31.31, trna25_GlyGCC_16_-_70812114_70812184@1.31.31, trna4_GlyCCC_1_+_17188416_17188486@1.31.31, trna5_GlyGCC_17_+_8029064_802913…
tRF-31-PQ5SVP9N15WV0	GCCATGATCGTATAGTGGTTAGTACTCTGCG	5'-tRF	HisGTG	trna106_HisGTG_1_-_149155828_149155899	1	31	31	0	0	0																															trna106_HisGTG_1_-_149155828_149155899@1.31.31
tRF-31-PR183O9EDJE8D	GCCCCAGTGGCCTAATGGATAAGGCACTGGC	5'-tRF	ArgCCT	trna18_ArgCCT_17_+_73030001_73030073	1	31	31	0	0	0																															trna18_ArgCCT_17_+_73030001_73030073@1.31.31, trna21_ArgCCT_17_-_73030526_73030598@1.31.31
tRF-31-PR183O9EDJI8D	GCCCCAGTGGCCTAATGGATAAGGCATTGGC	5'-tRF	ArgCCT	trna3_ArgCCT_7_+_139025446_139025518	1	31	31	0	0	0																															trna3_ArgCCT_7_+_139025446_139025518@1.31.31
tRF-31-PS5P4PW3FJHPB	GCCCGGATAGCTCAGTCGGTAGAGCATCAGA	5'-tRF	LysTTT	trna14_LysTTT_11_-_59327808_59327880	1	31	31	54.98	0	0.266667							15.51			13.7	10.21														54.98	10.8	27	12.84		22.21	trna14_LysTTT_11_-_59327808_59327880@1.31.31, trna2_LysTTT_17_+_8022473_8022545@1.31.31, trna54_LysTTT_1_+_204475655_204475727@1.31.31, trna5_LysTTT_11_+_59323902_59323974@1.31.31, trna62_LysTTT_1_-_204476158_204476230@1.31.31, trna76_LysTTT_6_+_28918806_28918878@1.31.31
tRF-31-PSQP4PW3FJI0B	GCCCGGCTAGCTCAGTCGGTAGAGCATGAGA	5'-tRF	LysCTT	trna119_LysCTT_1_-_145395522_145395594	1	31	31	197.82	0	0.466667							47.36	10.59	14.27	66.75	15.41		10.1		22.06	12.03									197.82	29.81	80.42	25.19	15.29	34.74	trna119_LysCTT_1_-_145395522_145395594@1.31.31, trna11_LysCTT_5_-_180648979_180649051@1.31.31, trna13_LysCTT_6_+_26556774_26556846@1.31.31, trna32_LysCTT_16_-_3207406_3207478@1.31.31, trna7_LysCTT_16_+_3225692_3225764@1.31.31, trna9_LysCTT_5_+_180634755_180634827@1.31.31
tRF-31-PSQP4PW3FJIKB	GCCCGGCTAGCTCAGTCGGTAGAGCATGGGA	5'-tRF	LysCTT	trna10_LysCTT_16_+_3241501_3241573	1	31	31	0	0	0																															trna10_LysCTT_16_+_3241501_3241573@1.31.31, trna13_LysCTT_14_-_58706613_58706685@1.31.31, trna2_LysCTT_15_+_79152904_79152976@1.31.31
tRF-31-PW5SVP9N15WV0	GCCGTGATCGTATAGTGGTTAGTACTCTGCG	5'-tRF	HisGTG	trna111_HisGTG_1_-_147774845_147774916	1	31	31	1259.61	209.61	0.5	751.83	476.06	397.51	326.82	143.03	312.45	1259.61	232.17	825.64	323.19	86.01	39.69	957.73	672.33	78.23	65.16	30.77	522.66	18.9	24.21		13.74	51.08	19.87	321.32	270.2	575.76	79.06	106.04	187.05	trna111_HisGTG_1_-_147774845_147774916@1.31.31, trna118_HisGTG_1_-_145396881_145396952@1.31.31, trna16_HisGTG_1_+_146544773_146544844@1.31.31, trna1_HisGTG_15_+_45493349_45493420@1.31.31, trna21_HisGTG_1_+_147753471_147753542@1.31.31, trna33_HisGTG_6_+_27125906_27125977@1.31.31, trna7_HisGTG_9_-_14433938_14434009@1.31.31, trna8_HisGTG_15_-_45492611_45492682@1.31.31, trna9_HisGTG_15_-_45490804_454…
tRF-31-PY5P4PW3FJHPB	GCCTGGATAGCTCAGTCGGTAGAGCATCAGA	5'-tRF	LysTTT	trna143_LysTTT_6_-_27559593_27559665	1	31	31	0	0	0																															trna143_LysTTT_6_-_27559593_27559665@1.31.31
tRF-31-PY5P4PZ3FJHPB	GCCTGGATAGCTCAGTTGGTAGAGCATCAGA	5'-tRF	LysTTT	trna11_LysTTT_11_+_122430655_122430727	1	31	31	0	0	0																															trna11_LysTTT_11_+_122430655_122430727@1.31.31, trna23_LysTTT_16_-_73512216_73512288@1.31.31
tRF-31-PYRP4PW3FJHPB	GCCTGGGTAGCTCAGTCGGTAGAGCATCAGA	5'-tRF	LysTTT	trna149_LysTTT_6_-_27302769_27302841	1	31	31	0	0	0																															trna149_LysTTT_6_-_27302769_27302841@1.31.31
tRF-31-Q1Q89P9L8422E	GCGCCGCTGGTGTAGTGGTATCATGCAAGAT	5'-half	GlyCCC	trna27_GlyCCC_2_-_70476123_70476193	1	31	31	0	0	0																															trna27_GlyCCC_2_-_70476123_70476193@1.31.31, trna34_GlyCCC_16_-_686736_686806@1.31.31
tRF-31-Q99P9P9NH57SD	GCTTCTGTAGTGTAGTGGTTATCACGTTCGC	5'-tRF	ValCAC	trna152_ValCAC_6_-_27248049_27248121	1	31	31	59.11	0	0.166667		13.93																		59.11		26.72			10.51		27.58				trna152_ValCAC_6_-_27248049_27248121@1.31.31
tRF-31-QNR8VP94FQFYD	GCGTTGGTGGTATAGTGGTGAGCATAGCTGC	5'-tRF	GlyTCC	trna117_GlyTCC_1_-_145397864_145397935	1	31	31	11.08	0	0.0333333																											11.08				trna117_GlyTCC_1_-_145397864_145397935@1.31.31, trna45_GlyTCC_1_+_161500903_161500974@1.31.31, trna70_GlyTCC_1_-_161439547_161439618@1.31.31, trna73_GlyTCC_1_-_161432166_161432237@1.31.31, trna76_GlyTCC_1_-_161424756_161424827@1.31.31, trna79_GlyTCC_1_-_161417375_161417446@1.31.31
tRF-31-QNR8VP9LFQFYD	GCGTTGGTGGTATAGTGGTAAGCATAGCTGC	5'-tRF	GlyTCC	trna10_GlyTCC_17_+_8124866_8124937	1	31	31	0	0	0																															trna10_GlyTCC_17_+_8124866_8124937@1.31.31
tRF-31-QNR8VP9NFQFYD	GCGTTGGTGGTATAGTGGTTAGCATAGCTGC	5'-tRF	GlyTCC	trna2_GlyTCC_19_+_4724082_4724153	1	31	31	17.97	0	0.1																									17.97	12.1	17.65				trna2_GlyTCC_19_+_4724082_4724153@1.31.31
tRF-31-QNR8ZP9LON4VD	GCGTTGGTGGTTTAGTGGTAGAATTCTCGCC	5'-half	GlyCCC	trna131_GlyCCC_1_-_17004766_17004836	1	31	31	0	0	0																															trna131_GlyCCC_1_-_17004766_17004836@1.31.31
tRF-31-QW58309NDJ78B	GCTGTGATGGCCGAGTGGTTAAGGCGTTGGA	5'-tRF	SerCGA	trna35_SerCGA_6_+_27177628_27177709	1	31	31	0	0	0																															trna35_SerCGA_6_+_27177628_27177709@1.31.31, trna41_SerCGA_17_-_8042199_8042280@1.31.31
tRF-31-R118LO9EBVSYB	GGGCCAGTGGCGCAATGGATAACGCGTCTGA	5'-tRF	ArgACG	trna11_ArgACG_3_-_45730491_45730563	1	31	31	0	0	0																															trna11_ArgACG_3_-_45730491_45730563@1.31.31, trna138_ArgACG_6_-_27638344_27638416@1.31.31, trna156_ArgACG_6_-_27181623_27181695@1.31.31, trna36_ArgACG_6_+_27182952_27183024@1.31.31, trna6_ArgACG_6_+_26328368_26328440@1.31.31, trna7_ArgACG_14_+_23398910_23398982@1.31.31, trna8_ArgACG_6_+_26537726_26537798@1.31.31
tRF-31-R29P4P9L5HJVE	GGGGATGTAGCTCAGTGGTAGAGCGCATGCT	5'-half	AlaCGC	trna10_AlaCGC_6_+_26553731_26553802	1	31	31	0	0	0																															trna10_AlaCGC_6_+_26553731_26553802@1.31.31, trna119_AlaCGC_6_-_28641613_28641684@1.31.31, trna120_AlaAGC_6_-_28626014_28626085@1.31.31, trna13_AlaTGC_12_-_125406301_125406372@1.31.31, trna66_AlaTGC_6_+_28611222_28611293@1.31.31, trna8_AlaTGC_12_+_125424512_125424583@1.31.31, trna8_AlaTGC_5_+_180633868_180633939@1.31.31
tRF-31-R29P4P9L5HLVE	GGGGATGTAGCTCAGTGGTAGAGCGCGCGCT	5'-half	AlaCGC	trna13_AlaCGC_2_+_157257281_157257352	1	31	31	0	0	0																															trna13_AlaCGC_2_+_157257281_157257352@1.31.31
tRF-31-R4V84PRL5BZUD	GGGTGTATGGCTCAGGGGTAGAGAATTTGAC	5'-half	SerAGA	trna12_SerAGA_7_+_149305467_149305538	1	31	31	0	0	0																															trna12_SerAGA_7_+_149305467_149305538@1.31.31
tRF-31-R9J89O94F5W8B	GGTTCCATGGTGTAATGGTGAGCACTCTGGA	5'-tRF	GlnCTG	trna15_GlnCTG_1_+_145963304_145963375	1	31	31	0	0	0																															trna15_GlnCTG_1_+_145963304_145963375@1.31.31, trna19_GlnCTG_1_+_147505038_147505109@1.31.31
tRF-31-R9J89O9NF5W8B	GGTTCCATGGTGTAATGGTTAGCACTCTGGA	5'-tRF	GlnCTG	trna146_GlnCTG_6_-_27515531_27515602	1	31	31	0	0	0																															trna146_GlnCTG_6_-_27515531_27515602@1.31.31, trna1_GlnCTG_6_+_18836402_18836473@1.31.31, trna3_GlnCTG_17_+_8023070_8023141@1.31.31, trna42_GlnCTG_6_+_27263212_27263283@1.31.31, trna49_GlnCTG_6_+_27487308_27487379@1.31.31, trna7_GlnCTG_15_-_66161400_66161471@1.31.31, trna99_GlnCTG_6_-_28909378_28909449@1.31.31
tRF-31-R9JP9P9NH5HYD	GGTTCCATAGTGTAGTGGTTATCACATCTGC	5'-tRF	ValTAC	trna6_ValTAC_10_-_5895674_5895746	1	31	31	0	0	0																															trna6_ValTAC_10_-_5895674_5895746@1.31.31
tRF-31-R9JP9P9NH5SYD	GGTTCCATAGTGTAGTGGTTATCACGTCTGC	5'-tRF	ValTAC	trna17_ValTAC_11_-_59318102_59318174	1	31	31	25.35	0	0.1	15.93	25.35																						11.92							trna17_ValTAC_11_-_59318102_59318174@1.31.31, trna4_ValTAC_X_-_18693029_18693101@1.31.31
tRF-31-R9JP9PMNH5SYD	GGTTCCATAGTGTAGCGGTTATCACGTCTGC	5'-tRF	ValTAC	trna16_ValTAC_11_-_59318460_59318532	1	31	31	0	0	0																															trna16_ValTAC_11_-_59318460_59318532@1.31.31
tRF-31-RHVP4PRL5FZUD	GGGCGTATAGCTCAGGGGTAGAGCATTTGAC	5'-half	CysGCA	trna11_CysGCA_7_+_149295046_149295117	1	31	31	0	0	0																															trna11_CysGCA_7_+_149295046_149295117@1.31.31, trna8_CysGCA_7_+_149253802_149253873@1.31.31
tRF-31-RK9P4P9L5FJVE	GGGGGTGTAGCTCAGTGGTAGAGCACATGCT	5'-half	AlaTGC	trna113_AlaTGC_6_-_28726141_28726212	1	31	31	0	0	0																															trna113_AlaTGC_6_-_28726141_28726212@1.31.31
tRF-31-RK9P4P9L5FZUD	GGGGGTGTAGCTCAGTGGTAGAGCATTTGAC	5'-half	CysGCA	trna7_CysGCA_3_-_131947944_131948015	1	31	31	0	0	0																															trna7_CysGCA_3_-_131947944_131948015@1.31.31
tRF-31-RK9P4P9L5HJVE	GGGGGTGTAGCTCAGTGGTAGAGCGCATGCT	5'-half	AlaTGC	trna104_AlaTGC_6_-_28785012_28785083	1	31	31	0	0	0																															trna104_AlaTGC_6_-_28785012_28785083@1.31.31, trna107_AlaTGC_6_-_28770577_28770647@1.31.31, trna110_AlaTGC_6_-_28757547_28757618@1.31.31
tRF-31-RK9P4P9L5HMVE	GGGGGTGTAGCTCAGTGGTAGAGCGCGTGCT	5'-half	AlaAGC	trna101_AlaAGC_6_-_28831462_28831533	1	31	31	56.39	0	0.0666667									56.39			21.62																			trna101_AlaAGC_6_-_28831462_28831533@1.31.31, trna102_AlaAGC_6_-_28806221_28806292@1.31.31, trna65_AlaAGC_6_+_28574933_28575004@1.31.31, trna67_AlaAGC_6_+_28678366_28678437@1.31.31, trna68_AlaAGC_6_+_28687481_28687552@1.31.31, trna70_AlaCGC_6_+_28697092_28697163@1.31.31
tRF-31-RK9PHP9L5HJVE	GGGGGTGTAGATCAGTGGTAGAGCGCATGCT	5'-half	AlaCGC	trna117_AlaCGC_6_-_28663709_28663780	1	31	31	0	0	0																															trna117_AlaCGC_6_-_28663709_28663780@1.31.31
tRF-31-RKIP4OI3FJQSD	GGGGGATTAGCTCAAATGGTAGAGCGCTCGC	5'-tRF	AlaAGC	trna3_AlaAGC_2_+_27274082_27274154	1	31	31	0	0	0																															trna3_AlaAGC_2_+_27274082_27274154@1.31.31, trna6_AlaAGC_8_+_67026424_67026496@1.31.31
tRF-31-RKJP4P9L5FZUD	GGGGGCATAGCTCAGTGGTAGAGCATTTGAC	5'-half	CysGCA	trna5_CysGCA_7_+_149007281_149007352	1	31	31	0	0	0																															trna5_CysGCA_7_+_149007281_149007352@1.31.31
tRF-31-RKVP4P73FJIYB	GGGGGTATAGCTCAGGTGGTAGAGCATTTGA	5'-tRF	CysGCA	trna127_CysGCA_1_-_93981834_93981906	1	31	31	0	0	0																															trna127_CysGCA_1_-_93981834_93981906@1.31.31
tRF-31-RKVP4P93FJIYB	GGGGGTATAGCTCAGTGGGTAGAGCATTTGA	5'-tRF	CysGCA	trna3_CysGCA_15_+_80036997_80037069	1	31	31	0	0	0																															trna3_CysGCA_15_+_80036997_80037069@1.31.31
tRF-31-RKVP4P9L5FZUD	GGGGGTATAGCTCAGTGGTAGAGCATTTGAC	5'-half	CysGCA	trna15_CysGCA_17_+_37023898_37023969	1	31	31	0	0	0																															trna15_CysGCA_17_+_37023898_37023969@1.31.31, trna26_CysGCA_17_-_37310744_37310815@1.31.31, trna27_CysGCA_17_-_37309987_37310058@1.31.31, trna28_CysGCA_17_-_37025545_37025616@1.31.31, trna3_CysGCA_4_-_124430005_124430076@1.31.31
tRF-31-RKVP4P9L5HMVE	GGGGGTATAGCTCAGTGGTAGAGCGCGTGCT	5'-half	AlaAGC	trna108_AlaAGC_6_-_28763741_28763812	1	31	31	0	0	0																															trna108_AlaAGC_6_-_28763741_28763812@1.31.31
tRF-31-RKVP4PML5HMVE	GGGGGTATAGCTCAGCGGTAGAGCGCGTGCT	5'-half	AlaAGC	trna105_AlaAGC_6_-_28779849_28779920	1	31	31	0	0	0																															trna105_AlaAGC_6_-_28779849_28779920@1.31.31
tRF-31-RKVP4PRL5FZUD	GGGGGTATAGCTCAGGGGTAGAGCATTTGAC	5'-half	CysGCA	trna10_CysGCA_7_+_149281816_149281887	1	31	31	0	0	0																															trna10_CysGCA_7_+_149281816_149281887@1.31.31, trna13_CysGCA_7_+_149332778_149332849@1.31.31, trna15_CysGCA_7_+_149404760_149404831@1.31.31, trna18_CysGCA_7_-_149310156_149310227@1.31.31, trna22_CysGCA_7_-_149074601_149074672@1.31.31, trna25_CysGCA_7_-_149052766_149052837@1.31.31, trna29_CysGCA_17_-_37017937_37018008@1.31.31, trna6_CysGCA_3_-_131950642_131950713@1.31.31, trna6_CysGCA_7_+_14902822…
tRF-31-RKVPNPML5FZUD	GGGGGTATAGCTTAGCGGTAGAGCATTTGAC	5'-half	CysGCA	trna21_CysGCA_7_-_149112229_149112300	1	31	31	0	0	0																															trna21_CysGCA_7_-_149112229_149112300@1.31.31
tRF-31-RNKL7L73V6M70	GGGTTCCATAGTGTAGTGGTTATCACGTCTG	5'-tRF, 5'U-tRF	ValTAC	trna17_ValTAC_11_-_59318102_59318174	-1G	30	31	0	0	0																															trna17_ValTAC_11_-_59318102_59318174@-1G.30.31, trna17_ValTAC_11_-_59318102_59318174@-1G.30.31, trna4_ValTAC_X_-_18693029_18693101@-1G.30.31
tRF-31-ROD8N0X0JYOYE	GGTAAAATGGCTGAGTGAAGCATTGGACTGT	5'-half	TyrGTA	trnaMT_TyrGTA_MT_-_5826_5891	1	31	31	0	0	0																															trnaMT_TyrGTA_MT_-_5826_5891@1.31.31
tRF-31-RP9830MMUKLY0	GGTAGTGTGGCCGAGCGGTCTAAGGCGCTGG	5'-tRF	LeuTAG	trna2_LeuTAG_14_+_21093529_21093610	1	31	31	0	0	0																															trna2_LeuTAG_14_+_21093529_21093610@1.31.31
tRF-31-RPM8309MUKLY0	GGTAGCGTGGCCGAGTGGTCTAAGGCGCTGG	5'-tRF	LeuTAG	trna27_LeuTAG_16_-_22207032_22207113	1	31	31	0	0	0																															trna27_LeuTAG_16_-_22207032_22207113@1.31.31
tRF-31-RPM830MMUKLY0	GGTAGCGTGGCCGAGCGGTCTAAGGCGCTGG	5'-tRF	LeuAAG	trna16_LeuAAG_16_+_22308461_22308542	1	31	31	0	0	0																															trna16_LeuAAG_16_+_22308461_22308542@1.31.31, trna16_LeuAAG_5_-_180601044_180601125@1.31.31, trna19_LeuAAG_5_-_180524474_180524555@1.31.31, trna1_LeuAAG_14_+_21078291_21078372@1.31.31, trna3_LeuAAG_5_+_180528840_180528921@1.31.31, trna42_LeuTAG_17_-_8023632_8023713@1.31.31, trna78_LeuAAG_6_+_28956779_28956860@1.31.31, trna7_LeuAAG_5_+_180614701_180614782@1.31.31, trna98_LeuAAG_6_-_28911399_289114…
tRF-31-RRJ89O9NF5W8B	GGTCCCATGGTGTAATGGTTAGCACTCTGGA	5'-tRF	GlnTTG	trna16_GlnTTG_17_+_47269890_47269961	1	31	31	0	0	0																															trna16_GlnTTG_17_+_47269890_47269961@1.31.31, trna64_GlnTTG_6_+_28557156_28557227@1.31.31
tRF-31-S3M8309ND358B	GTAGTCGTGGCCGAGTGGTTAAGGTGATGGA	5'-tRF	SerAGA	trna145_SerAGA_6_-_27521192_27521273	1	31	31	0	0	0																															trna145_SerAGA_6_-_27521192_27521273@1.31.31
tRF-31-S3M8309NDJ58B	GTAGTCGTGGCCGAGTGGTTAAGGCGATGGA	5'-tRF	SerAGA	trna11_SerAGA_8_-_96281885_96281966	1	31	31	0	0	0																															trna11_SerAGA_8_-_96281885_96281966@1.31.31, trna147_SerAGA_6_-_27509554_27509635@1.31.31, trna148_SerTGA_6_-_27473607_27473688@1.31.31, trna172_SerTGA_6_-_26312824_26312905@1.31.31, trna35_SerAGA_17_-_8129928_8130009@1.31.31, trna44_SerAGA_6_+_27446591_27446672@1.31.31, trna46_SerAGA_6_+_27463593_27463674@1.31.31, trna47_SerAGA_6_+_27470818_27470899@1.31.31, trna50_SerAGA_6_+_27499987_27500068@1…
tRF-31-S79PVOEOU5JME	GTCCTTGTAGTATAAACTAATACACCAGTCT	5'-half	ThrTGT	trnaMT_ThrTGT_MT_+_15888_15953	1	31	31	0	0	0																															trnaMT_ThrTGT_MT_+_15888_15953@1.31.31
tRF-31-SBVPZOKB0MFN0	GTAAATATAGTTTAACCAAAACATCAGATTG	5'-half	HisGTG	trnaMT_HisGTG_MT_+_12138_12206	1	31	31	0	0	0																															trnaMT_HisGTG_MT_+_12138_12206@1.31.31
tRF-31-SP58309MUKL60	GTCAGGATGGCCGAGTGGTCTAAGGCGCCAG	5'-tRF	LeuCAA	trna100_LeuCAA_6_-_28864000_28864105	1	31	31	0	0	0																															trna100_LeuCAA_6_-_28864000_28864105@1.31.31, trna140_LeuCAA_6_-_27573417_27573524@1.31.31, trna141_LeuCAA_6_-_27570348_27570454@1.31.31, trna58_LeuCAA_1_+_249168054_249168159@1.31.31, trna74_LeuCAA_6_+_28908830_28908934@1.31.31
tRF-31-SP5830MMUKLYD	GTCAGGATGGCCGAGCGGTCTAAGGCGCTGC	5'-tRF	LeuCAG	trna17_LeuCAG_16_+_57333863_57333945	1	31	31	0	0	0																															trna17_LeuCAG_16_+_57333863_57333945@1.31.31, trna26_LeuCAG_16_-_57334392_57334474@1.31.31, trna34_LeuCAG_1_+_161411323_161411405@1.31.31, trna36_LeuCAG_1_+_161418741_161418823@1.31.31, trna38_LeuCAG_1_+_161426122_161426204@1.31.31, trna40_LeuCAG_1_+_161433532_161433614@1.31.31, trna42_LeuCAG_1_+_161440913_161440995@1.31.31, trna67_LeuCAG_1_-_161500132_161500214@1.31.31, trna7_LeuCAG_6_+_26521436…
tRF-31-SR94SX73V2Y8D	GTCCCTGGTGGTCTAGTGGTTAGGATTCGGC	5'-tRF	GluCTC	trna116_GluCTC_1_-_145399233_145399304	-1G	30	31	0	0	0																															trna116_GluCTC_1_-_145399233_145399304@-1G.30.31, trna59_GluCTC_1_+_249168447_249168518@-1G.30.31, trna71_GluCTC_1_-_161439189_161439260@-1G.30.31, trna74_GluCTC_1_-_161431809_161431880@-1G.30.31, trna77_GluCTC_1_-_161424398_161424469@-1G.30.31, trna77_GluCTC_6_+_28949976_28950047@-1G.30.31, trna80_GluCTC_1_-_161417018_161417089@-1G.30.31, trna87_GluCTC_6_-_126101393_126101464@-1G.30.31
tRF-31-SR94SX7JV2Y8D	GTCCCTGGTGGTCTAGTGGCTAGGATTCGGC	5'-tRF, 5'U-tRF	GluTTC	trna134_GluTTC_1_-_16861774_16861845	-1G	30	31	0	0	0																															trna134_GluTTC_1_-_16861774_16861845@-1G.30.31, trna134_GluTTC_1_-_16861774_16861845@-1G.30.31, trna5_GluTTC_1_+_17199078_17199149@-1G.30.31, trna5_GluTTC_1_+_17199078_17199149@-1G.30.31, trna84_GluTTC_1_-_161391883_161391954@-1G.30.31, trna94_GluTTC_1_-_149664355_149664427@-1G.30.31
tRF-31-V29K9UV36562B	TAGGATGGGGTGTGATAGGTGGCACGGAGAA	5'-tRF	GlnTTG	trnaMT_GlnTTG_MT_-_4329_4400	1	31	31	113.06	0	0.233333	30.42	28.69	15.97	112.64	113.06	76.13														11.26											trnaMT_GlnTTG_MT_-_4329_4400@1.31.31, trnalookalike2_GlnTTG_1_-_564879_564950@1.31.31
tRF-31-VEX0K3XN13QX0	TAGATTGAAGCCAGTTGATTAGGGTGCTTAG	5'-tRF	AsnGTT	trnaMT_AsnGTT_MT_-_5657_5729	1	31	31	0	0	0																															trnaMT_AsnGTT_MT_-_5657_5729@1.31.31, trnalookalike5_AsnGTT_1_-_566207_566279@1.31.31
tRF-31-VF54QFQ2FWQ80	TAGCAGAGTGGCGCAGCGGAAGCGTGCTGGG	5'-tRF, 5'U-tRF	MetCAT	trna129_MetCAT_6_-_27870271_27870342	-1T	30	31	0	0	0																															trna129_MetCAT_6_-_27870271_27870342@-1T.30.31, trna142_MetCAT_6_-_27560600_27560671@-1T.30.31, trna150_MetCAT_6_-_27300764_27300835@-1T.30.31, trna150_MetCAT_6_-_27300764_27300835@-1T.30.31, trna169_MetCAT_6_-_26330529_26330600@-1T.30.31, trna169_MetCAT_6_-_26330529_26330600@-1T.30.31, trna171_MetCAT_6_-_26313352_26313423@-1T.30.31, trna20_MetCAT_17_-_80452597_80452668@-1T.30.31, trna2_MetCAT_6_…
tRF-31-X6XMSL73VL4YD	TGCCATGATCGTATAGTGGTTAGTACTCTGC	5'-tRF	HisGTG	trna106_HisGTG_1_-_149155828_149155899	-1T	30	31	0	0	0																															trna106_HisGTG_1_-_149155828_149155899@-1T.30.31
tRF-31-XQ947673FEWSD	TGCATTGGTGGTTCAGTGGTAGAATTCTCGC	5'-tRF	GlyGCC	trna128_GlyGCC_6_-_27870686_27870756	-1T	30	31	0	0	0																															trna128_GlyGCC_6_-_27870686_27870756@-1T.30.31, trna133_GlyCCC_1_-_16872434_16872504@-1T.30.31, trna18_GlyGCC_16_+_70822597_70822667@-1T.30.31, trna19_GlyGCC_16_+_70823410_70823480@-1T.30.31, trna19_GlyGCC_2_-_157257659_157257729@-1T.30.31, trna24_GlyGCC_16_-_70812942_70813012@-1T.30.31, trna25_GlyGCC_16_-_70812114_70812184@-1T.30.31, trna4_GlyCCC_1_+_17188416_17188486@-1T.30.31, trna5_GlyGCC_17_…
tRF-31-XQR47673FEWSD	TGCATGGGTGGTTCAGTGGTAGAATTCTCGC	5'-tRF, 5'U-tRF	GlyGCC	trna2_GlyGCC_21_-_18827107_18827177	-1T	30	31	0	0	0																															trna2_GlyGCC_21_-_18827107_18827177@-1T.30.31, trna2_GlyGCC_21_-_18827107_18827177@-1T.30.31, trna35_GlyGCC_1_+_161413094_161413164@-1T.30.31, trna35_GlyGCC_1_+_161413094_161413164@-1T.30.31, trna37_GlyGCC_1_+_161420467_161420537@-1T.30.31, trna37_GlyGCC_1_+_161420467_161420537@-1T.30.31, trna39_GlyGCC_1_+_161427898_161427968@-1T.30.31, trna39_GlyGCC_1_+_161427898_161427968@-1T.30.31, trna41_GlyG…
tRF-31-XSXMSL73VL4YD	TGCCGTGATCGTATAGTGGTTAGTACTCTGC	5'-tRF, 5'U-tRF	HisGTG	trna111_HisGTG_1_-_147774845_147774916	-1T	30	31	23.52	0	0.266667	23.18	18.66	10.12						23.52				14.69	15.7				18.58							11.73						trna111_HisGTG_1_-_147774845_147774916@-1T.30.31, trna118_HisGTG_1_-_145396881_145396952@-1T.30.31, trna16_HisGTG_1_+_146544773_146544844@-1T.30.31, trna1_HisGTG_15_+_45493349_45493420@-1T.30.31, trna21_HisGTG_1_+_147753471_147753542@-1T.30.31, trna33_HisGTG_6_+_27125906_27125977@-1T.30.31, trna33_HisGTG_6_+_27125906_27125977@-1T.30.31, trna7_HisGTG_9_-_14433938_14434009@-1T.30.31, trna7_HisGTG_9…
tRF-31-XVLY7L73HQP0B	TGCGCCGCTGGTGTAGTGGTATCATGCAAGA	5'-tRF	GlyCCC	trna27_GlyCCC_2_-_70476123_70476193	-1T	30	31	0	0	0																															trna27_GlyCCC_2_-_70476123_70476193@-1T.30.31, trna34_GlyCCC_16_-_686736_686806@-1T.30.31
tRF-31-YR94SX73V2Y8D	TTCCCTGGTGGTCTAGTGGTTAGGATTCGGC	5'-tRF, 5'U-tRF	GluCTC	trna116_GluCTC_1_-_145399233_145399304	-1T	30	31	0	0	0																															trna116_GluCTC_1_-_145399233_145399304@-1T.30.31, trna116_GluCTC_1_-_145399233_145399304@-1T.30.31, trna59_GluCTC_1_+_249168447_249168518@-1T.30.31, trna59_GluCTC_1_+_249168447_249168518@-1T.30.31, trna71_GluCTC_1_-_161439189_161439260@-1T.30.31, trna74_GluCTC_1_-_161431809_161431880@-1T.30.31, trna77_GluCTC_1_-_161424398_161424469@-1T.30.31, trna77_GluCTC_6_+_28949976_28950047@-1T.30.31, trna77_…
tRF-32-02OL7XDXOMYJQ	ACAGAGAATAGTTTAAATTAGAATCTTAGCTT	5'U-tRF, 5'-half	ProTGG	trnaMT_ProTGG_MT_-_15956_16023	-1A	31	32	0	0	0																															trnaMT_ProTGG_MT_-_15956_16023@-1A.31.32, trnaMT_ProTGG_MT_-_15956_16023@-1A.31.32
tRF-32-0858309NDJ781	ACCGGGATGGCCGAGTGGTTAAGGCGTTGGAC	5'-half	LeuTAA	trna134_LeuTAA_6_-_27688898_27688980	1	32	32	0	0	0																															trna134_LeuTAA_6_-_27688898_27688980@1.32.32
tRF-32-0P58309NDJ781	ACCAGGATGGCCGAGTGGTTAAGGCGTTGGAC	5'-half	LeuTAA	trna83_LeuTAA_6_+_144537684_144537766	1	32	32	0	0	0																															trna83_LeuTAA_6_+_144537684_144537766@1.32.32
tRF-32-0PD8309NDJ781	ACCAGAATGGCCGAGTGGTTAAGGCGTTGGAC	5'-half	LeuTAA	trna4_LeuTAA_11_+_59319228_59319310	1	32	32	0	0	0																															trna4_LeuTAA_11_+_59319228_59319310@1.32.32
tRF-32-11W4QFE3FVSY1	AGGCCTCGTGGCGCAACGGTAGCGCGTCTGAC	5'U-tRF, 5'-half	TrpCCA	trna39_TrpCCA_17_-_8124187_8124258	-1A	31	32	0	0	0																															trna39_TrpCCA_17_-_8124187_8124258@-1A.31.32, trna39_TrpCCA_17_-_8124187_8124258@-1A.31.32
tRF-32-1IMYSXR3IEWS3	AGGCTCGTTGGTCTAGGGGTATGATTCTCGCT	5'U-tRF, 5'-half	ProAGG	trna11_ProAGG_16_+_3241989_3242060	-1A	31	32	0	0	0																															trna11_ProAGG_16_+_3241989_3242060@-1A.31.32, trna12_ProAGG_6_+_26555498_26555569@-1A.31.32, trna14_ProTGG_5_-_180615854_180615925@-1A.31.32, trna22_ProAGG_14_-_21081560_21081631@-1A.31.32, trna23_ProAGG_14_-_21077495_21077566@-1A.31.32, trna28_ProTGG_16_-_3234133_3234204@-1A.31.32, trna29_ProAGG_16_-_3232635_3232706@-1A.31.32, trna2_ProAGG_7_+_128423504_128423575@-1A.31.32, trna30_ProCGG_6_+_270…
tRF-32-1NKL7L73V6M7M	AGGTTCCATAGTGTAGTGGTTATCACGTCTGC	5'-tRF, 5'U-tRF	ValTAC	trna17_ValTAC_11_-_59318102_59318174	-1A	31	32	0	0	0																															trna17_ValTAC_11_-_59318102_59318174@-1A.31.32, trna4_ValTAC_X_-_18693029_18693101@-1A.31.32, trna4_ValTAC_X_-_18693029_18693101@-1A.31.32
tRF-32-1OR6QOH04MR12	AGTAAGGTCAGCTAAATAAGCTATCGGGCCCA	5'-half	MetCAT	trnaMT_MetCAT_MT_+_4402_4469	1	32	32	239.54	0	0.4	66.15	59.05	37.8	110.08	16.69	62.67													16.41	239.54		13.99	48.52	23.84			14.31				trnaMT_MetCAT_MT_+_4402_4469@1.32.32
tRF-32-2YU04DYJIO3ZO	CACTGTAAAGCTAACTTAGCATTAACCTTTTA	5'-tRF	LysTTT	trnaMT_LysTTT_MT_+_8295_8364	1	32	32	0	0	0																															trnaMT_LysTTT_MT_+_8295_8364@1.32.32, trnalookalike7_LysTTT_1_+_568844_568913@1.32.32
tRF-32-395P4PN3FJ6K1	CCTTCGATAGCTCAGCTGGTAGAGCGGAGGAC	5'-half	TyrGTA	trna16_TyrGTA_14_-_21131351_21131444	1	32	32	0	0	0																															trna16_TyrGTA_14_-_21131351_21131444@1.32.32, trna17_TyrGTA_14_-_21128117_21128210@1.32.32, trna17_TyrGTA_6_+_26595102_26595190@1.32.32, trna18_TyrGTA_14_-_21125623_21125716@1.32.32, trna19_TyrGTA_14_-_21121258_21121351@1.32.32, trna4_TyrGTA_8_+_67025602_67025694@1.32.32, trna5_TyrGTA_14_+_21151432_21151520@1.32.32, trna5_TyrGTA_8_+_67026223_67026311@1.32.32
tRF-32-395P4PZ3FJ6K1	CCTTCGATAGCTCAGTTGGTAGAGCGGAGGAC	5'-half	TyrGTA	trna14_TyrGTA_6_+_26569086_26569176	1	32	32	0	0	0																															trna14_TyrGTA_6_+_26569086_26569176@1.32.32, trna16_TyrGTA_6_+_26577332_26577420@1.32.32, trna2_TyrGTA_2_+_27273650_27273738@1.32.32
tRF-32-4KIK74HK9FM0F	CTAGGATGGGGTGTGATAGGTGGCACGGAGAA	5'-tRF	GlnTTG	trnaMT_GlnTTG_MT_-_4329_4400	-1C	31	32	0	0	0																															trnaMT_GlnTTG_MT_-_4329_4400@-1C.31.32, trnalookalike2_GlnTTG_1_-_564879_564950@-1C.31.32
tRF-32-4R04SXQ3V2Y74	CTCCCACATGGTCTAGCGGTTAGGATTCCTGG	5'-tRF, 5'U-tRF	GluTTC	trna11_GluTTC_15_-_26327381_26327452	-1C	31	32	0	0	0																															trna11_GluTTC_15_-_26327381_26327452@-1C.31.32, trna11_GluTTC_15_-_26327381_26327452@-1C.31.32, trna3_GluTTC_13_-_45492062_45492133@-1C.31.32, trna3_GluTTC_13_-_45492062_45492133@-1C.31.32
tRF-32-4R94SX73V2Y8K	CTCCCTGGTGGTCTAGTGGTTAGGATTCGGCG	5'-tRF, 5'U-tRF	GluCTC	trna116_GluCTC_1_-_145399233_145399304	-1C	31	32	0	0	0																															trna116_GluCTC_1_-_145399233_145399304@-1C.31.32, trna59_GluCTC_1_+_249168447_249168518@-1C.31.32, trna71_GluCTC_1_-_161439189_161439260@-1C.31.32, trna71_GluCTC_1_-_161439189_161439260@-1C.31.32, trna74_GluCTC_1_-_161431809_161431880@-1C.31.32, trna74_GluCTC_1_-_161431809_161431880@-1C.31.32, trna77_GluCTC_1_-_161424398_161424469@-1C.31.32, trna77_GluCTC_1_-_161424398_161424469@-1C.31.32, trna77…
tRF-32-5BF900BY4D84J	GAGAAAGCTCACAAGAACTGCTAACTCATGCC	5'-tRF	SerGCT	trnaMT_SerGCT_MT_+_12207_12265	1	32	32	0	0	0																															trnaMT_SerGCT_MT_+_12207_12265@1.32.32
tRF-32-5F54QFQ2FWQ8M	GAGCAGAGTGGCGCAGCGGAAGCGTGCTGGGC	5'U-tRF, 5'-half	MetCAT	trna129_MetCAT_6_-_27870271_27870342	-1G	31	32	0	0	0																															trna129_MetCAT_6_-_27870271_27870342@-1G.31.32, trna129_MetCAT_6_-_27870271_27870342@-1G.31.32, trna142_MetCAT_6_-_27560600_27560671@-1G.31.32, trna150_MetCAT_6_-_27300764_27300835@-1G.31.32, trna169_MetCAT_6_-_26330529_26330600@-1G.31.32, trna171_MetCAT_6_-_26313352_26313423@-1G.31.32, trna20_MetCAT_17_-_80452597_80452668@-1G.31.32, trna2_MetCAT_6_+_26286754_26286825@-1G.31.32, trna32_MetCAT_1_+…
tRF-32-66XMSL73VL4YK	GGCCATGATCGTATAGTGGTTAGTACTCTGCG	5'-tRF	HisGTG	trna106_HisGTG_1_-_149155828_149155899	-1G	31	32	0	0	0																															trna106_HisGTG_1_-_149155828_149155899@-1G.31.32
tRF-32-67M8LOMLQHWU3	GGCCTCGTGGCGCAACGGTAGCGCGTCTGACT	5'-half	TrpCCA	trna39_TrpCCA_17_-_8124187_8124258	1	32	32	22.98	0	0.0333333																							22.98								trna39_TrpCCA_17_-_8124187_8124258@1.32.32
tRF-32-6978WP9LXN4VQ	GGCTCGTTGGTCTAGTGGTATGATTCTCGCTT	5'-half	ProTGG	trna3_ProTGG_14_+_21101165_21101236	1	32	32	0	0	0																															trna3_ProTGG_14_+_21101165_21101236@1.32.32
tRF-32-6978WPRLXN48Q	GGCTCGTTGGTCTAGGGGTATGATTCTCGGTT	5'-half	ProTGG	trna12_ProTGG_11_-_75946869_75946940	1	32	32	0	0	0																															trna12_ProTGG_11_-_75946869_75946940@1.32.32
tRF-32-6978WPRLXN4VQ	GGCTCGTTGGTCTAGGGGTATGATTCTCGCTT	5'-half	ProAGG	trna11_ProAGG_16_+_3241989_3242060	1	32	32	199.67	17.92	0.5					22.13		10.14	21.68	199.67	16.59		31.38							26.11	30.68	26.76	18.23	30.65	67.55	49.34	26.68	36.23	38.15	17.61	35.15	trna11_ProAGG_16_+_3241989_3242060@1.32.32, trna12_ProAGG_6_+_26555498_26555569@1.32.32, trna14_ProTGG_5_-_180615854_180615925@1.32.32, trna22_ProAGG_14_-_21081560_21081631@1.32.32, trna23_ProAGG_14_-_21077495_21077566@1.32.32, trna28_ProTGG_16_-_3234133_3234204@1.32.32, trna29_ProAGG_16_-_3232635_3232706@1.32.32, trna2_ProAGG_7_+_128423504_128423575@1.32.32, trna30_ProCGG_6_+_27059521_27059592@1…
tRF-32-6998LO9EFVI81	GGCTCTGTGGCGCAATGGATAGCGCATTGGAC	5'-half	ArgTCT	trna3_ArgTCT_11_+_59318767_59318852	1	32	32	0	0	0																															trna3_ArgTCT_11_+_59318767_59318852@1.32.32, trna4_ArgTCT_17_+_8024243_8024330@1.32.32, trna4_ArgTCT_9_-_131102355_131102445@1.32.32, trna52_ArgTCT_6_+_27529963_27530049@1.32.32
tRF-32-69JP4PRNFJE85	GGCTCCATAGCTCAGGGGTTAGAGCACTGGTC	5'-half	ThrTGT	trna13_ThrTGT_5_-_180618687_180618758	1	32	32	0	0	0																															trna13_ThrTGT_5_-_180618687_180618758@1.32.32, trna20_ThrTGT_14_-_21099319_21099391@1.32.32
tRF-32-69JP4PRNFJQ85	GGCTCCATAGCTCAGGGGTTAGAGCGCTGGTC	5'-half	ThrTGT	trna21_ThrTGT_14_-_21081949_21082021	1	32	32	0	0	0																															trna21_ThrTGT_14_-_21081949_21082021@1.32.32
tRF-32-69M8LO9EFVI81	GGCTCCGTGGCGCAATGGATAGCGCATTGGAC	5'-half	ArgTCT	trna9_ArgTCT_1_+_94313129_94313213	1	32	32	48.52	0	0.133333																			28.6		11.44		48.52	39.73							trna9_ArgTCT_1_+_94313129_94313213@1.32.32
tRF-32-6Q947673FEWSJ	GGCATTGGTGGTTCAGTGGTAGAATTCTCGCC	5'U-tRF, 5'-half	GlyGCC	trna128_GlyGCC_6_-_27870686_27870756	-1G	31	32	0	0	0																															trna128_GlyGCC_6_-_27870686_27870756@-1G.31.32, trna128_GlyGCC_6_-_27870686_27870756@-1G.31.32, trna133_GlyCCC_1_-_16872434_16872504@-1G.31.32, trna133_GlyCCC_1_-_16872434_16872504@-1G.31.32, trna18_GlyGCC_16_+_70822597_70822667@-1G.31.32, trna19_GlyGCC_16_+_70823410_70823480@-1G.31.32, trna19_GlyGCC_16_+_70823410_70823480@-1G.31.32, trna19_GlyGCC_2_-_157257659_157257729@-1G.31.32, trna24_GlyGCC_…
tRF-32-6QR47673FEWSJ	GGCATGGGTGGTTCAGTGGTAGAATTCTCGCC	5'-half	GlyGCC	trna2_GlyGCC_21_-_18827107_18827177	-1G	31	32	0	0	0																															trna2_GlyGCC_21_-_18827107_18827177@-1G.31.32, trna35_GlyGCC_1_+_161413094_161413164@-1G.31.32, trna37_GlyGCC_1_+_161420467_161420537@-1G.31.32, trna39_GlyGCC_1_+_161427898_161427968@-1G.31.32, trna41_GlyGCC_1_+_161435258_161435328@-1G.31.32
tRF-32-6R6LQ6S8V0J6L	GGCCCGGATAGCTCAGTCGGTAGAGCATCAGA	5'-tRF, 5'U-tRF	LysTTT	trna14_LysTTT_11_-_59327808_59327880	-1G	31	32	0	0	0																															trna14_LysTTT_11_-_59327808_59327880@-1G.31.32, trna2_LysTTT_17_+_8022473_8022545@-1G.31.32, trna54_LysTTT_1_+_204475655_204475727@-1G.31.32, trna5_LysTTT_11_+_59323902_59323974@-1G.31.32, trna5_LysTTT_11_+_59323902_59323974@-1G.31.32, trna62_LysTTT_1_-_204476158_204476230@-1G.31.32, trna76_LysTTT_6_+_28918806_28918878@-1G.31.32
tRF-32-6R6XQ6S8V0J8L	GGCCCGGCTAGCTCAGTCGGTAGAGCATGGGA	5'-tRF	LysCTT	trna10_LysCTT_16_+_3241501_3241573	-1G	31	32	0	0	0																															trna10_LysCTT_16_+_3241501_3241573@-1G.31.32, trna13_LysCTT_14_-_58706613_58706685@-1G.31.32, trna2_LysCTT_15_+_79152904_79152976@-1G.31.32
tRF-32-6RJ89O9NF5W81	GGCCCCATGGTGTAATGGTTAGCACTCTGGAC	5'-half	GlnTTG	trna130_GlnTTG_6_-_27763640_27763711	1	32	32	0	0	0																															trna130_GlnTTG_6_-_27763640_27763711@1.32.32, trna173_GlnTTG_6_-_26311975_26312046@1.32.32, trna174_GlnTTG_6_-_26311424_26311495@1.32.32
tRF-32-6RVP4PRNFJE85	GGCCCTATAGCTCAGGGGTTAGAGCACTGGTC	5'-half	ThrTGT	trna4_ThrTGT_14_+_21149849_21149921	1	32	32	0	0	0																															trna4_ThrTGT_14_+_21149849_21149921@1.32.32
tRF-32-6S7P4PWJV0M8P	GGCCGGTTAGCTCAGTCGGCTAGAGCGTGGTG	5'-tRF	IleAAT	trna57_IleAAT_6_+_27636362_27636435	1	32	32	0	0	0																															trna57_IleAAT_6_+_27636362_27636435@1.32.32
tRF-32-6S7P4PZ3V0M8P	GGCCGGTTAGCTCAGTTGGTTAGAGCGTGGTG	5'-tRF	IleAAT	trna10_IleAAT_14_+_102783429_102783502	1	32	32	0	0	0																															trna10_IleAAT_14_+_102783429_102783502@1.32.32, trna11_IleAAT_6_+_26554350_26554423@1.32.32, trna154_IleAAT_6_-_27205350_27205423@1.32.32, trna158_IleAAT_6_-_27144994_27145067@1.32.32, trna163_IleAAT_6_-_26745255_26745328@1.32.32, trna34_IleAAT_17_-_8130309_8130382@1.32.32, trna59_IleAAT_6_+_27655967_27656040@1.32.32, trna9_IleAAT_17_+_8090911_8090984@1.32.32
tRF-32-6SM83O9EDJSYI	GGCCGCGTGGCCTAATGGATAAGGCGTCTGAT	5'-half	ArgCCG	trna114_ArgCCG_6_-_28710729_28710801	1	32	32	0	0	0																															trna114_ArgCCG_6_-_28710729_28710801@1.32.32, trna1_ArgCCG_16_+_3200675_3200747@1.32.32, trna73_ArgCCG_6_+_28849165_28849237@1.32.32
tRF-32-6SXMSL73VL4YK	GGCCGTGATCGTATAGTGGTTAGTACTCTGCG	5'-tRF	HisGTG	trna111_HisGTG_1_-_147774845_147774916	-1G	31	32	1111.32	68.275	0.5	105.75	132.04	108.61	45.23	43.36	50.44	1111.32	333.3	904.76	475.52	74.48	61.58	268.86	105.65	11.61			107.62		12.67			143.02	55.63	290.41	89.16	112.5	26.51	62.07	41.26	trna111_HisGTG_1_-_147774845_147774916@-1G.31.32, trna118_HisGTG_1_-_145396881_145396952@-1G.31.32, trna16_HisGTG_1_+_146544773_146544844@-1G.31.32, trna1_HisGTG_15_+_45493349_45493420@-1G.31.32, trna21_HisGTG_1_+_147753471_147753542@-1G.31.32, trna33_HisGTG_6_+_27125906_27125977@-1G.31.32, trna7_HisGTG_9_-_14433938_14434009@-1G.31.32, trna8_HisGTG_15_-_45492611_45492682@-1G.31.32, trna9_HisGTG_1…
tRF-32-6VLY7L73HQP0I	GGCGCCGCTGGTGTAGTGGTATCATGCAAGAT	5'-half	GlyCCC	trna27_GlyCCC_2_-_70476123_70476193	-1G	31	32	0	0	0																															trna27_GlyCCC_2_-_70476123_70476193@-1G.31.32, trna34_GlyCCC_16_-_686736_686806@-1G.31.32
tRF-32-6VR8K09L1HW33	GGCGCGGTGGCCAAGTGGTAAGGCGTCGGTCT	5'-half	ThrCGT	trna14_ThrCGT_17_+_29877093_29877164	1	32	32	0	0	0																															trna14_ThrCGT_17_+_29877093_29877164@1.32.32, trna15_ThrCGT_16_+_14379750_14379821@1.32.32
tRF-32-6YVP4P9L5FZU3	GGCTGTATAGCTCAGTGGTAGAGCATTTGACT	5'-half	CysACA	trna1_CysACA_5_+_151988596_151988771	1	32	32	0	0	0																															trna1_CysACA_5_+_151988596_151988771@1.32.32
tRF-32-779PZBHFEERZQ	GTTCTTGTAGTTGAAATACAACGATGGTTTTT	5'-half	GluTTC	trnaMT_GluTTC_MT_-_14674_14742	1	32	32	0	0	0																															trnaMT_GluTTC_MT_-_14674_14742@1.32.32, trnalookalike8_GluTTC_5_-_93905172_93905240@1.32.32
tRF-32-79M89P9NH5ISJ	GTTTCCGTGGTGTAGTGGTTATCACATTCGCC	5'-half	ValTAC	trna40_ValTAC_6_+_27258405_27258477	1	32	32	0	0	0																															trna40_ValTAC_6_+_27258405_27258477@1.32.32
tRF-32-79MP909NH57SJ	GTTTCCGTAGTGGAGTGGTTATCACGTTCGCC	5'-half	ValCAC	trna157_ValCAC_6_-_27173867_27173939	1	32	32	75.49	0	0.0666667																							30.65	75.49							trna157_ValCAC_6_-_27173867_27173939@1.32.32
tRF-32-79MP9P9MH57SJ	GTTTCCGTAGTGTAGTGGTCATCACGTTCGCC	5'-half	ValAAC	trna15_ValAAC_5_-_180615416_180615488	1	32	32	398.05	0	0.466667	321.11	238.73	398.05	116.9	26.87	114.04			15.15			16.97							27.6	107.81	28.31	55.7	91.94	226.48							trna15_ValAAC_5_-_180615416_180615488@1.32.32
tRF-32-79MP9P9NH57SJ	GTTTCCGTAGTGTAGTGGTTATCACGTTCGCC	5'-half	ValCAC	trna10_ValCAC_5_-_180649395_180649467	1	32	32	10088.5	88.595	0.5	9487.47	8682.18	10088.5	2770.7	2688.68	2801.36	14.67	17.56	1900.94	28.71		461.54	11.08						610.47	2281.39	224.35	734.03	1833.68	4736.21	58.78	44.12	90.81	86.38	32.19	45.03	trna10_ValCAC_5_-_180649395_180649467@1.32.32, trna12_ValAAC_5_-_180645270_180645342@1.32.32, trna132_ValAAC_6_-_27721179_27721251@1.32.32, trna136_ValAAC_6_-_27648885_27648957@1.32.32, trna139_ValAAC_6_-_27618707_27618779@1.32.32, trna18_ValCAC_5_-_180529253_180529325@1.32.32, trna2_ValAAC_3_+_169490018_169490090@1.32.32, trna2_ValCAC_5_+_180524070_180524142@1.32.32, trna4_ValAAC_5_+_180591154_1…
tRF-32-79MP9P9NH57YJ	GTTTCCGTAGTGTAGTGGTTATCACGTTTGCC	5'-half	ValAAC	trna37_ValAAC_6_+_27203288_27203360	1	32	32	23.84	0	0.0666667																							15.32	23.84							trna37_ValAAC_6_+_27203288_27203360@1.32.32
tRF-32-79MP9P9NIQ7SJ	GTTTCCGTAGTGTAGTGGTTATTATGTTCGCC	5'-half	ValCAC	trna133_ValCAC_6_-_27696327_27696399	1	32	32	0	0	0																															trna133_ValCAC_6_-_27696327_27696399@1.32.32
tRF-32-79MP9PMNH5ISJ	GTTTCCGTAGTGTAGCGGTTATCACATTCGCC	5'-half	ValCAC	trna13_ValCAC_19_-_4724647_4724719	1	32	32	44.19	0	0.166667	28.49	20.89	44.19	12.37																				27.81							trna13_ValCAC_19_-_4724647_4724719@1.32.32
tRF-32-7O58J0K8UMPLF	GTTAAGATGGCAGAGCCCGGTAATCGCATAAA	5'-tRF	LeuTAA	trnaMT_LeuTAA_MT_+_3230_3304	1	32	32	0	0	0																															trnaMT_LeuTAA_MT_+_3230_3304@1.32.32
tRF-32-7X9PN547202L2	GTTTATGTAGCTTACCTCCTCAAAGCAATACA	5'-tRF	PheGAA	trnaMT_PheGAA_MT_+_577_647	1	32	32	0	0	0																															trnaMT_PheGAA_MT_+_577_647@1.32.32
tRF-32-86J8WPMN1E8YN	TCCCACATGGTCTAGCGGTTAGGATTCCTGGT	5'-half	GluTTC	trna11_GluTTC_15_-_26327381_26327452	1	32	32	520.51	35.945	0.5	17.87	33.98	13.66			11.01	36.04	32.27	80.5	51.92	22.68	35.85							171.33	107.53	36.26	78.42	173.66	520.51	280.05	255.63	287.3	261.05	250.61	383.78	trna11_GluTTC_15_-_26327381_26327452@1.32.32, trna3_GluTTC_13_-_45492062_45492133@1.32.32
tRF-32-86V8WPMN1E8YN	TCCCATATGGTCTAGCGGTTAGGATTCCTGGT	5'-half	GluTTC	trna20_GluTTC_2_-_131094701_131094772	1	32	32	139.07	5.815	0.5		17.27							11.91	13.8									34.56	46.73	11.63	29.47	17.88	139.07	120.76	68.85	112.96	88.66	62.58	99.43	trna20_GluTTC_2_-_131094701_131094772@1.32.32, trna5_GluTTC_13_-_41634874_41634945@1.32.32
tRF-32-87R8WP9I1EWJM	TCCCTGGTGGTCTAGTGGCTAGGATTCGGCGC	5'-half	GluTTC	trna134_GluTTC_1_-_16861774_16861845	1	32	32	847.66	0	0.333333	390.16	847.66	625.55	374.6	467.16	403.56			16.63											16.33			20.43	31.79							trna134_GluTTC_1_-_16861774_16861845@1.32.32, trna5_GluTTC_1_+_17199078_17199149@1.32.32, trna84_GluTTC_1_-_161391883_161391954@1.32.32, trna94_GluTTC_1_-_149664355_149664427@1.32.32
tRF-32-87R8WP9N1EWJM	TCCCTGGTGGTCTAGTGGTTAGGATTCGGCGC	5'-half	GluCTC	trna116_GluCTC_1_-_145399233_145399304	1	32	32	2852.74	598.415	0.5	1327.9	2852.74	2004.96	1040.61	1588.28	1132.4	189.02	318.79	1251.16	237.71	66.26	309.55							1016.05	702.29	630.59	350.91	1108.38	1950.91	841.69	458.93	779.75	566.24	356.25	706.22	trna116_GluCTC_1_-_145399233_145399304@1.32.32, trna59_GluCTC_1_+_249168447_249168518@1.32.32, trna71_GluCTC_1_-_161439189_161439260@1.32.32, trna74_GluCTC_1_-_161431809_161431880@1.32.32, trna77_GluCTC_1_-_161424398_161424469@1.32.32, trna77_GluCTC_6_+_28949976_28950047@1.32.32, trna80_GluCTC_1_-_161417018_161417089@1.32.32, trna87_GluCTC_6_-_126101393_126101464@1.32.32
tRF-32-897PVP941QKSJ	TCCTCGTTAGTATAGTGGTGAGTATCCCCGCC	5'-half	AspGTC	trna10_AspGTC_12_-_125424193_125424264	1	32	32	12.69	0	0.1			11.36	11.52																							12.69				trna10_AspGTC_12_-_125424193_125424264@1.32.32, trna12_AspGTC_12_-_125411891_125411962@1.32.32, trna38_AspGTC_17_-_8125556_8125627@1.32.32, trna45_AspGTC_6_+_27447453_27447524@1.32.32, trna48_AspGTC_6_+_27471523_27471594@1.32.32, trna4_AspGTC_12_+_96429799_96429870@1.32.32, trna69_AspGTC_1_-_161440205_161440276@1.32.32, trna72_AspGTC_1_-_161432824_161432895@1.32.32, trna75_AspGTC_1_-_161425414_16…
tRF-32-897PVP9N1QKSJ	TCCTCGTTAGTATAGTGGTTAGTATCCCCGCC	5'-half	AspGTC	trna5_AspGTC_12_+_98897281_98897352	1	32	32	0	0	0																															trna5_AspGTC_12_+_98897281_98897352@1.32.32
tRF-32-8WR8WP9I1EWJM	TCCGTGGTGGTCTAGTGGCTAGGATTCGGCGC	5'-half	GluTTC	trna102_GluTTC_1_-_149278785_149278857	1	32	32	0	0	0																															trna102_GluTTC_1_-_149278785_149278857@1.32.32
tRF-32-9IMYSXR3IEWS3	TGGCTCGTTGGTCTAGGGGTATGATTCTCGCT	5'U-tRF, 5'-half	ProAGG	trna11_ProAGG_16_+_3241989_3242060	-1T	31	32	0	0	0																															trna11_ProAGG_16_+_3241989_3242060@-1T.31.32, trna11_ProAGG_16_+_3241989_3242060@-1T.31.32, trna12_ProAGG_6_+_26555498_26555569@-1T.31.32, trna14_ProTGG_5_-_180615854_180615925@-1T.31.32, trna22_ProAGG_14_-_21081560_21081631@-1T.31.32, trna23_ProAGG_14_-_21077495_21077566@-1T.31.32, trna23_ProAGG_14_-_21077495_21077566@-1T.31.32, trna28_ProTGG_16_-_3234133_3234204@-1T.31.32, trna29_ProAGG_16_-_32…
tRF-32-D3IPBBKN8LEZN	AAGGTATTAGAAAAACCATTTCATAACTTTGT	5'-half	AspGTC	trnaMT_AspGTC_MT_+_7518_7585	1	32	32	0	0	0																															trnaMT_AspGTC_MT_+_7518_7585@1.32.32
tRF-32-DF54QFQ2FWQ8M	AAGCAGAGTGGCGCAGCGGAAGCGTGCTGGGC	5'-half	MetCAT	trna129_MetCAT_6_-_27870271_27870342	-1A	31	32	0	0	0																															trna129_MetCAT_6_-_27870271_27870342@-1A.31.32, trna142_MetCAT_6_-_27560600_27560671@-1A.31.32, trna150_MetCAT_6_-_27300764_27300835@-1A.31.32, trna169_MetCAT_6_-_26330529_26330600@-1A.31.32, trna171_MetCAT_6_-_26313352_26313423@-1A.31.32, trna20_MetCAT_17_-_80452597_80452668@-1A.31.32, trna2_MetCAT_6_+_26286754_26286825@-1A.31.32, trna32_MetCAT_1_+_153643726_153643797@-1A.31.32, trna61_MetCAT_6_…
tRF-32-DKNPNOYB7JXNP	AAGGGCTTAGCTTAATTAAAGTGGCTGATTTG	5'-half	AlaTGC	trnaMT_AlaTGC_MT_-_5587_5655	1	32	32	0	0	0																															trnaMT_AlaTGC_MT_-_5587_5655@1.32.32, trnalookalike1_AlaTGC_14_+_32954252_32954320@1.32.32, trnalookalike4_AlaTGC_1_-_566137_566205@1.32.32
tRF-32-E7ZPVOH30WUI5	ACTCTTTTAGTATAAATAGTACCGTTAACTTC	5'-half	GlyTCC	trnaMT_GlyTCC_MT_+_9991_10058	1	32	32	0	0	0																															trnaMT_GlyTCC_MT_+_9991_10058@1.32.32
tRF-32-EZU05OJIH6Z33	ACTTTTAAAGGATAACAGCTATCCATTGGTCT	5'-half	LeuTAG	trnaMT_LeuTAG_MT_+_12266_12336	1	32	32	0	0	0																															trnaMT_LeuTAG_MT_+_12266_12336@1.32.32
tRF-32-F9LKXNYQIUIVF	AGCTCCGAGGTGATTTTCATATTGAATTGCAA	5'-tRF, tRF-1	CysGCA	trnaMT_CysGCA_MT_-_5761_5826	1	32	32	0	0	0																															trnaMT_CysGCA_MT_-_5761_5826@1.32.32, trnaMT_TyrGTA_MT_-_5826_5891@66.97.32
tRF-32-FBVWNEB01XNYI	AGAAATATGTCTGATAAAAGAGTTACTTTGAT	5'-tRF	IleGAT	trnaMT_IleGAT_MT_+_4263_4331	1	32	32	0	0	0																															trnaMT_IleGAT_MT_+_4263_4331@1.32.32
tRF-32-FBZP7OHFO6FJ3	AGAAATTTAGGTTAAATACAGACCAAGAGCCT	5'-half	TrpTCA	trnaMT_TrpTCA_MT_+_5512_5579	1	32	32	0	0	0																															trnaMT_TrpTCA_MT_+_5512_5579@1.32.32, trnalookalike3_TrpTCA_1_+_566062_566129@1.32.32
tRF-32-FP18LPMBQ4NKJ	AGCAGAGTGGCGCAGCGGAAGCGTGCTGGGCC	5'-half	MetCAT	trna129_MetCAT_6_-_27870271_27870342	1	32	32	191.54	0	0.433333	23.66	56.83	50.93		15.22	29.96													68.38	108.65	103.35	100.9	191.54	147.01	15.08		23.31				trna129_MetCAT_6_-_27870271_27870342@1.32.32, trna142_MetCAT_6_-_27560600_27560671@1.32.32, trna150_MetCAT_6_-_27300764_27300835@1.32.32, trna169_MetCAT_6_-_26330529_26330600@1.32.32, trna171_MetCAT_6_-_26313352_26313423@1.32.32, trna20_MetCAT_17_-_80452597_80452668@1.32.32, trna2_MetCAT_6_+_26286754_26286825@1.32.32, trna32_MetCAT_1_+_153643726_153643797@1.32.32, trna61_MetCAT_6_+_27745664_27745…
tRF-32-FQ947673FEWSJ	AGCATTGGTGGTTCAGTGGTAGAATTCTCGCC	5'U-tRF, 5'-half	GlyGCC	trna128_GlyGCC_6_-_27870686_27870756	-1A	31	32	0	0	0																															trna128_GlyGCC_6_-_27870686_27870756@-1A.31.32, trna133_GlyCCC_1_-_16872434_16872504@-1A.31.32, trna18_GlyGCC_16_+_70822597_70822667@-1A.31.32, trna18_GlyGCC_16_+_70822597_70822667@-1A.31.32, trna19_GlyGCC_16_+_70823410_70823480@-1A.31.32, trna19_GlyGCC_2_-_157257659_157257729@-1A.31.32, trna19_GlyGCC_2_-_157257659_157257729@-1A.31.32, trna24_GlyGCC_16_-_70812942_70813012@-1A.31.32, trna24_GlyGCC…
tRF-32-FQR47673FEWSJ	AGCATGGGTGGTTCAGTGGTAGAATTCTCGCC	5'-half	GlyGCC	trna2_GlyGCC_21_-_18827107_18827177	-1A	31	32	0	0	0																															trna2_GlyGCC_21_-_18827107_18827177@-1A.31.32, trna35_GlyGCC_1_+_161413094_161413164@-1A.31.32, trna37_GlyGCC_1_+_161420467_161420537@-1A.31.32, trna39_GlyGCC_1_+_161427898_161427968@-1A.31.32, trna41_GlyGCC_1_+_161435258_161435328@-1A.31.32
tRF-32-FSXMSL73VL4YK	AGCCGTGATCGTATAGTGGTTAGTACTCTGCG	5'-tRF	HisGTG	trna111_HisGTG_1_-_147774845_147774916	-1A	31	32	20.93	0	0.2							16.76		16.04				20.93	15.36				10.82							10.96						trna111_HisGTG_1_-_147774845_147774916@-1A.31.32, trna118_HisGTG_1_-_145396881_145396952@-1A.31.32, trna16_HisGTG_1_+_146544773_146544844@-1A.31.32, trna1_HisGTG_15_+_45493349_45493420@-1A.31.32, trna21_HisGTG_1_+_147753471_147753542@-1A.31.32, trna33_HisGTG_6_+_27125906_27125977@-1A.31.32, trna7_HisGTG_9_-_14433938_14434009@-1A.31.32, trna8_HisGTG_15_-_45492611_45492682@-1A.31.32, trna9_HisGTG_1…
tRF-32-FVLY7L73HQP0I	AGCGCCGCTGGTGTAGTGGTATCATGCAAGAT	5'U-tRF, 5'-half	GlyCCC	trna27_GlyCCC_2_-_70476123_70476193	-1A	31	32	0	0	0																															trna27_GlyCCC_2_-_70476123_70476193@-1A.31.32, trna27_GlyCCC_2_-_70476123_70476193@-1A.31.32, trna34_GlyCCC_16_-_686736_686806@-1A.31.32, trna34_GlyCCC_16_-_686736_686806@-1A.31.32
tRF-32-FW94SL73VFVIM	AGCGTTGGTGGTATAGTGGTTAGCATAGCTGC	5'-tRF	GlyTCC	trna2_GlyTCC_19_+_4724082_4724153	-1A	31	32	0	0	0																															trna2_GlyTCC_19_+_4724082_4724153@-1A.31.32
tRF-32-HR94SX73V2Y8K	ATCCCTGGTGGTCTAGTGGTTAGGATTCGGCG	5'-tRF	GluCTC	trna116_GluCTC_1_-_145399233_145399304	-1A	31	32	0	0	0																															trna116_GluCTC_1_-_145399233_145399304@-1A.31.32, trna59_GluCTC_1_+_249168447_249168518@-1A.31.32, trna71_GluCTC_1_-_161439189_161439260@-1A.31.32, trna74_GluCTC_1_-_161431809_161431880@-1A.31.32, trna77_GluCTC_1_-_161424398_161424469@-1A.31.32, trna77_GluCTC_6_+_28949976_28950047@-1A.31.32, trna80_GluCTC_1_-_161417018_161417089@-1A.31.32, trna87_GluCTC_6_-_126101393_126101464@-1A.31.32
tRF-32-J09PNO2OF5KDQ	CAGAGTGTAGCTTAACACAAAGCACCCAACTT	5'-half	ValTAC	trnaMT_ValTAC_MT_+_1602_1670	1	32	32	0	0	0																															trnaMT_ValTAC_MT_+_1602_1670@1.32.32
tRF-32-J0DPZOIPD7VIQ	CAGAGAATAGTTTAAATTAGAATCTTAGCTTT	5'-half	ProTGG	trnaMT_ProTGG_MT_-_15956_16023	1	32	32	24.62	0	0.3			21.83			10.39		24.62																	10.81	12.89	18.46	13.08	24.35	12.43	trnaMT_ProTGG_MT_-_15956_16023@1.32.32
tRF-32-JF54QFQ2FWQ8M	CAGCAGAGTGGCGCAGCGGAAGCGTGCTGGGC	5'U-tRF, 5'-half	MetCAT	trna129_MetCAT_6_-_27870271_27870342	-1C	31	32	0	0	0																															trna129_MetCAT_6_-_27870271_27870342@-1C.31.32, trna142_MetCAT_6_-_27560600_27560671@-1C.31.32, trna142_MetCAT_6_-_27560600_27560671@-1C.31.32, trna150_MetCAT_6_-_27300764_27300835@-1C.31.32, trna169_MetCAT_6_-_26330529_26330600@-1C.31.32, trna171_MetCAT_6_-_26313352_26313423@-1C.31.32, trna171_MetCAT_6_-_26313352_26313423@-1C.31.32, trna20_MetCAT_17_-_80452597_80452668@-1C.31.32, trna20_MetCAT_1…
tRF-32-K27LQX0FDFKO3	CCAGAGTGTAGCTTAACACAAAGCACCCAACT	5'U-tRF, 5'-half	ValTAC	trnaMT_ValTAC_MT_+_1602_1670	-1C	31	32	0	0	0																															trnaMT_ValTAC_MT_+_1602_1670@-1C.31.32, trnaMT_ValTAC_MT_+_1602_1670@-1C.31.32
tRF-32-KISBQONPJX0ZQ	CCACTGTAAAGCTAACTTAGCATTAACCTTTT	5'-tRF, 5'U-tRF	LysTTT	trnaMT_LysTTT_MT_+_8295_8364	-1C	31	32	0	0	0																															trnaMT_LysTTT_MT_+_8295_8364@-1C.31.32, trnaMT_LysTTT_MT_+_8295_8364@-1C.31.32, trnalookalike7_LysTTT_1_+_568844_568913@-1C.31.32, trnalookalike7_LysTTT_1_+_568844_568913@-1C.31.32
tRF-32-LQ947673FEWSJ	CGCATTGGTGGTTCAGTGGTAGAATTCTCGCC	5'U-tRF, 5'-half	GlyGCC	trna128_GlyGCC_6_-_27870686_27870756	-1C	31	32	0	0	0																															trna128_GlyGCC_6_-_27870686_27870756@-1C.31.32, trna133_GlyCCC_1_-_16872434_16872504@-1C.31.32, trna18_GlyGCC_16_+_70822597_70822667@-1C.31.32, trna19_GlyGCC_16_+_70823410_70823480@-1C.31.32, trna19_GlyGCC_2_-_157257659_157257729@-1C.31.32, trna24_GlyGCC_16_-_70812942_70813012@-1C.31.32, trna25_GlyGCC_16_-_70812114_70812184@-1C.31.32, trna4_GlyCCC_1_+_17188416_17188486@-1C.31.32, trna5_GlyGCC_17_…
tRF-32-LQR47673FEWSJ	CGCATGGGTGGTTCAGTGGTAGAATTCTCGCC	5'-half	GlyGCC	trna2_GlyGCC_21_-_18827107_18827177	-1C	31	32	0	0	0																															trna2_GlyGCC_21_-_18827107_18827177@-1C.31.32, trna35_GlyGCC_1_+_161413094_161413164@-1C.31.32, trna37_GlyGCC_1_+_161420467_161420537@-1C.31.32, trna39_GlyGCC_1_+_161427898_161427968@-1C.31.32, trna41_GlyGCC_1_+_161435258_161435328@-1C.31.32
tRF-32-LR6LQ6S8V0J6L	CGCCCGGATAGCTCAGTCGGTAGAGCATCAGA	5'-tRF, 5'U-tRF	LysTTT	trna14_LysTTT_11_-_59327808_59327880	-1C	31	32	0	0	0																															trna14_LysTTT_11_-_59327808_59327880@-1C.31.32, trna2_LysTTT_17_+_8022473_8022545@-1C.31.32, trna54_LysTTT_1_+_204475655_204475727@-1C.31.32, trna54_LysTTT_1_+_204475655_204475727@-1C.31.32, trna5_LysTTT_11_+_59323902_59323974@-1C.31.32, trna62_LysTTT_1_-_204476158_204476230@-1C.31.32, trna76_LysTTT_6_+_28918806_28918878@-1C.31.32
tRF-32-LR6XQ6S8V0JUL	CGCCCGGCTAGCTCAGTCGGTAGAGCATGAGA	5'-tRF, 5'U-tRF	LysCTT	trna119_LysCTT_1_-_145395522_145395594	-1C	31	32	0	0	0																															trna119_LysCTT_1_-_145395522_145395594@-1C.31.32, trna11_LysCTT_5_-_180648979_180649051@-1C.31.32, trna11_LysCTT_5_-_180648979_180649051@-1C.31.32, trna13_LysCTT_6_+_26556774_26556846@-1C.31.32, trna32_LysCTT_16_-_3207406_3207478@-1C.31.32, trna32_LysCTT_16_-_3207406_3207478@-1C.31.32, trna7_LysCTT_16_+_3225692_3225764@-1C.31.32, trna7_LysCTT_16_+_3225692_3225764@-1C.31.32, trna9_LysCTT_5_+_18063…
tRF-32-LSXMSL73VL4YK	CGCCGTGATCGTATAGTGGTTAGTACTCTGCG	5'-tRF, 5'U-tRF	HisGTG	trna111_HisGTG_1_-_147774845_147774916	-1C	31	32	0	0	0																															trna111_HisGTG_1_-_147774845_147774916@-1C.31.32, trna111_HisGTG_1_-_147774845_147774916@-1C.31.32, trna118_HisGTG_1_-_145396881_145396952@-1C.31.32, trna118_HisGTG_1_-_145396881_145396952@-1C.31.32, trna16_HisGTG_1_+_146544773_146544844@-1C.31.32, trna16_HisGTG_1_+_146544773_146544844@-1C.31.32, trna1_HisGTG_15_+_45493349_45493420@-1C.31.32, trna1_HisGTG_15_+_45493349_45493420@-1C.31.32, trna21_…
tRF-32-LVLY7L73HQP0I	CGCGCCGCTGGTGTAGTGGTATCATGCAAGAT	5'-half	GlyCCC	trna27_GlyCCC_2_-_70476123_70476193	-1C	31	32	0	0	0																															trna27_GlyCCC_2_-_70476123_70476193@-1C.31.32, trna34_GlyCCC_16_-_686736_686806@-1C.31.32
tRF-32-MKSLQ673FJIY1	CGGGGGTATAGCTCAGTGGTAGAGCATTTGAC	5'U-tRF, 5'-half	CysGCA	trna15_CysGCA_17_+_37023898_37023969	-1C	31	32	0	0	0																															trna15_CysGCA_17_+_37023898_37023969@-1C.31.32, trna26_CysGCA_17_-_37310744_37310815@-1C.31.32, trna26_CysGCA_17_-_37310744_37310815@-1C.31.32, trna27_CysGCA_17_-_37309987_37310058@-1C.31.32, trna28_CysGCA_17_-_37025545_37025616@-1C.31.32, trna28_CysGCA_17_-_37025545_37025616@-1C.31.32, trna3_CysGCA_4_-_124430005_124430076@-1C.31.32
tRF-32-O6M83O9EDJSY1	GACCACGTGGCCTAATGGATAAGGCGTCTGAC	5'-half	ArgTCG	trna124_ArgTCG_6_-_28510891_28510963	1	32	32	0	0	0																															trna124_ArgTCG_6_-_28510891_28510963@1.32.32, trna3_ArgTCG_6_+_26299905_26299977@1.32.32, trna4_ArgTCG_6_+_26323046_26323118@1.32.32
tRF-32-O7M8LO9LQHWU3	GACCTCGTGGCGCAATGGTAGCGCGTCTGACT	5'-half	TrpCCA	trna12_TrpCCA_17_+_19411494_19411565	1	32	32	33.2	0	0.0666667																							33.2	11.92							trna12_TrpCCA_17_+_19411494_19411565@1.32.32
tRF-32-O7M8LOMLQHWU3	GACCTCGTGGCGCAACGGTAGCGCGTCTGACT	5'-half	TrpCCA	trna168_TrpCCA_6_-_26331672_26331743	1	32	32	33.2	0	0.1																				27.87			33.2	31.79							trna168_TrpCCA_6_-_26331672_26331743@1.32.32, trna170_TrpCCA_6_-_26319330_26319401@1.32.32, trna6_TrpCCA_12_+_98898030_98898101@1.32.32, trna6_TrpCCA_17_+_8089676_8089747@1.32.32
tRF-32-OB1690PQR39IP	GAAAAAGTCATGGAGGCCATGGGGTTGGCTTG	5'-half	SerTGA	trnaMT_SerTGA_MT_-_7446_7514	1	32	32	0	0	0																															trnaMT_SerTGA_MT_-_7446_7514@1.32.32, trnalookalike6_SerTGA_1_-_567997_568065@1.32.32
tRF-32-OR183O9EDJHPJ	GACCCAGTGGCCTAATGGATAAGGCATCAGCC	5'-half	ArgCCG	trna23_ArgCCG_17_-_66016013_66016085	1	32	32	0	0	0																															trna23_ArgCCG_17_-_66016013_66016085@1.32.32
tRF-32-OSM83O9EDJSY1	GACCGCGTGGCCTAATGGATAAGGCGTCTGAC	5'-half	ArgTCG	trna19_ArgTCG_17_+_73031208_73031280	1	32	32	0	0	0																															trna19_ArgTCG_17_+_73031208_73031280@1.32.32
tRF-32-OUR8309NDJ581	GACGAGGTGGCCGAGTGGTTAAGGCGATGGAC	5'-half	SerGCT	trna10_SerGCT_15_-_40886023_40886104	1	32	32	0	0	0																															trna10_SerGCT_15_-_40886023_40886104@1.32.32, trna123_SerGCT_6_-_28565117_28565198@1.32.32, trna31_SerGCT_6_+_27065085_27065166@1.32.32, trna43_SerGCT_6_+_27265775_27265856@1.32.32, trna62_SerGCT_6_+_28180815_28180896@1.32.32, trna7_SerGCT_17_+_8090184_8090265@1.32.32, trna8_SerGCT_11_+_66115591_66115672@1.32.32
tRF-32-P4R8YP9LON4V3	GCATGGGTGGTTCAGTGGTAGAATTCTCGCCT	5'-half	GlyGCC	trna2_GlyGCC_21_-_18827107_18827177	1	32	32	47070.8	2515.44	0.5	8629.89	14616.6	28419.5	7546.69	47070.8	24846.3	437.89	620.21	122.22	523.71	238.47	51.91	36.9	30.66	70.16	44.69	46.9	18.82	8090.33	40832.6	17556.1	19225.7	4768.08	3707.12	2658.92	2371.96	24496.6	1405.29	1397.13	3720.9	trna2_GlyGCC_21_-_18827107_18827177@1.32.32, trna35_GlyGCC_1_+_161413094_161413164@1.32.32, trna37_GlyGCC_1_+_161420467_161420537@1.32.32, trna39_GlyGCC_1_+_161427898_161427968@1.32.32, trna41_GlyGCC_1_+_161435258_161435328@1.32.32
tRF-32-P6QP4PW3FJI01	GCCCAGCTAGCTCAGTCGGTAGAGCATGAGAC	5'-half	LysCTT	trna128_LysCTT_1_-_55423542_55423614	1	32	32	0	0	0																															trna128_LysCTT_1_-_55423542_55423614@1.32.32
tRF-32-P7NPLP9JFVSP5	GCCCTCTTAGCGCAGTGGGCAGCGCGTCAGTC	5'-half	MetCAT	trna20_MetCAT_16_+_71460396_71460468	1	32	32	0	0	0																															trna20_MetCAT_16_+_71460396_71460468@1.32.32
tRF-32-P7NPLPMJFVSP5	GCCCTCTTAGCGCAGCGGGCAGCGCGTCAGTC	5'-half	MetCAT	trna162_MetCAT_6_-_26758550_26758622	1	32	32	0	0	0																															trna162_MetCAT_6_-_26758550_26758622@1.32.32, trna164_MetCAT_6_-_26735574_26735646@1.32.32, trna27_MetCAT_6_+_26766444_26766516@1.32.32
tRF-32-P97PLPV3FVSP5	GCCTCGTTAGCGCAGTAGGTAGCGCGTCAGTC	5'-half	MetCAT	trna10_MetCAT_8_-_124169470_124169542	1	32	32	0	0	0																															trna10_MetCAT_8_-_124169470_124169542@1.32.32
tRF-32-P97PLPVJFVSP5	GCCTCGTTAGCGCAGTAGGCAGCGCGTCAGTC	5'-half	MetCAT	trna22_MetCAT_16_-_87417628_87417700	1	32	32	0	0	0																															trna22_MetCAT_16_-_87417628_87417700@1.32.32
tRF-32-P9NPLPVJFVSP5	GCCTCCTTAGCGCAGTAGGCAGCGCGTCAGTC	5'-half	MetCAT	trna75_MetCAT_6_+_28912352_28912424	1	32	32	0	0	0																															trna75_MetCAT_6_+_28912352_28912424@1.32.32, trna97_MetCAT_6_-_28921042_28921114@1.32.32
tRF-32-PER8YP9LON4V3	GCAATGGTGGTTCAGTGGTAGAATTCTCGCCT	5'-half	GluTTC	trna17_GluTTC_2_-_204229131_204229201	1	32	32	23.85	0	0.3			21.12		19.08	16.81													11.69		23.85	10.49			14.01		19.15			21.5	trna17_GluTTC_2_-_204229131_204229201@1.32.32
tRF-32-PIR8YP9LON4V3	GCACTGGTGGTTCAGTGGTAGAATTCTCGCCT	5'-half	GlyCCC	trna91_GlyCCC_1_-_149680210_149680280	1	32	32	92.11	16.6	0.5					14.46		19.53	32.86		18.74									50.23	27.59	92.11	55.45	48.52	31.79	67.16	23.43	77.31	44.87	40.04	81.71	trna91_GlyCCC_1_-_149680210_149680280@1.32.32, trna99_ValCAC_1_-_149294666_149294736@1.32.32
tRF-32-PJ58309NDJ781	GCAGCGATGGCCGAGTGGTTAAGGCGTTGGAC	5'-half	SerTGA	trna2_SerTGA_10_+_69524261_69524342	1	32	32	0	0	0																															trna2_SerTGA_10_+_69524261_69524342@1.32.32
tRF-32-PNR8YO9LON4V3	GCATTGGTGGTTCAATGGTAGAATTCTCGCCT	5'-half	GlyCCC	trna13_GlyCCC_17_+_19764175_19764245	1	32	32	61.29	0	0.333333																			28.1	13.23	57.78	31.97	61.29	55.63	13.55		21.92	11.76		22.72	trna13_GlyCCC_17_+_19764175_19764245@1.32.32
tRF-32-PNR8YP9LON4V3	GCATTGGTGGTTCAGTGGTAGAATTCTCGCCT	5'-half	GlyGCC	trna128_GlyGCC_6_-_27870686_27870756	1	32	32	327313	12884.1	0.5	9199.2	13750.3	32482.3	7049.21	48154.7	23270.2	6958.64	12223.2	2212.7	7432.44	3006.18	1537.05	31.57	18.53	59.96	90.7	82.18	45.89	182159	109004	327313	168220	157191	125263	23713.3	8079.7	30232.2	15859.4	13545	31336.1	trna128_GlyGCC_6_-_27870686_27870756@1.32.32, trna133_GlyCCC_1_-_16872434_16872504@1.32.32, trna18_GlyGCC_16_+_70822597_70822667@1.32.32, trna19_GlyGCC_16_+_70823410_70823480@1.32.32, trna19_GlyGCC_2_-_157257659_157257729@1.32.32, trna24_GlyGCC_16_-_70812942_70813012@1.32.32, trna25_GlyGCC_16_-_70812114_70812184@1.32.32, trna4_GlyCCC_1_+_17188416_17188486@1.32.32, trna5_GlyGCC_17_+_8029064_802913…
tRF-32-PS5P4PW3FJHP1	GCCCGGATAGCTCAGTCGGTAGAGCATCAGAC	5'-half	LysTTT	trna14_LysTTT_11_-_59327808_59327880	1	32	32	826.97	150.925	0.5	411.89	789.72	826.97	312.74	155.29	358.62	60.77	30.41		60.13	53.97								293.18	363.39	45.18	160.59	160.89	786.72	399.14	146.56	224.07	158.96	105.24	155.87	trna14_LysTTT_11_-_59327808_59327880@1.32.32, trna2_LysTTT_17_+_8022473_8022545@1.32.32, trna54_LysTTT_1_+_204475655_204475727@1.32.32, trna5_LysTTT_11_+_59323902_59323974@1.32.32, trna62_LysTTT_1_-_204476158_204476230@1.32.32, trna76_LysTTT_6_+_28918806_28918878@1.32.32
tRF-32-PSQP4PW3FJI01	GCCCGGCTAGCTCAGTCGGTAGAGCATGAGAC	5'-half	LysCTT	trna119_LysCTT_1_-_145395522_145395594	1	32	32	1268.85	179.22	0.5	300.35	366.59	552.79	153.6	114.5	204.84	387.01	291.03	110.22	504.41	122.87	66.23							50.23	218.99	32.19	86.42	104.71	556.27	1268.85	407.52	779.64	358.94	230.29	332.43	trna119_LysCTT_1_-_145395522_145395594@1.32.32, trna11_LysCTT_5_-_180648979_180649051@1.32.32, trna13_LysCTT_6_+_26556774_26556846@1.32.32, trna32_LysCTT_16_-_3207406_3207478@1.32.32, trna7_LysCTT_16_+_3225692_3225764@1.32.32, trna9_LysCTT_5_+_180634755_180634827@1.32.32
tRF-32-PSQP4PW3FJIK1	GCCCGGCTAGCTCAGTCGGTAGAGCATGGGAC	5'-half	LysCTT	trna10_LysCTT_16_+_3241501_3241573	1	32	32	1291.33	25.16	0.5	147.76	287.47	206.39	69.54	57.76	87.13													344.4	217.02	157.26	215.29	408.62	1291.33	61.52	22.91	50.42	22.07	12.37	27.41	trna10_LysCTT_16_+_3241501_3241573@1.32.32, trna13_LysCTT_14_-_58706613_58706685@1.32.32, trna2_LysCTT_15_+_79152904_79152976@1.32.32
tRF-32-PSQP4PWEFJI01	GCCCGGCTAGCTCAGTCGATAGAGCATGAGAC	5'-half	LysCTT	trna30_LysCTT_16_-_3230555_3230627	1	32	32	0	0	0																															trna30_LysCTT_16_-_3230555_3230627@1.32.32
tRF-32-PU5P4PZKFJ7P1	GCCGAGATAGCTCAGTTGGGAGAGCGTTAGAC	5'-half	PheGAA	trna106_PheGAA_6_-_28775610_28775682	1	32	32	0	0	0																															trna106_PheGAA_6_-_28775610_28775682@1.32.32
tRF-32-PUDP4PZKFJ7P1	GCCGAAATAGCTCAGTTGGGAGAGCGTTAGAC	5'-half	PheGAA	trna103_PheGAA_6_-_28791093_28791166	1	32	32	0	0	0																															trna103_PheGAA_6_-_28791093_28791166@1.32.32, trna109_PheGAA_6_-_28758499_28758571@1.32.32, trna11_PheGAA_12_-_125412389_125412461@1.32.32, trna13_PheGAA_11_-_59333853_59333925@1.32.32, trna14_PheGAA_19_-_1383361_1383433@1.32.32, trna15_PheGAA_11_-_59324970_59325042@1.32.32, trna1_PheGAA_13_-_95201904_95201976@1.32.32, trna96_PheGAA_6_-_28949449_28949521@1.32.32
tRF-32-PW5SVP9N15WVN	GCCGTGATCGTATAGTGGTTAGTACTCTGCGT	5'-half	HisGTG	trna111_HisGTG_1_-_147774845_147774916	1	32	32	324.14	52.305	0.5	105.27	237.89	144.28	197.12	105.17	183.74	324.14	235.71	203.41	177.77	24.39	17.61						10.4					68.95	23.84	56.19	48.42	233.42	96.33	44.87	182.87	trna111_HisGTG_1_-_147774845_147774916@1.32.32, trna118_HisGTG_1_-_145396881_145396952@1.32.32, trna16_HisGTG_1_+_146544773_146544844@1.32.32, trna1_HisGTG_15_+_45493349_45493420@1.32.32, trna21_HisGTG_1_+_147753471_147753542@1.32.32, trna33_HisGTG_6_+_27125906_27125977@1.32.32, trna7_HisGTG_9_-_14433938_14434009@1.32.32, trna8_HisGTG_15_-_45492611_45492682@1.32.32, trna9_HisGTG_15_-_45490804_454…
tRF-32-PY5P4PW3FJHP1	GCCTGGATAGCTCAGTCGGTAGAGCATCAGAC	5'-half	LysTTT	trna143_LysTTT_6_-_27559593_27559665	1	32	32	0	0	0																															trna143_LysTTT_6_-_27559593_27559665@1.32.32
tRF-32-PY5P4PZ3FDHP1	GCCTGGATAGCTCAGTTGGTAGAACATCAGAC	5'-half	LysTTT	trna71_LysTTT_6_+_28715521_28715593	1	32	32	0	0	0																															trna71_LysTTT_6_+_28715521_28715593@1.32.32
tRF-32-PY5P4PZ3FJHP1	GCCTGGATAGCTCAGTTGGTAGAGCATCAGAC	5'-half	LysTTT	trna11_LysTTT_11_+_122430655_122430727	1	32	32	0	0	0																															trna11_LysTTT_11_+_122430655_122430727@1.32.32, trna23_LysTTT_16_-_73512216_73512288@1.32.32
tRF-32-PYRP4PW3FJHP1	GCCTGGGTAGCTCAGTCGGTAGAGCATCAGAC	5'-half	LysTTT	trna149_LysTTT_6_-_27302769_27302841	1	32	32	0	0	0																															trna149_LysTTT_6_-_27302769_27302841@1.32.32
tRF-32-PZR8XP9LON4V3	GCCTTGGTGGTGCAGTGGTAGAATTCTCGCCT	5'-half	GlyCCC	trna2_GlyCCC_1_+_17053780_17053850	1	32	32	0	0	0																															trna2_GlyCCC_1_+_17053780_17053850@1.32.32
tRF-32-Q1Q89P9L8422Q	GCGCCGCTGGTGTAGTGGTATCATGCAAGATT	5'-half	GlyCCC	trna27_GlyCCC_2_-_70476123_70476193	1	32	32	1025.24	35.655	0.5	10.62		17.04			16.51	176.61	413.24	99.69	188.49	73.35	129.37							35.56	50.67	16.68	40.71	35.75	31.79	508.33	1025.24	696.22	326.79	286.13	686.97	trna27_GlyCCC_2_-_70476123_70476193@1.32.32, trna34_GlyCCC_16_-_686736_686806@1.32.32
tRF-32-Q99P9P9NH57SJ	GCTTCTGTAGTGTAGTGGTTATCACGTTCGCC	5'-half	ValCAC	trna152_ValCAC_6_-_27248049_27248121	1	32	32	2080.42	66.055	0.5	174.8	157.39	244.54	65.71	125.08	76.43	10.39		91.52	18.08		17.43							134.78	2080.42	98.89	1340.94	66.4	154.96	103.86	78.35	190.5	20.27	22.84	34.43	trna152_ValCAC_6_-_27248049_27248121@1.32.32
tRF-32-QNR8VP94FQFYJ	GCGTTGGTGGTATAGTGGTGAGCATAGCTGCC	5'-half	GlyTCC	trna117_GlyTCC_1_-_145397864_145397935	1	32	32	128.38	12.35	0.5	14.97	17.83	14.91	16.21		14.06	26.57	55.42	10.82	16.87	13.71										10.86	10.99			128.38	67.42	92.31	31.31	38.33	55.12	trna117_GlyTCC_1_-_145397864_145397935@1.32.32, trna45_GlyTCC_1_+_161500903_161500974@1.32.32, trna70_GlyTCC_1_-_161439547_161439618@1.32.32, trna73_GlyTCC_1_-_161432166_161432237@1.32.32, trna76_GlyTCC_1_-_161424756_161424827@1.32.32, trna79_GlyTCC_1_-_161417375_161417446@1.32.32
tRF-32-QNR8VP9LFQFYJ	GCGTTGGTGGTATAGTGGTAAGCATAGCTGCC	5'-half	GlyTCC	trna10_GlyTCC_17_+_8124866_8124937	1	32	32	0	0	0																															trna10_GlyTCC_17_+_8124866_8124937@1.32.32
tRF-32-QNR8VP9NFQFYJ	GCGTTGGTGGTATAGTGGTTAGCATAGCTGCC	5'-half	GlyTCC	trna2_GlyTCC_19_+_4724082_4724153	1	32	32	268.48	0	0.466667							51.72	121.83	17.52	38.78	20.7								20.64		14.16	12.74			268.48	193.15	188.3	89.98	128.58	168.91	trna2_GlyTCC_19_+_4724082_4724153@1.32.32
tRF-32-QNR8ZP9LON4V3	GCGTTGGTGGTTTAGTGGTAGAATTCTCGCCT	5'-half	GlyCCC	trna131_GlyCCC_1_-_17004766_17004836	1	32	32	0	0	0																															trna131_GlyCCC_1_-_17004766_17004836@1.32.32
tRF-32-QW58309ND3781	GCTGTGATGGCCGAGTGGTTAAGGTGTTGGAC	5'-half	SerCGA	trna137_SerCGA_6_-_27640229_27640310	1	32	32	0	0	0																															trna137_SerCGA_6_-_27640229_27640310@1.32.32
tRF-32-QW58309NDJ781	GCTGTGATGGCCGAGTGGTTAAGGCGTTGGAC	5'-half	SerCGA	trna35_SerCGA_6_+_27177628_27177709	1	32	32	0	0	0																															trna35_SerCGA_6_+_27177628_27177709@1.32.32, trna41_SerCGA_17_-_8042199_8042280@1.32.32
tRF-32-R118LO9EBVSY1	GGGCCAGTGGCGCAATGGATAACGCGTCTGAC	5'-half	ArgACG	trna11_ArgACG_3_-_45730491_45730563	1	32	32	0	0	0																															trna11_ArgACG_3_-_45730491_45730563@1.32.32, trna138_ArgACG_6_-_27638344_27638416@1.32.32, trna156_ArgACG_6_-_27181623_27181695@1.32.32, trna36_ArgACG_6_+_27182952_27183024@1.32.32, trna6_ArgACG_6_+_26328368_26328440@1.32.32, trna7_ArgACG_14_+_23398910_23398982@1.32.32, trna8_ArgACG_6_+_26537726_26537798@1.32.32
tRF-32-R29P4P9L5HJVQ	GGGGATGTAGCTCAGTGGTAGAGCGCATGCTT	5'-half	AlaCGC	trna10_AlaCGC_6_+_26553731_26553802	1	32	32	115.38	0	0.2																			10.44				10.22			14.45	115.38	54.7		21.09	trna10_AlaCGC_6_+_26553731_26553802@1.32.32, trna119_AlaCGC_6_-_28641613_28641684@1.32.32, trna120_AlaAGC_6_-_28626014_28626085@1.32.32, trna13_AlaTGC_12_-_125406301_125406372@1.32.32, trna66_AlaTGC_6_+_28611222_28611293@1.32.32, trna8_AlaTGC_12_+_125424512_125424583@1.32.32, trna8_AlaTGC_5_+_180633868_180633939@1.32.32
tRF-32-R29P4P9L5HLVQ	GGGGATGTAGCTCAGTGGTAGAGCGCGCGCTT	5'-half	AlaCGC	trna13_AlaCGC_2_+_157257281_157257352	1	32	32	19.87	0	0.0333333																								19.87							trna13_AlaCGC_2_+_157257281_157257352@1.32.32
tRF-32-R2IP4OI3FJQS3	GGGGAATTAGCTCAAATGGTAGAGCGCTCGCT	5'-half	AlaAGC	trna166_AlaAGC_6_-_26572092_26572164	1	32	32	0	0	0																															trna166_AlaAGC_6_-_26572092_26572164@1.32.32
tRF-32-R2IP4OQ3FJQY3	GGGGAATTAGCTCAAGCGGTAGAGCGCTTGCT	5'-half	AlaAGC	trna22_AlaAGC_6_+_26705606_26705678	1	32	32	0	0	0																															trna22_AlaAGC_6_+_26705606_26705678@1.32.32, trna93_AlaAGC_6_-_58164628_58164700@1.32.32
tRF-32-R2IP4PQ3FJQS3	GGGGAATTAGCTCAGGCGGTAGAGCGCTCGCT	5'-half	AlaAGC	trna161_AlaAGC_6_-_26771290_26771362	1	32	32	0	0	0																															trna161_AlaAGC_6_-_26771290_26771362@1.32.32, trna24_AlaAGC_6_+_26730737_26730809@1.32.32
tRF-32-R2VP4PRL5FZU3	GGGGATATAGCTCAGGGGTAGAGCATTTGACT	5'-half	CysGCA	trna16_CysGCA_7_-_149388272_149388343	1	32	32	0	0	0																															trna16_CysGCA_7_-_149388272_149388343@1.32.32
tRF-32-R9J89O94F5W81	GGTTCCATGGTGTAATGGTGAGCACTCTGGAC	5'-half	GlnCTG	trna15_GlnCTG_1_+_145963304_145963375	1	32	32	0	0	0																															trna15_GlnCTG_1_+_145963304_145963375@1.32.32, trna19_GlnCTG_1_+_147505038_147505109@1.32.32
tRF-32-R9J89O9LF5W81	GGTTCCATGGTGTAATGGTAAGCACTCTGGAC	5'-half	GlnCTG	trna112_GlnCTG_1_-_147737382_147737453	1	32	32	0	0	0																															trna112_GlnCTG_1_-_147737382_147737453@1.32.32, trna22_GlnCTG_1_+_147800937_147801008@1.32.32, trna28_GlnCTG_1_+_149186125_149186196@1.32.32
tRF-32-R9J89O9NF5W81	GGTTCCATGGTGTAATGGTTAGCACTCTGGAC	5'-half	GlnCTG	trna146_GlnCTG_6_-_27515531_27515602	1	32	32	33.2	0	0.0333333																							33.2								trna146_GlnCTG_6_-_27515531_27515602@1.32.32, trna1_GlnCTG_6_+_18836402_18836473@1.32.32, trna3_GlnCTG_17_+_8023070_8023141@1.32.32, trna42_GlnCTG_6_+_27263212_27263283@1.32.32, trna49_GlnCTG_6_+_27487308_27487379@1.32.32, trna7_GlnCTG_15_-_66161400_66161471@1.32.32, trna99_GlnCTG_6_-_28909378_28909449@1.32.32
tRF-32-R9JP9P9NH5HY3	GGTTCCATAGTGTAGTGGTTATCACATCTGCT	5'-half	ValTAC	trna6_ValTAC_10_-_5895674_5895746	1	32	32	0	0	0																															trna6_ValTAC_10_-_5895674_5895746@1.32.32
tRF-32-R9JP9P9NH5SY3	GGTTCCATAGTGTAGTGGTTATCACGTCTGCT	5'-half	ValTAC	trna17_ValTAC_11_-_59318102_59318174	1	32	32	45.68	0	0.1	24.14	45.68	12.95																												trna17_ValTAC_11_-_59318102_59318174@1.32.32, trna4_ValTAC_X_-_18693029_18693101@1.32.32
tRF-32-R9JP9PMNH5SY3	GGTTCCATAGTGTAGCGGTTATCACGTCTGCT	5'-half	ValTAC	trna16_ValTAC_11_-_59318460_59318532	1	32	32	0	0	0																															trna16_ValTAC_11_-_59318460_59318532@1.32.32
tRF-32-RHVP4PRL5FZU3	GGGCGTATAGCTCAGGGGTAGAGCATTTGACT	5'-half	CysGCA	trna11_CysGCA_7_+_149295046_149295117	1	32	32	0	0	0																															trna11_CysGCA_7_+_149295046_149295117@1.32.32, trna8_CysGCA_7_+_149253802_149253873@1.32.32
tRF-32-RK9P4P9L5FJVQ	GGGGGTGTAGCTCAGTGGTAGAGCACATGCTT	5'-half	AlaTGC	trna113_AlaTGC_6_-_28726141_28726212	1	32	32	0	0	0																															trna113_AlaTGC_6_-_28726141_28726212@1.32.32
tRF-32-RK9P4P9L5FZU3	GGGGGTGTAGCTCAGTGGTAGAGCATTTGACT	5'-half	CysGCA	trna7_CysGCA_3_-_131947944_131948015	1	32	32	0	0	0																															trna7_CysGCA_3_-_131947944_131948015@1.32.32
tRF-32-RK9P4P9L5HJVQ	GGGGGTGTAGCTCAGTGGTAGAGCGCATGCTT	5'-half	AlaTGC	trna104_AlaTGC_6_-_28785012_28785083	1	32	32	0	0	0																															trna104_AlaTGC_6_-_28785012_28785083@1.32.32, trna107_AlaTGC_6_-_28770577_28770647@1.32.32, trna110_AlaTGC_6_-_28757547_28757618@1.32.32
tRF-32-RK9P4P9L5HMVQ	GGGGGTGTAGCTCAGTGGTAGAGCGCGTGCTT	5'-half	AlaAGC	trna101_AlaAGC_6_-_28831462_28831533	1	32	32	37.69	0	0.1									37.69														17.88	11.92							trna101_AlaAGC_6_-_28831462_28831533@1.32.32, trna102_AlaAGC_6_-_28806221_28806292@1.32.32, trna65_AlaAGC_6_+_28574933_28575004@1.32.32, trna67_AlaAGC_6_+_28678366_28678437@1.32.32, trna68_AlaAGC_6_+_28687481_28687552@1.32.32, trna70_AlaCGC_6_+_28697092_28697163@1.32.32
tRF-32-RKIP4OI3FJQS3	GGGGGATTAGCTCAAATGGTAGAGCGCTCGCT	5'-half	AlaAGC	trna3_AlaAGC_2_+_27274082_27274154	1	32	32	0	0	0																															trna3_AlaAGC_2_+_27274082_27274154@1.32.32, trna6_AlaAGC_8_+_67026424_67026496@1.32.32
tRF-32-RKJP4P9L5FZU3	GGGGGCATAGCTCAGTGGTAGAGCATTTGACT	5'-half	CysGCA	trna5_CysGCA_7_+_149007281_149007352	1	32	32	51.65	0	0.1																						13.99	12.77	51.65							trna5_CysGCA_7_+_149007281_149007352@1.32.32
tRF-32-RKVP4P73FJIY1	GGGGGTATAGCTCAGGTGGTAGAGCATTTGAC	5'-half	CysGCA	trna127_CysGCA_1_-_93981834_93981906	1	32	32	0	0	0																															trna127_CysGCA_1_-_93981834_93981906@1.32.32
tRF-32-RKVP4P93FJIY1	GGGGGTATAGCTCAGTGGGTAGAGCATTTGAC	5'-half	CysGCA	trna3_CysGCA_15_+_80036997_80037069	1	32	32	0	0	0																															trna3_CysGCA_15_+_80036997_80037069@1.32.32
tRF-32-RKVP4P9L5FZU3	GGGGGTATAGCTCAGTGGTAGAGCATTTGACT	5'-half	CysGCA	trna15_CysGCA_17_+_37023898_37023969	1	32	32	206.61	5.415	0.5	11.59	11.14	10.83				28.92	85.34	13.48	29.08	22.87	16.51							30.09	41.94	18.03	111.89	107.26	206.61							trna15_CysGCA_17_+_37023898_37023969@1.32.32, trna26_CysGCA_17_-_37310744_37310815@1.32.32, trna27_CysGCA_17_-_37309987_37310058@1.32.32, trna28_CysGCA_17_-_37025545_37025616@1.32.32, trna3_CysGCA_4_-_124430005_124430076@1.32.32
tRF-32-RKVP4P9L5HMVQ	GGGGGTATAGCTCAGTGGTAGAGCGCGTGCTT	5'-half	AlaAGC	trna108_AlaAGC_6_-_28763741_28763812	1	32	32	0	0	0																															trna108_AlaAGC_6_-_28763741_28763812@1.32.32
tRF-32-RKVP4PML5HMVQ	GGGGGTATAGCTCAGCGGTAGAGCGCGTGCTT	5'-half	AlaAGC	trna105_AlaAGC_6_-_28779849_28779920	1	32	32	0	0	0																															trna105_AlaAGC_6_-_28779849_28779920@1.32.32
tRF-32-RKVP4PRL5FNU3	GGGGGTATAGCTCAGGGGTAGAGCACTTGACT	5'-half	CysGCA	trna20_CysGCA_7_-_149286164_149286235	1	32	32	0	0	0																															trna20_CysGCA_7_-_149286164_149286235@1.32.32, trna7_CysGCA_7_+_149243631_149243702@1.32.32
tRF-32-RKVP4PRL5FZU3	GGGGGTATAGCTCAGGGGTAGAGCATTTGACT	5'-half	CysGCA	trna10_CysGCA_7_+_149281816_149281887	1	32	32	0	0	0																															trna10_CysGCA_7_+_149281816_149281887@1.32.32, trna13_CysGCA_7_+_149332778_149332849@1.32.32, trna15_CysGCA_7_+_149404760_149404831@1.32.32, trna18_CysGCA_7_-_149310156_149310227@1.32.32, trna22_CysGCA_7_-_149074601_149074672@1.32.32, trna25_CysGCA_7_-_149052766_149052837@1.32.32, trna29_CysGCA_17_-_37017937_37018008@1.32.32, trna6_CysGCA_3_-_131950642_131950713@1.32.32, trna6_CysGCA_7_+_14902822…
tRF-32-RKVPNPML5FZU3	GGGGGTATAGCTTAGCGGTAGAGCATTTGACT	5'-half	CysGCA	trna21_CysGCA_7_-_149112229_149112300	1	32	32	0	0	0																															trna21_CysGCA_7_-_149112229_149112300@1.32.32
tRF-32-RKVPYPRL5FZU3	GGGGGTATAGTTCAGGGGTAGAGCATTTGACT	5'-half	CysGCA	trna23_CysGCA_7_-_149072850_149072921	1	32	32	0	0	0																															trna23_CysGCA_7_-_149072850_149072921@1.32.32
tRF-32-ROD8N0X0JYOYO	GGTAAAATGGCTGAGTGAAGCATTGGACTGTA	5'-tRF	TyrGTA	trnaMT_TyrGTA_MT_-_5826_5891	1	32	32	72.43	0	0.4	72.43	72.15	24.67	17.07		11.01													21.39	14.36		18.48	15.32	11.92		10.28	18.23				trnaMT_TyrGTA_MT_-_5826_5891@1.32.32
tRF-32-ROHL7X0OBQJEP	GGTAAATATAGTTTAACCAAAACATCAGATTG	5'-half	HisGTG	trnaMT_HisGTG_MT_+_12138_12206	-1G	31	32	0	0	0																															trnaMT_HisGTG_MT_+_12138_12206@-1G.31.32
tRF-32-RP9830MMUKLYL	GGTAGTGTGGCCGAGCGGTCTAAGGCGCTGGA	5'-tRF	LeuTAG	trna2_LeuTAG_14_+_21093529_21093610	1	32	32	0	0	0																															trna2_LeuTAG_14_+_21093529_21093610@1.32.32
tRF-32-RPM8309MUKLYL	GGTAGCGTGGCCGAGTGGTCTAAGGCGCTGGA	5'-tRF	LeuTAG	trna27_LeuTAG_16_-_22207032_22207113	1	32	32	0	0	0																															trna27_LeuTAG_16_-_22207032_22207113@1.32.32
tRF-32-RPM830MMUKLYL	GGTAGCGTGGCCGAGCGGTCTAAGGCGCTGGA	5'-tRF	LeuAAG	trna16_LeuAAG_16_+_22308461_22308542	1	32	32	0	0	0																															trna16_LeuAAG_16_+_22308461_22308542@1.32.32, trna16_LeuAAG_5_-_180601044_180601125@1.32.32, trna19_LeuAAG_5_-_180524474_180524555@1.32.32, trna1_LeuAAG_14_+_21078291_21078372@1.32.32, trna3_LeuAAG_5_+_180528840_180528921@1.32.32, trna42_LeuTAG_17_-_8023632_8023713@1.32.32, trna78_LeuAAG_6_+_28956779_28956860@1.32.32, trna7_LeuAAG_5_+_180614701_180614782@1.32.32, trna98_LeuAAG_6_-_28911399_289114…
tRF-32-RRJ89O9NF5W81	GGTCCCATGGTGTAATGGTTAGCACTCTGGAC	5'-half	GlnTTG	trna16_GlnTTG_17_+_47269890_47269961	1	32	32	19.87	0	0.0333333																								19.87							trna16_GlnTTG_17_+_47269890_47269961@1.32.32, trna64_GlnTTG_6_+_28557156_28557227@1.32.32
tRF-32-RRJ89O9NF5W8M	GGTCCCATGGTGTAATGGTTAGCACTCTGGGC	5'-half	GlnTTG	trna84_GlnTTG_6_+_145503859_145503930	1	32	32	0	0	0																															trna84_GlnTTG_6_+_145503859_145503930@1.32.32
tRF-32-RZ3L7L73V6M9M	GGTTTCCGTAGTGTAGTGGTTATCACGTTCGC	5'-tRF, 5'U-tRF	ValCAC	trna10_ValCAC_5_-_180649395_180649467	-1G	31	32	0	0	0																															trna10_ValCAC_5_-_180649395_180649467@-1G.31.32, trna10_ValCAC_5_-_180649395_180649467@-1G.31.32, trna12_ValAAC_5_-_180645270_180645342@-1G.31.32, trna132_ValAAC_6_-_27721179_27721251@-1G.31.32, trna132_ValAAC_6_-_27721179_27721251@-1G.31.32, trna136_ValAAC_6_-_27648885_27648957@-1G.31.32, trna139_ValAAC_6_-_27618707_27618779@-1G.31.32, trna18_ValCAC_5_-_180529253_180529325@-1G.31.32, trna18_ValC…
tRF-32-S3M8309ND3581	GTAGTCGTGGCCGAGTGGTTAAGGTGATGGAC	5'-half	SerAGA	trna145_SerAGA_6_-_27521192_27521273	1	32	32	0	0	0																															trna145_SerAGA_6_-_27521192_27521273@1.32.32
tRF-32-S3M8309NDJ581	GTAGTCGTGGCCGAGTGGTTAAGGCGATGGAC	5'-half	SerAGA	trna11_SerAGA_8_-_96281885_96281966	1	32	32	0	0	0																															trna11_SerAGA_8_-_96281885_96281966@1.32.32, trna147_SerAGA_6_-_27509554_27509635@1.32.32, trna148_SerTGA_6_-_27473607_27473688@1.32.32, trna172_SerTGA_6_-_26312824_26312905@1.32.32, trna35_SerAGA_17_-_8129928_8130009@1.32.32, trna44_SerAGA_6_+_27446591_27446672@1.32.32, trna46_SerAGA_6_+_27463593_27463674@1.32.32, trna47_SerAGA_6_+_27470818_27470899@1.32.32, trna50_SerAGA_6_+_27499987_27500068@1…
tRF-32-S5R8309NDJ781	GTCACGGTGGCCGAGTGGTTAAGGCGTTGGAC	5'-half	SerCGA	trna2_SerCGA_12_+_56584148_56584229	1	32	32	0	0	0																															trna2_SerCGA_12_+_56584148_56584229@1.32.32
tRF-32-S79PVOEOU5JMQ	GTCCTTGTAGTATAAACTAATACACCAGTCTT	5'-half	ThrTGT	trnaMT_ThrTGT_MT_+_15888_15953	1	32	32	0	0	0																															trnaMT_ThrTGT_MT_+_15888_15953@1.32.32
tRF-32-S998LOW3VHJ94	GTCTCTGTGGCGCAATCGGTTAGCGCATTCGG	5'-tRF	AsnGTT	trna107_AsnGTT_1_-_148760356_148760429	1	32	32	0	0	0																															trna107_AsnGTT_1_-_148760356_148760429@1.32.32, trna108_AsnGTT_1_-_148598314_148598387@1.32.32
tRF-32-S998LOW3VHM94	GTCTCTGTGGCGCAATCGGTTAGCGCGTTCGG	5'-tRF	AsnGTT	trna113_AsnGTT_1_-_147520767_147520840	1	32	32	0	0	0																															trna113_AsnGTT_1_-_147520767_147520840@1.32.32, trna115_AsnGTT_1_-_145979034_145979107@1.32.32, trna136_AsnGTT_1_-_16847080_16847153@1.32.32, trna1_AsnGTT_19_+_1383562_1383635@1.32.32, trna26_AsnGTT_1_+_148248115_148248188@1.32.32, trna31_AsnGTT_17_-_36908034_36908107@1.32.32, trna47_AsnGTT_1_+_161510031_161510104@1.32.32, trna4_AsnGTT_10_-_22518438_22518511@1.32.32, trna7_AsnGTT_13_-_31248101_31…
tRF-32-SP58309MUKL6L	GTCAGGATGGCCGAGTGGTCTAAGGCGCCAGA	5'-tRF	LeuCAA	trna100_LeuCAA_6_-_28864000_28864105	1	32	32	0	0	0																															trna100_LeuCAA_6_-_28864000_28864105@1.32.32, trna140_LeuCAA_6_-_27573417_27573524@1.32.32, trna141_LeuCAA_6_-_27570348_27570454@1.32.32, trna58_LeuCAA_1_+_249168054_249168159@1.32.32, trna74_LeuCAA_6_+_28908830_28908934@1.32.32
tRF-32-SP5830MMUKLYK	GTCAGGATGGCCGAGCGGTCTAAGGCGCTGCG	5'-tRF	LeuCAG	trna17_LeuCAG_16_+_57333863_57333945	1	32	32	0	0	0																															trna17_LeuCAG_16_+_57333863_57333945@1.32.32, trna26_LeuCAG_16_-_57334392_57334474@1.32.32, trna34_LeuCAG_1_+_161411323_161411405@1.32.32, trna36_LeuCAG_1_+_161418741_161418823@1.32.32, trna38_LeuCAG_1_+_161426122_161426204@1.32.32, trna40_LeuCAG_1_+_161433532_161433614@1.32.32, trna42_LeuCAG_1_+_161440913_161440995@1.32.32, trna67_LeuCAG_1_-_161500132_161500214@1.32.32, trna7_LeuCAG_6_+_26521436…
tRF-32-SR94SX73V2Y8K	GTCCCTGGTGGTCTAGTGGTTAGGATTCGGCG	5'-tRF	GluCTC	trna116_GluCTC_1_-_145399233_145399304	-1G	31	32	0	0	0																															trna116_GluCTC_1_-_145399233_145399304@-1G.31.32, trna59_GluCTC_1_+_249168447_249168518@-1G.31.32, trna71_GluCTC_1_-_161439189_161439260@-1G.31.32, trna74_GluCTC_1_-_161431809_161431880@-1G.31.32, trna77_GluCTC_1_-_161424398_161424469@-1G.31.32, trna77_GluCTC_6_+_28949976_28950047@-1G.31.32, trna80_GluCTC_1_-_161417018_161417089@-1G.31.32, trna87_GluCTC_6_-_126101393_126101464@-1G.31.32
tRF-32-SR94SX7JV2Y8K	GTCCCTGGTGGTCTAGTGGCTAGGATTCGGCG	5'-tRF, 5'U-tRF	GluTTC	trna134_GluTTC_1_-_16861774_16861845	-1G	31	32	0	0	0																															trna134_GluTTC_1_-_16861774_16861845@-1G.31.32, trna134_GluTTC_1_-_16861774_16861845@-1G.31.32, trna5_GluTTC_1_+_17199078_17199149@-1G.31.32, trna5_GluTTC_1_+_17199078_17199149@-1G.31.32, trna84_GluTTC_1_-_161391883_161391954@-1G.31.32, trna94_GluTTC_1_-_149664355_149664427@-1G.31.32
tRF-32-V29K9UV36562I	TAGGATGGGGTGTGATAGGTGGCACGGAGAAT	5'-half	GlnTTG	trnaMT_GlnTTG_MT_-_4329_4400	1	32	32	145.61	0	0.3	63.26	71.31	57.14	133.54	145.61	91.72							15.36	27.69						10.41											trnaMT_GlnTTG_MT_-_4329_4400@1.32.32, trnalookalike2_GlnTTG_1_-_564879_564950@1.32.32
tRF-32-VEX0K3XN13QXM	TAGATTGAAGCCAGTTGATTAGGGTGCTTAGC	5'-half	AsnGTT	trnaMT_AsnGTT_MT_-_5657_5729	1	32	32	0	0	0																															trnaMT_AsnGTT_MT_-_5657_5729@1.32.32, trnalookalike5_AsnGTT_1_-_566207_566279@1.32.32
tRF-32-VF54QFQ2FWQ8M	TAGCAGAGTGGCGCAGCGGAAGCGTGCTGGGC	5'U-tRF, 5'-half	MetCAT	trna129_MetCAT_6_-_27870271_27870342	-1T	31	32	0	0	0																															trna129_MetCAT_6_-_27870271_27870342@-1T.31.32, trna142_MetCAT_6_-_27560600_27560671@-1T.31.32, trna150_MetCAT_6_-_27300764_27300835@-1T.31.32, trna150_MetCAT_6_-_27300764_27300835@-1T.31.32, trna169_MetCAT_6_-_26330529_26330600@-1T.31.32, trna169_MetCAT_6_-_26330529_26330600@-1T.31.32, trna171_MetCAT_6_-_26313352_26313423@-1T.31.32, trna20_MetCAT_17_-_80452597_80452668@-1T.31.32, trna2_MetCAT_6_…
tRF-32-X6XMSL73VL4YK	TGCCATGATCGTATAGTGGTTAGTACTCTGCG	5'-tRF	HisGTG	trna106_HisGTG_1_-_149155828_149155899	-1T	31	32	0	0	0																															trna106_HisGTG_1_-_149155828_149155899@-1T.31.32
tRF-32-XQ947673FEWSJ	TGCATTGGTGGTTCAGTGGTAGAATTCTCGCC	5'-half	GlyGCC	trna128_GlyGCC_6_-_27870686_27870756	-1T	31	32	0	0	0																															trna128_GlyGCC_6_-_27870686_27870756@-1T.31.32, trna133_GlyCCC_1_-_16872434_16872504@-1T.31.32, trna18_GlyGCC_16_+_70822597_70822667@-1T.31.32, trna19_GlyGCC_16_+_70823410_70823480@-1T.31.32, trna19_GlyGCC_2_-_157257659_157257729@-1T.31.32, trna24_GlyGCC_16_-_70812942_70813012@-1T.31.32, trna25_GlyGCC_16_-_70812114_70812184@-1T.31.32, trna4_GlyCCC_1_+_17188416_17188486@-1T.31.32, trna5_GlyGCC_17_…
tRF-32-XQR47673FEWSJ	TGCATGGGTGGTTCAGTGGTAGAATTCTCGCC	5'U-tRF, 5'-half	GlyGCC	trna2_GlyGCC_21_-_18827107_18827177	-1T	31	32	0	0	0																															trna2_GlyGCC_21_-_18827107_18827177@-1T.31.32, trna2_GlyGCC_21_-_18827107_18827177@-1T.31.32, trna35_GlyGCC_1_+_161413094_161413164@-1T.31.32, trna35_GlyGCC_1_+_161413094_161413164@-1T.31.32, trna37_GlyGCC_1_+_161420467_161420537@-1T.31.32, trna37_GlyGCC_1_+_161420467_161420537@-1T.31.32, trna39_GlyGCC_1_+_161427898_161427968@-1T.31.32, trna39_GlyGCC_1_+_161427898_161427968@-1T.31.32, trna41_GlyG…
tRF-32-XSXMSL73VL4YK	TGCCGTGATCGTATAGTGGTTAGTACTCTGCG	5'-tRF, 5'U-tRF	HisGTG	trna111_HisGTG_1_-_147774845_147774916	-1T	31	32	496.91	19.51	0.5	68.08	34.54	37.62				95.39	33.25	82.76	54.53	13.04		496.91	402.33	43.58	35.12	18.73	309.46						19.87	106.14	70.94	19.15		15.49	15.69	trna111_HisGTG_1_-_147774845_147774916@-1T.31.32, trna118_HisGTG_1_-_145396881_145396952@-1T.31.32, trna16_HisGTG_1_+_146544773_146544844@-1T.31.32, trna1_HisGTG_15_+_45493349_45493420@-1T.31.32, trna21_HisGTG_1_+_147753471_147753542@-1T.31.32, trna33_HisGTG_6_+_27125906_27125977@-1T.31.32, trna33_HisGTG_6_+_27125906_27125977@-1T.31.32, trna7_HisGTG_9_-_14433938_14434009@-1T.31.32, trna7_HisGTG_9…
tRF-32-XVLY7L73HQP0I	TGCGCCGCTGGTGTAGTGGTATCATGCAAGAT	5'-half	GlyCCC	trna27_GlyCCC_2_-_70476123_70476193	-1T	31	32	0	0	0																															trna27_GlyCCC_2_-_70476123_70476193@-1T.31.32, trna34_GlyCCC_16_-_686736_686806@-1T.31.32
tRF-32-YR94SX73V2Y8K	TTCCCTGGTGGTCTAGTGGTTAGGATTCGGCG	5'-tRF, 5'U-tRF	GluCTC	trna116_GluCTC_1_-_145399233_145399304	-1T	31	32	0	0	0																															trna116_GluCTC_1_-_145399233_145399304@-1T.31.32, trna116_GluCTC_1_-_145399233_145399304@-1T.31.32, trna59_GluCTC_1_+_249168447_249168518@-1T.31.32, trna59_GluCTC_1_+_249168447_249168518@-1T.31.32, trna71_GluCTC_1_-_161439189_161439260@-1T.31.32, trna74_GluCTC_1_-_161431809_161431880@-1T.31.32, trna77_GluCTC_1_-_161424398_161424469@-1T.31.32, trna77_GluCTC_6_+_28949976_28950047@-1T.31.32, trna77_…
tRF-32-YR94SX7JV2Y8K	TTCCCTGGTGGTCTAGTGGCTAGGATTCGGCG	5'-tRF, 5'U-tRF	GluTTC	trna134_GluTTC_1_-_16861774_16861845	-1T	31	32	0	0	0																															trna134_GluTTC_1_-_16861774_16861845@-1T.31.32, trna5_GluTTC_1_+_17199078_17199149@-1T.31.32, trna84_GluTTC_1_-_161391883_161391954@-1T.31.32, trna94_GluTTC_1_-_149664355_149664427@-1T.31.32, trna94_GluTTC_1_-_149664355_149664427@-1T.31.32
tRF-33-0858309NDJ78W	ACCGGGATGGCCGAGTGGTTAAGGCGTTGGACT	5'-half	LeuTAA	trna134_LeuTAA_6_-_27688898_27688980	1	33	33	0	0	0																															trna134_LeuTAA_6_-_27688898_27688980@1.33.33
tRF-33-0P58309NDJ78W	ACCAGGATGGCCGAGTGGTTAAGGCGTTGGACT	5'-half	LeuTAA	trna83_LeuTAA_6_+_144537684_144537766	1	33	33	12.77	0	0.0333333																							12.77								trna83_LeuTAA_6_+_144537684_144537766@1.33.33
tRF-33-0PD8309NDJ78W	ACCAGAATGGCCGAGTGGTTAAGGCGTTGGACT	5'-half	LeuTAA	trna4_LeuTAA_11_+_59319228_59319310	1	33	33	0	0	0																															trna4_LeuTAA_11_+_59319228_59319310@1.33.33
tRF-33-11W4QFE3FVSYW	AGGCCTCGTGGCGCAACGGTAGCGCGTCTGACT	5'U-tRF, 5'-half	TrpCCA	trna39_TrpCCA_17_-_8124187_8124258	-1A	32	33	0	0	0																															trna39_TrpCCA_17_-_8124187_8124258@-1A.32.33, trna39_TrpCCA_17_-_8124187_8124258@-1A.32.33
tRF-33-1KSLQ673FJIYW	AGGGGGTATAGCTCAGTGGTAGAGCATTTGACT	5'U-tRF, 5'-half	CysGCA	trna15_CysGCA_17_+_37023898_37023969	-1A	32	33	0	0	0																															trna15_CysGCA_17_+_37023898_37023969@-1A.32.33, trna15_CysGCA_17_+_37023898_37023969@-1A.32.33, trna26_CysGCA_17_-_37310744_37310815@-1A.32.33, trna27_CysGCA_17_-_37309987_37310058@-1A.32.33, trna27_CysGCA_17_-_37309987_37310058@-1A.32.33, trna28_CysGCA_17_-_37025545_37025616@-1A.32.33, trna3_CysGCA_4_-_124430005_124430076@-1A.32.33
tRF-33-1OR6QOH04MR1DI	AGTAAGGTCAGCTAAATAAGCTATCGGGCCCAT	5'-tRF	MetCAT	trnaMT_MetCAT_MT_+_4402_4469	1	33	33	0	0	0																															trnaMT_MetCAT_MT_+_4402_4469@1.33.33
tRF-33-1Z3L7L73V6M9DV	AGTTTCCGTAGTGTAGTGGTTATCACGTTCGCC	5'U-tRF, 5'-half	ValCAC	trna10_ValCAC_5_-_180649395_180649467	-1A	32	33	0	0	0																															trna10_ValCAC_5_-_180649395_180649467@-1A.32.33, trna12_ValAAC_5_-_180645270_180645342@-1A.32.33, trna132_ValAAC_6_-_27721179_27721251@-1A.32.33, trna136_ValAAC_6_-_27648885_27648957@-1A.32.33, trna139_ValAAC_6_-_27618707_27618779@-1A.32.33, trna18_ValCAC_5_-_180529253_180529325@-1A.32.33, trna2_ValAAC_3_+_169490018_169490090@-1A.32.33, trna2_ValCAC_5_+_180524070_180524142@-1A.32.33, trna4_ValAAC…
tRF-33-2YU04DYJIO3Z0F	CACTGTAAAGCTAACTTAGCATTAACCTTTTAA	5'-tRF	LysTTT	trnaMT_LysTTT_MT_+_8295_8364	1	33	33	0	0	0																															trnaMT_LysTTT_MT_+_8295_8364@1.33.33, trnalookalike7_LysTTT_1_+_568844_568913@1.33.33
tRF-33-395P4PN3FJ6KW	CCTTCGATAGCTCAGCTGGTAGAGCGGAGGACT	5'-half	TyrGTA	trna16_TyrGTA_14_-_21131351_21131444	1	33	33	0	0	0																															trna16_TyrGTA_14_-_21131351_21131444@1.33.33, trna17_TyrGTA_14_-_21128117_21128210@1.33.33, trna17_TyrGTA_6_+_26595102_26595190@1.33.33, trna18_TyrGTA_14_-_21125623_21125716@1.33.33, trna19_TyrGTA_14_-_21121258_21121351@1.33.33, trna4_TyrGTA_8_+_67025602_67025694@1.33.33, trna5_TyrGTA_14_+_21151432_21151520@1.33.33, trna5_TyrGTA_8_+_67026223_67026311@1.33.33
tRF-33-395P4PZ3FJ6KW	CCTTCGATAGCTCAGTTGGTAGAGCGGAGGACT	5'-half	TyrGTA	trna14_TyrGTA_6_+_26569086_26569176	1	33	33	0	0	0																															trna14_TyrGTA_6_+_26569086_26569176@1.33.33, trna16_TyrGTA_6_+_26577332_26577420@1.33.33, trna2_TyrGTA_2_+_27273650_27273738@1.33.33
tRF-33-4KIK74HK9FM07	CTAGGATGGGGTGTGATAGGTGGCACGGAGAAT	5'-half	GlnTTG	trnaMT_GlnTTG_MT_-_4329_4400	-1C	32	33	0	0	0																															trnaMT_GlnTTG_MT_-_4329_4400@-1C.32.33, trnalookalike2_GlnTTG_1_-_564879_564950@-1C.32.33
tRF-33-4R94SX73V2Y8DM	CTCCCTGGTGGTCTAGTGGTTAGGATTCGGCGC	5'U-tRF, 5'-half	GluCTC	trna116_GluCTC_1_-_145399233_145399304	-1C	32	33	0	0	0																															trna116_GluCTC_1_-_145399233_145399304@-1C.32.33, trna59_GluCTC_1_+_249168447_249168518@-1C.32.33, trna71_GluCTC_1_-_161439189_161439260@-1C.32.33, trna71_GluCTC_1_-_161439189_161439260@-1C.32.33, trna74_GluCTC_1_-_161431809_161431880@-1C.32.33, trna74_GluCTC_1_-_161431809_161431880@-1C.32.33, trna77_GluCTC_1_-_161424398_161424469@-1C.32.33, trna77_GluCTC_1_-_161424398_161424469@-1C.32.33, trna77…
tRF-33-5BF900BY4D84DJ	GAGAAAGCTCACAAGAACTGCTAACTCATGCCC	5'-tRF	SerGCT	trnaMT_SerGCT_MT_+_12207_12265	1	33	33	0	0	0																															trnaMT_SerGCT_MT_+_12207_12265@1.33.33
tRF-33-5F54QFQ2FWQ8DV	GAGCAGAGTGGCGCAGCGGAAGCGTGCTGGGCC	5'U-tRF, 5'-half	MetCAT	trna129_MetCAT_6_-_27870271_27870342	-1G	32	33	0	0	0																															trna129_MetCAT_6_-_27870271_27870342@-1G.32.33, trna129_MetCAT_6_-_27870271_27870342@-1G.32.33, trna142_MetCAT_6_-_27560600_27560671@-1G.32.33, trna150_MetCAT_6_-_27300764_27300835@-1G.32.33, trna169_MetCAT_6_-_26330529_26330600@-1G.32.33, trna171_MetCAT_6_-_26313352_26313423@-1G.32.33, trna20_MetCAT_17_-_80452597_80452668@-1G.32.33, trna2_MetCAT_6_+_26286754_26286825@-1G.32.33, trna32_MetCAT_1_+…
tRF-33-5L1MFXDOQQMJD2	GAGTAAGGTCAGCTAAATAAGCTATCGGGCCCA	5'-half	MetCAT	trnaMT_MetCAT_MT_+_4402_4469	-1G	32	33	0	0	0																															trnaMT_MetCAT_MT_+_4402_4469@-1G.32.33
tRF-33-67M8LOMLQHWUD5	GGCCTCGTGGCGCAACGGTAGCGCGTCTGACTC	5'-half	TrpCCA	trna39_TrpCCA_17_-_8124187_8124258	1	33	33	0	0	0																															trna39_TrpCCA_17_-_8124187_8124258@1.33.33
tRF-33-6978WP9LXN4V0Q	GGCTCGTTGGTCTAGTGGTATGATTCTCGCTTT	5'-half	ProTGG	trna3_ProTGG_14_+_21101165_21101236	1	33	33	10.59	0	0.0333333								10.59																							trna3_ProTGG_14_+_21101165_21101236@1.33.33
tRF-33-6978WPRLXN480Q	GGCTCGTTGGTCTAGGGGTATGATTCTCGGTTT	5'-half	ProTGG	trna12_ProTGG_11_-_75946869_75946940	1	33	33	0	0	0																															trna12_ProTGG_11_-_75946869_75946940@1.33.33
tRF-33-6978WPRLXN4V05	GGCTCGTTGGTCTAGGGGTATGATTCTCGCTTC	5'-half	ProCGG	trna30_ProCGG_6_+_27059521_27059592	1	33	33	29.39	0	0.266667									28.74			28.1												19.87	29.39		16.85	10.44	11.47	16.1	trna30_ProCGG_6_+_27059521_27059592@1.33.33, trna37_ProCGG_17_-_8126151_8126222@1.33.33, trna52_ProCGG_1_+_167683962_167684033@1.33.33, trna6_ProCGG_16_+_3222049_3222120@1.33.33
tRF-33-6978WPRLXN4V0O	GGCTCGTTGGTCTAGGGGTATGATTCTCGCTTA	5'-half	ProAGG	trna11_ProAGG_16_+_3241989_3242060	1	33	33	0	0	0																															trna11_ProAGG_16_+_3241989_3242060@1.33.33, trna12_ProAGG_6_+_26555498_26555569@1.33.33, trna22_ProAGG_14_-_21081560_21081631@1.33.33, trna23_ProAGG_14_-_21077495_21077566@1.33.33, trna29_ProAGG_16_-_3232635_3232706@1.33.33, trna2_ProAGG_7_+_128423504_128423575@1.33.33, trna65_ProAGG_1_-_167684725_167684796@1.33.33, trna9_ProAGG_11_+_75946557_75946628@1.33.33, trna9_ProAGG_16_+_3239634_3239705@1.…
tRF-33-6978WPRLXN4V0Q	GGCTCGTTGGTCTAGGGGTATGATTCTCGCTTT	5'-half	ProTGG	trna14_ProTGG_5_-_180615854_180615925	1	33	33	22.04	0	0.1								11.38	22.04																					12.84	trna14_ProTGG_5_-_180615854_180615925@1.33.33, trna28_ProTGG_16_-_3234133_3234204@1.33.33, trna3_ProTGG_16_+_3208923_3208994@1.33.33, trna6_ProTGG_14_+_21152175_21152246@1.33.33, trna8_ProTGG_16_+_3238094_3238165@1.33.33
tRF-33-6998LO9EFVI8W	GGCTCTGTGGCGCAATGGATAGCGCATTGGACT	5'-half	ArgTCT	trna3_ArgTCT_11_+_59318767_59318852	1	33	33	0	0	0																															trna3_ArgTCT_11_+_59318767_59318852@1.33.33, trna4_ArgTCT_17_+_8024243_8024330@1.33.33, trna4_ArgTCT_9_-_131102355_131102445@1.33.33, trna52_ArgTCT_6_+_27529963_27530049@1.33.33
tRF-33-69JP4P9NFJE803	GGCTCCATAGCTCAGTGGTTAGAGCACTGGTCT	5'-half	ThrTGT	trna56_ThrTGT_1_+_222638347_222638419	1	33	33	0	0	0																															trna56_ThrTGT_1_+_222638347_222638419@1.33.33
tRF-33-69JP4PRNFJE803	GGCTCCATAGCTCAGGGGTTAGAGCACTGGTCT	5'-half	ThrTGT	trna13_ThrTGT_5_-_180618687_180618758	1	33	33	12.77	0	0.0666667																							12.77	11.92							trna13_ThrTGT_5_-_180618687_180618758@1.33.33, trna20_ThrTGT_14_-_21099319_21099391@1.33.33
tRF-33-69M8LO9EFVI8W	GGCTCCGTGGCGCAATGGATAGCGCATTGGACT	5'-half	ArgTCT	trna9_ArgTCT_1_+_94313129_94313213	1	33	33	35.76	0	0.2			10.83		12.89														16.66		17.26		35.75	35.76							trna9_ArgTCT_1_+_94313129_94313213@1.33.33
tRF-33-6PL4PU73UKMYDR	GGCAGCGATGGCCGAGTGGTTAAGGCGTTGGAC	5'U-tRF, 5'-half	SerTGA	trna2_SerTGA_10_+_69524261_69524342	-1G	32	33	0	0	0																															trna2_SerTGA_10_+_69524261_69524342@-1G.32.33, trna2_SerTGA_10_+_69524261_69524342@-1G.32.33
tRF-33-6Q947673FEWSD3	GGCATTGGTGGTTCAGTGGTAGAATTCTCGCCT	5'U-tRF, 5'-half	GlyGCC	trna128_GlyGCC_6_-_27870686_27870756	-1G	32	33	0	0	0																															trna128_GlyGCC_6_-_27870686_27870756@-1G.32.33, trna128_GlyGCC_6_-_27870686_27870756@-1G.32.33, trna133_GlyCCC_1_-_16872434_16872504@-1G.32.33, trna133_GlyCCC_1_-_16872434_16872504@-1G.32.33, trna18_GlyGCC_16_+_70822597_70822667@-1G.32.33, trna19_GlyGCC_16_+_70823410_70823480@-1G.32.33, trna19_GlyGCC_16_+_70823410_70823480@-1G.32.33, trna19_GlyGCC_2_-_157257659_157257729@-1G.32.33, trna24_GlyGCC_…
tRF-33-6QR47673FEWSD3	GGCATGGGTGGTTCAGTGGTAGAATTCTCGCCT	5'-half	GlyGCC	trna2_GlyGCC_21_-_18827107_18827177	-1G	32	33	0	0	0																															trna2_GlyGCC_21_-_18827107_18827177@-1G.32.33, trna35_GlyGCC_1_+_161413094_161413164@-1G.32.33, trna37_GlyGCC_1_+_161420467_161420537@-1G.32.33, trna39_GlyGCC_1_+_161427898_161427968@-1G.32.33, trna41_GlyGCC_1_+_161435258_161435328@-1G.32.33
tRF-33-6R6LQ6S8V0J6DR	GGCCCGGATAGCTCAGTCGGTAGAGCATCAGAC	5'U-tRF, 5'-half	LysTTT	trna14_LysTTT_11_-_59327808_59327880	-1G	32	33	0	0	0																															trna14_LysTTT_11_-_59327808_59327880@-1G.32.33, trna2_LysTTT_17_+_8022473_8022545@-1G.32.33, trna54_LysTTT_1_+_204475655_204475727@-1G.32.33, trna5_LysTTT_11_+_59323902_59323974@-1G.32.33, trna5_LysTTT_11_+_59323902_59323974@-1G.32.33, trna62_LysTTT_1_-_204476158_204476230@-1G.32.33, trna76_LysTTT_6_+_28918806_28918878@-1G.32.33
tRF-33-6R6XQ6S8V0J8DR	GGCCCGGCTAGCTCAGTCGGTAGAGCATGGGAC	5'-half	LysCTT	trna10_LysCTT_16_+_3241501_3241573	-1G	32	33	0	0	0																															trna10_LysCTT_16_+_3241501_3241573@-1G.32.33, trna13_LysCTT_14_-_58706613_58706685@-1G.32.33, trna2_LysCTT_15_+_79152904_79152976@-1G.32.33
tRF-33-6R6XQ6S8V0JUDR	GGCCCGGCTAGCTCAGTCGGTAGAGCATGAGAC	5'-half	LysCTT	trna119_LysCTT_1_-_145395522_145395594	-1G	32	33	0	0	0																															trna119_LysCTT_1_-_145395522_145395594@-1G.32.33, trna11_LysCTT_5_-_180648979_180649051@-1G.32.33, trna13_LysCTT_6_+_26556774_26556846@-1G.32.33, trna32_LysCTT_16_-_3207406_3207478@-1G.32.33, trna7_LysCTT_16_+_3225692_3225764@-1G.32.33, trna9_LysCTT_5_+_180634755_180634827@-1G.32.33
tRF-33-6RJ89O9MF5W8W	GGCCCCATGGTGTAATGGTCAGCACTCTGGACT	5'-half	GlnCTG	trna131_GlnCTG_6_-_27759135_27759206	1	33	33	0	0	0																															trna131_GlnCTG_6_-_27759135_27759206@1.33.33
tRF-33-6RJ89O9NF5W8W	GGCCCCATGGTGTAATGGTTAGCACTCTGGACT	5'-half	GlnTTG	trna130_GlnTTG_6_-_27763640_27763711	1	33	33	0	0	0																															trna130_GlnTTG_6_-_27763640_27763711@1.33.33, trna173_GlnTTG_6_-_26311975_26312046@1.33.33, trna174_GlnTTG_6_-_26311424_26311495@1.33.33
tRF-33-6RVP4PRNFJE803	GGCCCTATAGCTCAGGGGTTAGAGCACTGGTCT	5'-half	ThrTGT	trna4_ThrTGT_14_+_21149849_21149921	1	33	33	0	0	0																															trna4_ThrTGT_14_+_21149849_21149921@1.33.33
tRF-33-6S7P4PZ3V0M80M	GGCCGGTTAGCTCAGTTGGTTAGAGCGTGGTGC	5'-half	IleAAT	trna10_IleAAT_14_+_102783429_102783502	1	33	33	0	0	0																															trna10_IleAAT_14_+_102783429_102783502@1.33.33, trna11_IleAAT_6_+_26554350_26554423@1.33.33, trna154_IleAAT_6_-_27205350_27205423@1.33.33, trna158_IleAAT_6_-_27144994_27145067@1.33.33, trna163_IleAAT_6_-_26745255_26745328@1.33.33, trna34_IleAAT_17_-_8130309_8130382@1.33.33, trna59_IleAAT_6_+_27655967_27656040@1.33.33, trna9_IleAAT_17_+_8090911_8090984@1.33.33
tRF-33-6SM83O9EDJSYDE	GGCCGCGTGGCCTAATGGATAAGGCGTCTGATT	5'-half	ArgCCG	trna114_ArgCCG_6_-_28710729_28710801	1	33	33	0	0	0																															trna114_ArgCCG_6_-_28710729_28710801@1.33.33, trna1_ArgCCG_16_+_3200675_3200747@1.33.33, trna73_ArgCCG_6_+_28849165_28849237@1.33.33
tRF-33-6SM83O9EDJSYW	GGCCGCGTGGCCTAATGGATAAGGCGTCTGACT	5'-half	ArgTCG	trna4_ArgTCG_15_+_89878304_89878376	1	33	33	0	0	0																															trna4_ArgTCG_15_+_89878304_89878376@1.33.33
tRF-33-6SXMSL73VL4YDN	GGCCGTGATCGTATAGTGGTTAGTACTCTGCGT	5'-half	HisGTG	trna111_HisGTG_1_-_147774845_147774916	-1G	32	33	150.07	38.75	0.5	46.84	93.32	58.74	67.41	66.7	73.07	99.67	150.07	133.54	102.54	17.2	22.63											86.83	103.31	56.19	34.23	61.38	37.67	19.82	39.83	trna111_HisGTG_1_-_147774845_147774916@-1G.32.33, trna118_HisGTG_1_-_145396881_145396952@-1G.32.33, trna16_HisGTG_1_+_146544773_146544844@-1G.32.33, trna1_HisGTG_15_+_45493349_45493420@-1G.32.33, trna21_HisGTG_1_+_147753471_147753542@-1G.32.33, trna33_HisGTG_6_+_27125906_27125977@-1G.32.33, trna7_HisGTG_9_-_14433938_14434009@-1G.32.33, trna8_HisGTG_15_-_45492611_45492682@-1G.32.33, trna9_HisGTG_1…
tRF-33-6VLY7L73HQP0DE	GGCGCCGCTGGTGTAGTGGTATCATGCAAGATT	5'-half	GlyCCC	trna27_GlyCCC_2_-_70476123_70476193	-1G	32	33	0	0	0																															trna27_GlyCCC_2_-_70476123_70476193@-1G.32.33, trna34_GlyCCC_16_-_686736_686806@-1G.32.33
tRF-33-6YX4PU73UKMYDR	GGCTGTGATGGCCGAGTGGTTAAGGCGTTGGAC	5'U-tRF, 5'-half	SerCGA	trna35_SerCGA_6_+_27177628_27177709	-1G	32	33	0	0	0																															trna35_SerCGA_6_+_27177628_27177709@-1G.32.33, trna35_SerCGA_6_+_27177628_27177709@-1G.32.33, trna41_SerCGA_17_-_8042199_8042280@-1G.32.33, trna41_SerCGA_17_-_8042199_8042280@-1G.32.33
tRF-33-779PZBHFEERZ05	GTTCTTGTAGTTGAAATACAACGATGGTTTTTC	5'-tRF	GluTTC	trnaMT_GluTTC_MT_-_14674_14742	1	33	33	0	0	0																															trnaMT_GluTTC_MT_-_14674_14742@1.33.33, trnalookalike8_GluTTC_5_-_93905172_93905240@1.33.33
tRF-33-79M89P9NH5ISD3	GTTTCCGTGGTGTAGTGGTTATCACATTCGCCT	5'-half	ValTAC	trna40_ValTAC_6_+_27258405_27258477	1	33	33	0	0	0																															trna40_ValTAC_6_+_27258405_27258477@1.33.33
tRF-33-79MP909NH57SD3	GTTTCCGTAGTGGAGTGGTTATCACGTTCGCCT	5'-half	ValCAC	trna157_ValCAC_6_-_27173867_27173939	1	33	33	929.76	0	0.233333					21.81														25.61	198.44	13.57	66.19	911.73	929.76							trna157_ValCAC_6_-_27173867_27173939@1.33.33
tRF-33-79MP9P9MH57SD3	GTTTCCGTAGTGTAGTGGTCATCACGTTCGCCT	5'-half	ValAAC	trna15_ValAAC_5_-_180615416_180615488	1	33	33	11606.5	31.43	0.5	2093.25	1402.55	4605.83	934.38	1820.79	1943.49													3036.45	11606.5	4092.06	10500.2	5082.21	5681.86	33.35	23.43	126.8	29.51		83.13	trna15_ValAAC_5_-_180615416_180615488@1.33.33
tRF-33-79MP9P9NH57SD3	GTTTCCGTAGTGTAGTGGTTATCACGTTCGCCT	5'-half	ValCAC	trna10_ValCAC_5_-_180649395_180649467	1	33	33	152103	278.99	0.5	48453.8	40537.2	114584	20677.9	129144	61220.2		26.88	506.6	11.84		236.38							16644.7	152103	10818	49996.8	51371.2	66064.6	137.97	145.64	475.95	239.81	63.79	318.17	trna10_ValCAC_5_-_180649395_180649467@1.33.33, trna12_ValAAC_5_-_180645270_180645342@1.33.33, trna132_ValAAC_6_-_27721179_27721251@1.33.33, trna136_ValAAC_6_-_27648885_27648957@1.33.33, trna139_ValAAC_6_-_27618707_27618779@1.33.33, trna18_ValCAC_5_-_180529253_180529325@1.33.33, trna2_ValAAC_3_+_169490018_169490090@1.33.33, trna2_ValCAC_5_+_180524070_180524142@1.33.33, trna4_ValAAC_5_+_180591154_1…
tRF-33-79MP9P9NH57YD3	GTTTCCGTAGTGTAGTGGTTATCACGTTTGCCT	5'-half	ValAAC	trna37_ValAAC_6_+_27203288_27203360	1	33	33	254.29	0	0.266667	10.62		22.72		20.89	15.29														50.1		25.72	222.19	254.29							trna37_ValAAC_6_+_27203288_27203360@1.33.33
tRF-33-79MP9P9NIQ7SD3	GTTTCCGTAGTGTAGTGGTTATTATGTTCGCCT	5'-half	ValCAC	trna133_ValCAC_6_-_27696327_27696399	1	33	33	0	0	0																															trna133_ValCAC_6_-_27696327_27696399@1.33.33
tRF-33-79MP9PMNH5ISD3	GTTTCCGTAGTGTAGCGGTTATCACATTCGCCT	5'-half	ValCAC	trna13_ValCAC_19_-_4724647_4724719	1	33	33	569.94	10.96	0.5	148.24	95.27	373.2	72.53	198.81	243.05						10.22							209.38	457.12	201.86	569.94	283.48	413.23	15.69	11.32	14.65			10.6	trna13_ValCAC_19_-_4724647_4724719@1.33.33
tRF-33-7O58J0K8UMPL6	GTTAAGATGGCAGAGCCCGGTAATCGCATAAAA	5'-tRF	LeuTAA	trnaMT_LeuTAA_MT_+_3230_3304	1	33	33	0	0	0																															trnaMT_LeuTAA_MT_+_3230_3304@1.33.33
tRF-33-7X9PN547202LD1	GTTTATGTAGCTTACCTCCTCAAAGCAATACAC	5'-half	PheGAA	trnaMT_PheGAA_MT_+_577_647	1	33	33	0	0	0																															trnaMT_PheGAA_MT_+_577_647@1.33.33
tRF-33-86J8WPMN1E8Y0E	TCCCACATGGTCTAGCGGTTAGGATTCCTGGTT	5'-half	GluTTC	trna11_GluTTC_15_-_26327381_26327452	1	33	33	2369.73	218.655	0.5	185.42	333.44	209.23	105.81	256.4	145.22	176.45	233.25	427.19	272.02	87.62	228.08	38.79	19	30.25	23.03	14.97	30.12	196.94	287.67	55.07	150.85	337.11	842.35	2369.73	1765.31	1573.35	966.57	1059.29	1730.4	trna11_GluTTC_15_-_26327381_26327452@1.33.33, trna3_GluTTC_13_-_45492062_45492133@1.33.33
tRF-33-86V8WPMN1E8Y0E	TCCCATATGGTCTAGCGGTTAGGATTCCTGGTT	5'-half	GluTTC	trna20_GluTTC_2_-_131094701_131094772	1	33	33	1050.78	78.835	0.5	74.85	123.4	96.36	29.01	79.5	45.55	78.12	105.44	89.94	80.26	23.82	35.22							52.97	141.87	31.99	78.17	104.71	186.75	1050.78	591.82	710.75	371.54	271.04	497.17	trna20_GluTTC_2_-_131094701_131094772@1.33.33, trna5_GluTTC_13_-_41634874_41634945@1.33.33
tRF-33-87R8WP9I1EWJDW	TCCCTGGTGGTCTAGTGGCTAGGATTCGGCGCT	5'-half	GluTTC	trna134_GluTTC_1_-_16861774_16861845	1	33	33	2219.97	34.445	0.5	754.73	1612.31	1857.49	1267.6	2219.97	1836.18		16.77	168.38	14.64		69.06	49.07	20.82		10.66		26.53	18.65	32.37	29.86		56.19	19.87	48.88	34.88	84.69	45.47	34.01	76.1	trna134_GluTTC_1_-_16861774_16861845@1.33.33, trna5_GluTTC_1_+_17199078_17199149@1.33.33, trna84_GluTTC_1_-_161391883_161391954@1.33.33, trna94_GluTTC_1_-_149664355_149664427@1.33.33
tRF-33-87R8WP9N1EWJDW	TCCCTGGTGGTCTAGTGGTTAGGATTCGGCGCT	5'-half	GluCTC	trna116_GluCTC_1_-_145399233_145399304	1	33	33	25266.4	5754.8	0.5	2745.61	5114.65	8559.66	2571.88	11024.3	6962.88	1087.1	2486.63	25266.4	2689.59	472.12	13557.9	442.33	190.08	51.16	196.9	121.91	587.61	5339.84	6169.75	11776.1	4976.38	8060.03	6269.92	14629.4	9924.79	11126.2	9097.82	6832.14	14985.1	trna116_GluCTC_1_-_145399233_145399304@1.33.33, trna59_GluCTC_1_+_249168447_249168518@1.33.33, trna71_GluCTC_1_-_161439189_161439260@1.33.33, trna74_GluCTC_1_-_161431809_161431880@1.33.33, trna77_GluCTC_1_-_161424398_161424469@1.33.33, trna77_GluCTC_6_+_28949976_28950047@1.33.33, trna80_GluCTC_1_-_161417018_161417089@1.33.33, trna87_GluCTC_6_-_126101393_126101464@1.33.33
tRF-33-897PVP941QKSD3	TCCTCGTTAGTATAGTGGTGAGTATCCCCGCCT	5'-half	AspGTC	trna10_AspGTC_12_-_125424193_125424264	1	33	33	213.49	0	0.3						13.15													87.53	28.15	213.49	37.21	68.95		12.79		54			38.61	trna10_AspGTC_12_-_125424193_125424264@1.33.33, trna12_AspGTC_12_-_125411891_125411962@1.33.33, trna38_AspGTC_17_-_8125556_8125627@1.33.33, trna45_AspGTC_6_+_27447453_27447524@1.33.33, trna48_AspGTC_6_+_27471523_27471594@1.33.33, trna4_AspGTC_12_+_96429799_96429870@1.33.33, trna69_AspGTC_1_-_161440205_161440276@1.33.33, trna72_AspGTC_1_-_161432824_161432895@1.33.33, trna75_AspGTC_1_-_161425414_16…
tRF-33-897PVP9N1QKSD3	TCCTCGTTAGTATAGTGGTTAGTATCCCCGCCT	5'-half	AspGTC	trna5_AspGTC_12_+_98897281_98897352	1	33	33	46.15	0	0.133333																			12.93		46.15	10.24	17.88								trna5_AspGTC_12_+_98897281_98897352@1.33.33
tRF-33-8WR8WP9I1EWJDW	TCCGTGGTGGTCTAGTGGCTAGGATTCGGCGCT	5'-half	GluTTC	trna102_GluTTC_1_-_149278785_149278857	1	33	33	0	0	0																															trna102_GluTTC_1_-_149278785_149278857@1.33.33
tRF-33-9LVPZO0BEBXN0K	TGGTATATAGTTTAAACAAAACGAATGATTTCG	5'-tRF	ArgTCG	trnaMT_ArgTCG_MT_+_10405_10469	1	33	33	0	0	0																															trnaMT_ArgTCG_MT_+_10405_10469@1.33.33
tRF-33-9Z3L7L73V6M9DV	TGTTTCCGTAGTGTAGTGGTTATCACGTTCGCC	5'U-tRF, 5'-half	ValCAC	trna10_ValCAC_5_-_180649395_180649467	-1T	32	33	0	0	0																															trna10_ValCAC_5_-_180649395_180649467@-1T.32.33, trna12_ValAAC_5_-_180645270_180645342@-1T.32.33, trna12_ValAAC_5_-_180645270_180645342@-1T.32.33, trna132_ValAAC_6_-_27721179_27721251@-1T.32.33, trna136_ValAAC_6_-_27648885_27648957@-1T.32.33, trna136_ValAAC_6_-_27648885_27648957@-1T.32.33, trna139_ValAAC_6_-_27618707_27618779@-1T.32.33, trna139_ValAAC_6_-_27618707_27618779@-1T.32.33, trna18_ValCA…
tRF-33-D3IPBBKN8LEZ0D	AAGGTATTAGAAAAACCATTTCATAACTTTGTC	5'-tRF	AspGTC	trnaMT_AspGTC_MT_+_7518_7585	1	33	33	0	0	0																															trnaMT_AspGTC_MT_+_7518_7585@1.33.33
tRF-33-DF54QFQ2FWQ8DV	AAGCAGAGTGGCGCAGCGGAAGCGTGCTGGGCC	5'-half	MetCAT	trna129_MetCAT_6_-_27870271_27870342	-1A	32	33	0	0	0																															trna129_MetCAT_6_-_27870271_27870342@-1A.32.33, trna142_MetCAT_6_-_27560600_27560671@-1A.32.33, trna150_MetCAT_6_-_27300764_27300835@-1A.32.33, trna169_MetCAT_6_-_26330529_26330600@-1A.32.33, trna171_MetCAT_6_-_26313352_26313423@-1A.32.33, trna20_MetCAT_17_-_80452597_80452668@-1A.32.33, trna2_MetCAT_6_+_26286754_26286825@-1A.32.33, trna32_MetCAT_1_+_153643726_153643797@-1A.32.33, trna61_MetCAT_6_…
tRF-33-DKNPNOYB7JXN0M	AAGGGCTTAGCTTAATTAAAGTGGCTGATTTGC	5'-tRF	AlaTGC	trnaMT_AlaTGC_MT_-_5587_5655	1	33	33	0	0	0																															trnaMT_AlaTGC_MT_-_5587_5655@1.33.33, trnalookalike1_AlaTGC_14_+_32954252_32954320@1.33.33, trnalookalike4_AlaTGC_1_-_566137_566205@1.33.33
tRF-33-E7ZPVOH30WUI0J	ACTCTTTTAGTATAAATAGTACCGTTAACTTCC	5'-tRF	GlyTCC	trnaMT_GlyTCC_MT_+_9991_10058	1	33	33	0	0	0																															trnaMT_GlyTCC_MT_+_9991_10058@1.33.33
tRF-33-EZU05OJIH6Z3DQ	ACTTTTAAAGGATAACAGCTATCCATTGGTCTT	5'-half	LeuTAG	trnaMT_LeuTAG_MT_+_12266_12336	1	33	33	20.48	0	0.0666667																			14.92			20.48									trnaMT_LeuTAG_MT_+_12266_12336@1.33.33
tRF-33-F9LKXNYQIUIV6	AGCTCCGAGGTGATTTTCATATTGAATTGCAAA	5'-tRF, tRF-1	CysGCA	trnaMT_CysGCA_MT_-_5761_5826	1	33	33	0	0	0																															trnaMT_CysGCA_MT_-_5761_5826@1.33.33, trnaMT_TyrGTA_MT_-_5826_5891@66.98.33
tRF-33-FBVWNEB01XNYDB	AGAAATATGTCTGATAAAAGAGTTACTTTGATA	5'-tRF	IleGAT	trnaMT_IleGAT_MT_+_4263_4331	1	33	33	0	0	0																															trnaMT_IleGAT_MT_+_4263_4331@1.33.33
tRF-33-FBZP7OHFO6FJDQ	AGAAATTTAGGTTAAATACAGACCAAGAGCCTT	5'-half	TrpTCA	trnaMT_TrpTCA_MT_+_5512_5579	1	33	33	0	0	0																															trnaMT_TrpTCA_MT_+_5512_5579@1.33.33, trnalookalike3_TrpTCA_1_+_566062_566129@1.33.33
tRF-33-FP18LPMBQ4NKDJ	AGCAGAGTGGCGCAGCGGAAGCGTGCTGGGCCC	5'-half	MetCAT	trna129_MetCAT_6_-_27870271_27870342	1	33	33	107.28	0	0.433333	28.49	15.88	72.05	26.45	10.23	65.73													45.51	105.27	23.85	44.96	97.05	107.28			25.27				trna129_MetCAT_6_-_27870271_27870342@1.33.33, trna142_MetCAT_6_-_27560600_27560671@1.33.33, trna150_MetCAT_6_-_27300764_27300835@1.33.33, trna169_MetCAT_6_-_26330529_26330600@1.33.33, trna171_MetCAT_6_-_26313352_26313423@1.33.33, trna20_MetCAT_17_-_80452597_80452668@1.33.33, trna2_MetCAT_6_+_26286754_26286825@1.33.33, trna32_MetCAT_1_+_153643726_153643797@1.33.33, trna61_MetCAT_6_+_27745664_27745…
tRF-33-FQ947673FEWSD3	AGCATTGGTGGTTCAGTGGTAGAATTCTCGCCT	5'U-tRF, 5'-half	GlyGCC	trna128_GlyGCC_6_-_27870686_27870756	-1A	32	33	0	0	0																															trna128_GlyGCC_6_-_27870686_27870756@-1A.32.33, trna133_GlyCCC_1_-_16872434_16872504@-1A.32.33, trna18_GlyGCC_16_+_70822597_70822667@-1A.32.33, trna18_GlyGCC_16_+_70822597_70822667@-1A.32.33, trna19_GlyGCC_16_+_70823410_70823480@-1A.32.33, trna19_GlyGCC_2_-_157257659_157257729@-1A.32.33, trna19_GlyGCC_2_-_157257659_157257729@-1A.32.33, trna24_GlyGCC_16_-_70812942_70813012@-1A.32.33, trna24_GlyGCC…
tRF-33-FQR47673FEWSD3	AGCATGGGTGGTTCAGTGGTAGAATTCTCGCCT	5'-half	GlyGCC	trna2_GlyGCC_21_-_18827107_18827177	-1A	32	33	0	0	0																															trna2_GlyGCC_21_-_18827107_18827177@-1A.32.33, trna35_GlyGCC_1_+_161413094_161413164@-1A.32.33, trna37_GlyGCC_1_+_161420467_161420537@-1A.32.33, trna39_GlyGCC_1_+_161427898_161427968@-1A.32.33, trna41_GlyGCC_1_+_161435258_161435328@-1A.32.33
tRF-33-FR6LQ6S8V0J6DR	AGCCCGGATAGCTCAGTCGGTAGAGCATCAGAC	5'U-tRF, 5'-half	LysTTT	trna14_LysTTT_11_-_59327808_59327880	-1A	32	33	0	0	0																															trna14_LysTTT_11_-_59327808_59327880@-1A.32.33, trna14_LysTTT_11_-_59327808_59327880@-1A.32.33, trna2_LysTTT_17_+_8022473_8022545@-1A.32.33, trna2_LysTTT_17_+_8022473_8022545@-1A.32.33, trna54_LysTTT_1_+_204475655_204475727@-1A.32.33, trna5_LysTTT_11_+_59323902_59323974@-1A.32.33, trna62_LysTTT_1_-_204476158_204476230@-1A.32.33, trna62_LysTTT_1_-_204476158_204476230@-1A.32.33, trna76_LysTTT_6_+_2…
tRF-33-FR6XQ6S8V0J8DR	AGCCCGGCTAGCTCAGTCGGTAGAGCATGGGAC	5'U-tRF, 5'-half	LysCTT	trna10_LysCTT_16_+_3241501_3241573	-1A	32	33	0	0	0																															trna10_LysCTT_16_+_3241501_3241573@-1A.32.33, trna10_LysCTT_16_+_3241501_3241573@-1A.32.33, trna13_LysCTT_14_-_58706613_58706685@-1A.32.33, trna2_LysCTT_15_+_79152904_79152976@-1A.32.33
tRF-33-FR6XQ6S8V0JUDR	AGCCCGGCTAGCTCAGTCGGTAGAGCATGAGAC	5'U-tRF, 5'-half	LysCTT	trna119_LysCTT_1_-_145395522_145395594	-1A	32	33	0	0	0																															trna119_LysCTT_1_-_145395522_145395594@-1A.32.33, trna11_LysCTT_5_-_180648979_180649051@-1A.32.33, trna13_LysCTT_6_+_26556774_26556846@-1A.32.33, trna13_LysCTT_6_+_26556774_26556846@-1A.32.33, trna32_LysCTT_16_-_3207406_3207478@-1A.32.33, trna7_LysCTT_16_+_3225692_3225764@-1A.32.33, trna9_LysCTT_5_+_180634755_180634827@-1A.32.33
tRF-33-FSXMSL73VL4YDN	AGCCGTGATCGTATAGTGGTTAGTACTCTGCGT	5'-half	HisGTG	trna111_HisGTG_1_-_147774845_147774916	-1A	32	33	0	0	0																															trna111_HisGTG_1_-_147774845_147774916@-1A.32.33, trna118_HisGTG_1_-_145396881_145396952@-1A.32.33, trna16_HisGTG_1_+_146544773_146544844@-1A.32.33, trna1_HisGTG_15_+_45493349_45493420@-1A.32.33, trna21_HisGTG_1_+_147753471_147753542@-1A.32.33, trna33_HisGTG_6_+_27125906_27125977@-1A.32.33, trna7_HisGTG_9_-_14433938_14434009@-1A.32.33, trna8_HisGTG_15_-_45492611_45492682@-1A.32.33, trna9_HisGTG_1…
tRF-33-FVLY7L73HQP0DE	AGCGCCGCTGGTGTAGTGGTATCATGCAAGATT	5'U-tRF, 5'-half	GlyCCC	trna27_GlyCCC_2_-_70476123_70476193	-1A	32	33	0	0	0																															trna27_GlyCCC_2_-_70476123_70476193@-1A.32.33, trna27_GlyCCC_2_-_70476123_70476193@-1A.32.33, trna34_GlyCCC_16_-_686736_686806@-1A.32.33, trna34_GlyCCC_16_-_686736_686806@-1A.32.33
tRF-33-HKIK74HK9FM07	ATAGGATGGGGTGTGATAGGTGGCACGGAGAAT	5'-half	GlnTTG	trnaMT_GlnTTG_MT_-_4329_4400	-1A	32	33	0	0	0																															trnaMT_GlnTTG_MT_-_4329_4400@-1A.32.33, trnalookalike2_GlnTTG_1_-_564879_564950@-1A.32.33
tRF-33-HR04SXQ3V2Y7DZ	ATCCCACATGGTCTAGCGGTTAGGATTCCTGGT	5'-half	GluTTC	trna11_GluTTC_15_-_26327381_26327452	-1A	32	33	0	0	0																															trna11_GluTTC_15_-_26327381_26327452@-1A.32.33, trna3_GluTTC_13_-_45492062_45492133@-1A.32.33
tRF-33-HR94SX73V2Y8DM	ATCCCTGGTGGTCTAGTGGTTAGGATTCGGCGC	5'-half	GluCTC	trna116_GluCTC_1_-_145399233_145399304	-1A	32	33	0	0	0																															trna116_GluCTC_1_-_145399233_145399304@-1A.32.33, trna59_GluCTC_1_+_249168447_249168518@-1A.32.33, trna71_GluCTC_1_-_161439189_161439260@-1A.32.33, trna74_GluCTC_1_-_161431809_161431880@-1A.32.33, trna77_GluCTC_1_-_161424398_161424469@-1A.32.33, trna77_GluCTC_6_+_28949976_28950047@-1A.32.33, trna80_GluCTC_1_-_161417018_161417089@-1A.32.33, trna87_GluCTC_6_-_126101393_126101464@-1A.32.33
tRF-33-J09PNO2OF5KD0O	CAGAGTGTAGCTTAACACAAAGCACCCAACTTA	5'-half	ValTAC	trnaMT_ValTAC_MT_+_1602_1670	1	33	33	0	0	0																															trnaMT_ValTAC_MT_+_1602_1670@1.33.33
tRF-33-J0DPZOIPD7VI0P	CAGAGAATAGTTTAAATTAGAATCTTAGCTTTG	5'-half	ProTGG	trnaMT_ProTGG_MT_-_15956_16023	1	33	33	0	0	0																															trnaMT_ProTGG_MT_-_15956_16023@1.33.33
tRF-33-JF54QFQ2FWQ8DV	CAGCAGAGTGGCGCAGCGGAAGCGTGCTGGGCC	5'U-tRF, 5'-half	MetCAT	trna129_MetCAT_6_-_27870271_27870342	-1C	32	33	0	0	0																															trna129_MetCAT_6_-_27870271_27870342@-1C.32.33, trna142_MetCAT_6_-_27560600_27560671@-1C.32.33, trna142_MetCAT_6_-_27560600_27560671@-1C.32.33, trna150_MetCAT_6_-_27300764_27300835@-1C.32.33, trna169_MetCAT_6_-_26330529_26330600@-1C.32.33, trna171_MetCAT_6_-_26313352_26313423@-1C.32.33, trna171_MetCAT_6_-_26313352_26313423@-1C.32.33, trna20_MetCAT_17_-_80452597_80452668@-1C.32.33, trna20_MetCAT_1…
tRF-33-K27LQX0FDFKODQ	CCAGAGTGTAGCTTAACACAAAGCACCCAACTT	5'U-tRF, 5'-half	ValTAC	trnaMT_ValTAC_MT_+_1602_1670	-1C	32	33	0	0	0																															trnaMT_ValTAC_MT_+_1602_1670@-1C.32.33, trnaMT_ValTAC_MT_+_1602_1670@-1C.32.33
tRF-33-K768WP9N1EWJDW	CCCCTGGCGGTCTAGTGGTTAGGATTCGGCGCT	5'-half	GluCTC	trna25_GluCTC_2_-_71273488_71273560	1	33	33	0	0	0																															trna25_GluCTC_2_-_71273488_71273560@1.33.33
tRF-33-KISBQONPJX0Z0O	CCACTGTAAAGCTAACTTAGCATTAACCTTTTA	5'-tRF, 5'U-tRF	LysTTT	trnaMT_LysTTT_MT_+_8295_8364	-1C	32	33	0	0	0																															trnaMT_LysTTT_MT_+_8295_8364@-1C.32.33, trnaMT_LysTTT_MT_+_8295_8364@-1C.32.33, trnalookalike7_LysTTT_1_+_568844_568913@-1C.32.33, trnalookalike7_LysTTT_1_+_568844_568913@-1C.32.33
tRF-33-LQ947673FEWSD3	CGCATTGGTGGTTCAGTGGTAGAATTCTCGCCT	5'U-tRF, 5'-half	GlyGCC	trna128_GlyGCC_6_-_27870686_27870756	-1C	32	33	0	0	0																															trna128_GlyGCC_6_-_27870686_27870756@-1C.32.33, trna133_GlyCCC_1_-_16872434_16872504@-1C.32.33, trna18_GlyGCC_16_+_70822597_70822667@-1C.32.33, trna19_GlyGCC_16_+_70823410_70823480@-1C.32.33, trna19_GlyGCC_2_-_157257659_157257729@-1C.32.33, trna24_GlyGCC_16_-_70812942_70813012@-1C.32.33, trna25_GlyGCC_16_-_70812114_70812184@-1C.32.33, trna4_GlyCCC_1_+_17188416_17188486@-1C.32.33, trna5_GlyGCC_17_…
tRF-33-LQR47673FEWSD3	CGCATGGGTGGTTCAGTGGTAGAATTCTCGCCT	5'-half	GlyGCC	trna2_GlyGCC_21_-_18827107_18827177	-1C	32	33	12.35	0	0.0333333																											12.35				trna2_GlyGCC_21_-_18827107_18827177@-1C.32.33, trna35_GlyGCC_1_+_161413094_161413164@-1C.32.33, trna37_GlyGCC_1_+_161420467_161420537@-1C.32.33, trna39_GlyGCC_1_+_161427898_161427968@-1C.32.33, trna41_GlyGCC_1_+_161435258_161435328@-1C.32.33
tRF-33-LR6LQ6S8V0J6DR	CGCCCGGATAGCTCAGTCGGTAGAGCATCAGAC	5'U-tRF, 5'-half	LysTTT	trna14_LysTTT_11_-_59327808_59327880	-1C	32	33	0	0	0																															trna14_LysTTT_11_-_59327808_59327880@-1C.32.33, trna2_LysTTT_17_+_8022473_8022545@-1C.32.33, trna54_LysTTT_1_+_204475655_204475727@-1C.32.33, trna54_LysTTT_1_+_204475655_204475727@-1C.32.33, trna5_LysTTT_11_+_59323902_59323974@-1C.32.33, trna62_LysTTT_1_-_204476158_204476230@-1C.32.33, trna76_LysTTT_6_+_28918806_28918878@-1C.32.33
tRF-33-LR6XQ6S8V0J8DR	CGCCCGGCTAGCTCAGTCGGTAGAGCATGGGAC	5'U-tRF, 5'-half	LysCTT	trna10_LysCTT_16_+_3241501_3241573	-1C	32	33	0	0	0																															trna10_LysCTT_16_+_3241501_3241573@-1C.32.33, trna13_LysCTT_14_-_58706613_58706685@-1C.32.33, trna13_LysCTT_14_-_58706613_58706685@-1C.32.33, trna2_LysCTT_15_+_79152904_79152976@-1C.32.33
tRF-33-LR6XQ6S8V0JUDR	CGCCCGGCTAGCTCAGTCGGTAGAGCATGAGAC	5'U-tRF, 5'-half	LysCTT	trna119_LysCTT_1_-_145395522_145395594	-1C	32	33	0	0	0																															trna119_LysCTT_1_-_145395522_145395594@-1C.32.33, trna11_LysCTT_5_-_180648979_180649051@-1C.32.33, trna11_LysCTT_5_-_180648979_180649051@-1C.32.33, trna13_LysCTT_6_+_26556774_26556846@-1C.32.33, trna32_LysCTT_16_-_3207406_3207478@-1C.32.33, trna32_LysCTT_16_-_3207406_3207478@-1C.32.33, trna7_LysCTT_16_+_3225692_3225764@-1C.32.33, trna7_LysCTT_16_+_3225692_3225764@-1C.32.33, trna9_LysCTT_5_+_18063…
tRF-33-LSXMSL73VL4YDN	CGCCGTGATCGTATAGTGGTTAGTACTCTGCGT	5'U-tRF, 5'-half	HisGTG	trna111_HisGTG_1_-_147774845_147774916	-1C	32	33	0	0	0																															trna111_HisGTG_1_-_147774845_147774916@-1C.32.33, trna111_HisGTG_1_-_147774845_147774916@-1C.32.33, trna118_HisGTG_1_-_145396881_145396952@-1C.32.33, trna118_HisGTG_1_-_145396881_145396952@-1C.32.33, trna16_HisGTG_1_+_146544773_146544844@-1C.32.33, trna16_HisGTG_1_+_146544773_146544844@-1C.32.33, trna1_HisGTG_15_+_45493349_45493420@-1C.32.33, trna1_HisGTG_15_+_45493349_45493420@-1C.32.33, trna21_…
tRF-33-LVLY7L73HQP0DE	CGCGCCGCTGGTGTAGTGGTATCATGCAAGATT	5'-half	GlyCCC	trna27_GlyCCC_2_-_70476123_70476193	-1C	32	33	0	0	0																															trna27_GlyCCC_2_-_70476123_70476193@-1C.32.33, trna34_GlyCCC_16_-_686736_686806@-1C.32.33
tRF-33-LZNL7L73V6M9DV	CGCTTCTGTAGTGTAGTGGTTATCACGTTCGCC	5'-half	ValCAC	trna152_ValCAC_6_-_27248049_27248121	-1C	32	33	0	0	0																															trna152_ValCAC_6_-_27248049_27248121@-1C.32.33
tRF-33-MKSLQ673FJIYW	CGGGGGTATAGCTCAGTGGTAGAGCATTTGACT	5'U-tRF, 5'-half	CysGCA	trna15_CysGCA_17_+_37023898_37023969	-1C	32	33	0	0	0																															trna15_CysGCA_17_+_37023898_37023969@-1C.32.33, trna26_CysGCA_17_-_37310744_37310815@-1C.32.33, trna26_CysGCA_17_-_37310744_37310815@-1C.32.33, trna27_CysGCA_17_-_37309987_37310058@-1C.32.33, trna28_CysGCA_17_-_37025545_37025616@-1C.32.33, trna28_CysGCA_17_-_37025545_37025616@-1C.32.33, trna3_CysGCA_4_-_124430005_124430076@-1C.32.33
tRF-33-MKSLQ6R3FJIYW	CGGGGGTATAGCTCAGGGGTAGAGCATTTGACT	5'-half	CysGCA	trna10_CysGCA_7_+_149281816_149281887	-1C	32	33	0	0	0																															trna10_CysGCA_7_+_149281816_149281887@-1C.32.33, trna13_CysGCA_7_+_149332778_149332849@-1C.32.33, trna15_CysGCA_7_+_149404760_149404831@-1C.32.33, trna18_CysGCA_7_-_149310156_149310227@-1C.32.33, trna22_CysGCA_7_-_149074601_149074672@-1C.32.33, trna25_CysGCA_7_-_149052766_149052837@-1C.32.33, trna29_CysGCA_17_-_37017937_37018008@-1C.32.33, trna6_CysGCA_3_-_131950642_131950713@-1C.32.33, trna6_Cys…
tRF-33-MKSLQXQ3FJIYW	CGGGGGTATAGCTTAGCGGTAGAGCATTTGACT	5'U-tRF, 5'-half	CysGCA	trna21_CysGCA_7_-_149112229_149112300	-1C	32	33	0	0	0																															trna21_CysGCA_7_-_149112229_149112300@-1C.32.33, trna21_CysGCA_7_-_149112229_149112300@-1C.32.33
tRF-33-MLB4QU7BPN6I0B	CGGTAAAATGGCTGAGTGAAGCATTGGACTGTA	5'-tRF	TyrGTA	trnaMT_TyrGTA_MT_-_5826_5891	-1C	32	33	0	0	0																															trnaMT_TyrGTA_MT_-_5826_5891@-1C.32.33
tRF-33-MZ3L7L73J6M9DV	CGTTTCCGTAGTGTAGTGGTCATCACGTTCGCC	5'-half	ValAAC	trna15_ValAAC_5_-_180615416_180615488	-1C	32	33	0	0	0																															trna15_ValAAC_5_-_180615416_180615488@-1C.32.33
tRF-33-MZ3L7L73V6M9DV	CGTTTCCGTAGTGTAGTGGTTATCACGTTCGCC	5'-half	ValCAC	trna10_ValCAC_5_-_180649395_180649467	-1C	32	33	0	0	0																															trna10_ValCAC_5_-_180649395_180649467@-1C.32.33, trna12_ValAAC_5_-_180645270_180645342@-1C.32.33, trna132_ValAAC_6_-_27721179_27721251@-1C.32.33, trna136_ValAAC_6_-_27648885_27648957@-1C.32.33, trna139_ValAAC_6_-_27618707_27618779@-1C.32.33, trna18_ValCAC_5_-_180529253_180529325@-1C.32.33, trna2_ValAAC_3_+_169490018_169490090@-1C.32.33, trna2_ValCAC_5_+_180524070_180524142@-1C.32.33, trna4_ValAAC…
tRF-33-O6M83O9EDJSYW	GACCACGTGGCCTAATGGATAAGGCGTCTGACT	5'-half	ArgTCG	trna124_ArgTCG_6_-_28510891_28510963	1	33	33	12.77	0	0.0333333																							12.77								trna124_ArgTCG_6_-_28510891_28510963@1.33.33, trna3_ArgTCG_6_+_26299905_26299977@1.33.33, trna4_ArgTCG_6_+_26323046_26323118@1.33.33
tRF-33-O7M8LO9LQHWUD5	GACCTCGTGGCGCAATGGTAGCGCGTCTGACTC	5'-half	TrpCCA	trna12_TrpCCA_17_+_19411494_19411565	1	33	33	0	0	0																															trna12_TrpCCA_17_+_19411494_19411565@1.33.33
tRF-33-O7M8LOMLQHWUD5	GACCTCGTGGCGCAACGGTAGCGCGTCTGACTC	5'-half	TrpCCA	trna168_TrpCCA_6_-_26331672_26331743	1	33	33	0	0	0																															trna168_TrpCCA_6_-_26331672_26331743@1.33.33, trna170_TrpCCA_6_-_26319330_26319401@1.33.33, trna6_TrpCCA_12_+_98898030_98898101@1.33.33, trna6_TrpCCA_17_+_8089676_8089747@1.33.33
tRF-33-OB1690PQR39I0L	GAAAAAGTCATGGAGGCCATGGGGTTGGCTTGA	5'-tRF	SerTGA	trnaMT_SerTGA_MT_-_7446_7514	1	33	33	0	0	0																															trnaMT_SerTGA_MT_-_7446_7514@1.33.33, trnalookalike6_SerTGA_1_-_567997_568065@1.33.33
tRF-33-OR183O9EDJHPD3	GACCCAGTGGCCTAATGGATAAGGCATCAGCCT	5'-half	ArgCCG	trna23_ArgCCG_17_-_66016013_66016085	1	33	33	105.65	0	0.4		32.59	13.49																49.98	78.53	51.39	105.65	12.77	11.92	10.51		15.58	16.68		20.68	trna23_ArgCCG_17_-_66016013_66016085@1.33.33
tRF-33-OSM83O9EDJSYW	GACCGCGTGGCCTAATGGATAAGGCGTCTGACT	5'-half	ArgTCG	trna19_ArgTCG_17_+_73031208_73031280	1	33	33	23.84	0	0.1																				14.07			20.43	23.84							trna19_ArgTCG_17_+_73031208_73031280@1.33.33
tRF-33-OUR8309NDJ58W	GACGAGGTGGCCGAGTGGTTAAGGCGATGGACT	5'-half	SerGCT	trna10_SerGCT_15_-_40886023_40886104	1	33	33	0	0	0																															trna10_SerGCT_15_-_40886023_40886104@1.33.33, trna123_SerGCT_6_-_28565117_28565198@1.33.33, trna31_SerGCT_6_+_27065085_27065166@1.33.33, trna43_SerGCT_6_+_27265775_27265856@1.33.33, trna62_SerGCT_6_+_28180815_28180896@1.33.33, trna7_SerGCT_17_+_8090184_8090265@1.33.33, trna8_SerGCT_11_+_66115591_66115672@1.33.33
tRF-33-P4R8YP9LON4VDP	GCATGGGTGGTTCAGTGGTAGAATTCTCGCCTG	5'-half	GlyGCC	trna2_GlyGCC_21_-_18827107_18827177	1	33	33	2402.59	70.33	0.5	1263.19	2402.59	755.45	608.41	479.15	627.65	73.6	21.19	21.45	60.31	20.13								21.63	421.37	16.09	39.46	214.53	170.85	288.28	81.48	1073.75	67.06	80.28	140.59	trna2_GlyGCC_21_-_18827107_18827177@1.33.33, trna35_GlyGCC_1_+_161413094_161413164@1.33.33, trna37_GlyGCC_1_+_161420467_161420537@1.33.33, trna39_GlyGCC_1_+_161427898_161427968@1.33.33, trna41_GlyGCC_1_+_161435258_161435328@1.33.33
tRF-33-P6QP4PW3FJI0W	GCCCAGCTAGCTCAGTCGGTAGAGCATGAGACT	5'-half	LysCTT	trna128_LysCTT_1_-_55423542_55423614	1	33	33	20.41	0	0.133333																									20.41	14.45	10.15			10.29	trna128_LysCTT_1_-_55423542_55423614@1.33.33
tRF-33-P97PLPV3FVSP03	GCCTCGTTAGCGCAGTAGGTAGCGCGTCAGTCT	5'-half	MetCAT	trna10_MetCAT_8_-_124169470_124169542	1	33	33	0	0	0																															trna10_MetCAT_8_-_124169470_124169542@1.33.33
tRF-33-P97PLPVJFVSP03	GCCTCGTTAGCGCAGTAGGCAGCGCGTCAGTCT	5'-half	MetCAT	trna22_MetCAT_16_-_87417628_87417700	1	33	33	0	0	0																															trna22_MetCAT_16_-_87417628_87417700@1.33.33
tRF-33-PER8YP9LON4VDQ	GCAATGGTGGTTCAGTGGTAGAATTCTCGCCTT	5'-half	GluTTC	trna17_GluTTC_2_-_204229131_204229201	1	33	33	0	0	0																															trna17_GluTTC_2_-_204229131_204229201@1.33.33
tRF-33-PIR8YP9LON4VD5	GCACTGGTGGTTCAGTGGTAGAATTCTCGCCTC	5'-half	GlyCCC	trna91_GlyCCC_1_-_149680210_149680280	1	33	33	0	0	0																															trna91_GlyCCC_1_-_149680210_149680280@1.33.33, trna99_ValCAC_1_-_149294666_149294736@1.33.33
tRF-33-PJ58309NDJ78W	GCAGCGATGGCCGAGTGGTTAAGGCGTTGGACT	5'-half	SerTGA	trna2_SerTGA_10_+_69524261_69524342	1	33	33	0	0	0																															trna2_SerTGA_10_+_69524261_69524342@1.33.33
tRF-33-PNR8YO9LON4VD5	GCATTGGTGGTTCAATGGTAGAATTCTCGCCTC	5'-half	GlyCCC	trna13_GlyCCC_17_+_19764175_19764245	1	33	33	0	0	0																															trna13_GlyCCC_17_+_19764175_19764245@1.33.33
tRF-33-PNR8YP9LON4VD5	GCATTGGTGGTTCAGTGGTAGAATTCTCGCCTC	5'-half	GlyCCC	trna133_GlyCCC_1_-_16872434_16872504	1	33	33	5083.02	15.445	0.5	1887.55	4408.78	5083.02	1369.14	4019.69	4785.82							11.14					10.64	17.9	527.49	12.99	141.36	30.65	99.33	44.92	11.32	67.96	19.43	12.78	34.74	trna133_GlyCCC_1_-_16872434_16872504@1.33.33, trna4_GlyCCC_1_+_17188416_17188486@1.33.33
tRF-33-PNR8YP9LON4VDP	GCATTGGTGGTTCAGTGGTAGAATTCTCGCCTG	5'-half	GlyGCC	trna128_GlyGCC_6_-_27870686_27870756	1	33	33	4129.25	397.36	0.5	356.36	773.84	193.26	110.93	122.97	125.65	1349.13	456.8	709.72	1059.35	236.3	438.36	10.83			20.12	19.62	15.42	309.34	616.16	161.14	204.05	2908.86	2646.24	4129.25	520.23	1340.74	1100.34	1211.81	1965.03	trna128_GlyGCC_6_-_27870686_27870756@1.33.33, trna18_GlyGCC_16_+_70822597_70822667@1.33.33, trna19_GlyGCC_16_+_70823410_70823480@1.33.33, trna19_GlyGCC_2_-_157257659_157257729@1.33.33, trna24_GlyGCC_16_-_70812942_70813012@1.33.33, trna25_GlyGCC_16_-_70812114_70812184@1.33.33, trna5_GlyGCC_17_+_8029064_8029134@1.33.33, trna68_GlyGCC_1_-_161493637_161493707@1.33.33
tRF-33-PR183O9EDJI8D3	GCCCCAGTGGCCTAATGGATAAGGCATTGGCCT	5'-half	ArgCCT	trna3_ArgCCT_7_+_139025446_139025518	1	33	33	0	0	0																															trna3_ArgCCT_7_+_139025446_139025518@1.33.33
tRF-33-PRR83O9EDJI8D3	GCCCCGGTGGCCTAATGGATAAGGCATTGGCCT	5'-half	ArgCCT	trna2_ArgCCT_16_+_3202901_3202973	1	33	33	0	0	0																															trna2_ArgCCT_16_+_3202901_3202973@1.33.33
tRF-33-PS5P4PW3FJHPW	GCCCGGATAGCTCAGTCGGTAGAGCATCAGACT	5'-half	LysTTT	trna14_LysTTT_11_-_59327808_59327880	1	33	33	1147.82	159.725	0.5	490.12	693.06	1147.82	929.68	369.99	1120.79	307.29	144.97	20.57	307.63	174.48	45.98			54.09	42.19	35.28		36.31	62.77	15.71	38.71	53.63	111.25	1022.91	674.34	1047.9	434.52	251.62	371.04	trna14_LysTTT_11_-_59327808_59327880@1.33.33, trna2_LysTTT_17_+_8022473_8022545@1.33.33, trna54_LysTTT_1_+_204475655_204475727@1.33.33, trna5_LysTTT_11_+_59323902_59323974@1.33.33, trna62_LysTTT_1_-_204476158_204476230@1.33.33, trna76_LysTTT_6_+_28918806_28918878@1.33.33
tRF-33-PSQP4PW3FJI0V	GCCCGGCTAGCTCAGTCGGTAGAGCATGAGACC	5'-half	LysCTT	trna32_LysCTT_16_-_3207406_3207478	1	33	33	1573.73	0	0.4							73.93	154.68	68	153.63	58.7	58.21													1573.73	1494.71	1293.66	666.06	431.3	1115.77	trna32_LysCTT_16_-_3207406_3207478@1.33.33
tRF-33-PSQP4PW3FJI0W	GCCCGGCTAGCTCAGTCGGTAGAGCATGAGACT	5'-half	LysCTT	trna119_LysCTT_1_-_145395522_145395594	1	33	33	11443.9	1728.26	0.5	1355.42	2034.89	6666.68	1310.26	1662.79	3936.51	1793.73	2875.55	1327.03	3597.74	597.17	994.05	17.32	10.85	13.38	16.19		15.06	546.57	6242.09	857.85	2093.7	1105.83	2836.96	11443.9	9272.32	6242.17	3873.13	2771.83	5827.34	trna119_LysCTT_1_-_145395522_145395594@1.33.33, trna11_LysCTT_5_-_180648979_180649051@1.33.33, trna13_LysCTT_6_+_26556774_26556846@1.33.33, trna7_LysCTT_16_+_3225692_3225764@1.33.33, trna9_LysCTT_5_+_180634755_180634827@1.33.33
tRF-33-PSQP4PW3FJIKW	GCCCGGCTAGCTCAGTCGGTAGAGCATGGGACT	5'-half	LysCTT	trna10_LysCTT_16_+_3241501_3241573	1	33	33	5503.06	688.685	0.5	664.43	1126.5	3007.26	712.94	826.33	1845.36	93.21	200.3	15.94	145.05	120.13	47.17							2818.62	5088.87	3965.44	3726.1	2467.04	5503.06	1362.36	1600.4	1279.47	544.53	467.32	879.82	trna10_LysCTT_16_+_3241501_3241573@1.33.33, trna13_LysCTT_14_-_58706613_58706685@1.33.33, trna2_LysCTT_15_+_79152904_79152976@1.33.33
tRF-33-PSQP4PWEFJI0W	GCCCGGCTAGCTCAGTCGATAGAGCATGAGACT	5'-half	LysCTT	trna30_LysCTT_16_-_3230555_3230627	1	33	33	0	0	0																															trna30_LysCTT_16_-_3230555_3230627@1.33.33
tRF-33-PU5P4PZKFJ7PW	GCCGAGATAGCTCAGTTGGGAGAGCGTTAGACT	5'-half	PheGAA	trna106_PheGAA_6_-_28775610_28775682	1	33	33	0	0	0																															trna106_PheGAA_6_-_28775610_28775682@1.33.33
tRF-33-PUDP4PZKFJ7PW	GCCGAAATAGCTCAGTTGGGAGAGCGTTAGACT	5'-half	PheGAA	trna109_PheGAA_6_-_28758499_28758571	1	33	33	0	0	0																															trna109_PheGAA_6_-_28758499_28758571@1.33.33, trna11_PheGAA_12_-_125412389_125412461@1.33.33, trna13_PheGAA_11_-_59333853_59333925@1.33.33, trna14_PheGAA_19_-_1383361_1383433@1.33.33, trna15_PheGAA_11_-_59324970_59325042@1.33.33, trna1_PheGAA_13_-_95201904_95201976@1.33.33, trna96_PheGAA_6_-_28949449_28949521@1.33.33
tRF-33-PW5SVP9N15WV0E	GCCGTGATCGTATAGTGGTTAGTACTCTGCGTT	5'-half	HisGTG	trna111_HisGTG_1_-_147774845_147774916	1	33	33	6851.22	647.505	0.5	281.51	532.89	524.22	702.28	999.21	1080.13	2135.56	6020.15	746.92	1653.72	539.04	66.05	61.68	53.7	16.32	29.02	12.92	94.77	897.68	446.99	1012.2	493.02	1437.83	202.64	2545.93	592.73	5559.11	1008.8	1530.04	6851.22	trna111_HisGTG_1_-_147774845_147774916@1.33.33, trna118_HisGTG_1_-_145396881_145396952@1.33.33, trna16_HisGTG_1_+_146544773_146544844@1.33.33, trna1_HisGTG_15_+_45493349_45493420@1.33.33, trna21_HisGTG_1_+_147753471_147753542@1.33.33, trna33_HisGTG_6_+_27125906_27125977@1.33.33, trna7_HisGTG_9_-_14433938_14434009@1.33.33, trna8_HisGTG_15_-_45492611_45492682@1.33.33, trna9_HisGTG_15_-_45490804_454…
tRF-33-PY5P4PW3FJHPW	GCCTGGATAGCTCAGTCGGTAGAGCATCAGACT	5'-half	LysTTT	trna143_LysTTT_6_-_27559593_27559665	1	33	33	0	0	0																															trna143_LysTTT_6_-_27559593_27559665@1.33.33
tRF-33-PY5P4PZ3FDHPW	GCCTGGATAGCTCAGTTGGTAGAACATCAGACT	5'-half	LysTTT	trna71_LysTTT_6_+_28715521_28715593	1	33	33	0	0	0																															trna71_LysTTT_6_+_28715521_28715593@1.33.33
tRF-33-PY5P4PZ3FJHPW	GCCTGGATAGCTCAGTTGGTAGAGCATCAGACT	5'-half	LysTTT	trna11_LysTTT_11_+_122430655_122430727	1	33	33	0	0	0																															trna11_LysTTT_11_+_122430655_122430727@1.33.33, trna23_LysTTT_16_-_73512216_73512288@1.33.33
tRF-33-PYRP4PW3FJHPW	GCCTGGGTAGCTCAGTCGGTAGAGCATCAGACT	5'-half	LysTTT	trna149_LysTTT_6_-_27302769_27302841	1	33	33	0	0	0																															trna149_LysTTT_6_-_27302769_27302841@1.33.33
tRF-33-Q1Q89P9L842205	GCGCCGCTGGTGTAGTGGTATCATGCAAGATTC	5'-half	GlyCCC	trna27_GlyCCC_2_-_70476123_70476193	1	33	33	336.44	30.47	0.5	12.55	22.84	22.72			20.79	85.08	336.44	46.35	194.36	19.19	31.47							38.79	33.21	40.72	29.47	38.31	23.84	110.56	48.42	112.04	58.3	50.1	202.33	trna27_GlyCCC_2_-_70476123_70476193@1.33.33, trna34_GlyCCC_16_-_686736_686806@1.33.33
tRF-33-Q99P9P9NH57SD3	GCTTCTGTAGTGTAGTGGTTATCACGTTCGCCT	5'-half	ValCAC	trna152_ValCAC_6_-_27248049_27248121	1	33	33	41825.3	84.77	0.5	4624.47	4995.71	12131.8	2565.48	18651.9	7999.9			25.09			13.96							1390.54	41825.3	2074.05	29754.4	1974.14	2205.2	96.7	159.18	406.26	42.47	25.45	72.84	trna152_ValCAC_6_-_27248049_27248121@1.33.33
tRF-33-QNR8VP94FQFYD3	GCGTTGGTGGTATAGTGGTGAGCATAGCTGCCT	5'-half	GlyTCC	trna117_GlyTCC_1_-_145397864_145397935	1	33	33	42.46	0	0.266667		13.09	15.08			12.84													22.38	23.64	39.95	42.46					16.38				trna117_GlyTCC_1_-_145397864_145397935@1.33.33, trna45_GlyTCC_1_+_161500903_161500974@1.33.33, trna70_GlyTCC_1_-_161439547_161439618@1.33.33, trna73_GlyTCC_1_-_161432166_161432237@1.33.33, trna76_GlyTCC_1_-_161424756_161424827@1.33.33, trna79_GlyTCC_1_-_161417375_161417446@1.33.33
tRF-33-QNR8VP9LFQFYD3	GCGTTGGTGGTATAGTGGTAAGCATAGCTGCCT	5'-half	GlyTCC	trna10_GlyTCC_17_+_8124866_8124937	1	33	33	0	0	0																															trna10_GlyTCC_17_+_8124866_8124937@1.33.33
tRF-33-QNR8VP9NFQFYD3	GCGTTGGTGGTATAGTGGTTAGCATAGCTGCCT	5'-half	GlyTCC	trna2_GlyTCC_19_+_4724082_4724153	1	33	33	65.54	0	0.2																			44.26	19.7	65.54	38.46				12.23	17.08				trna2_GlyTCC_19_+_4724082_4724153@1.33.33
tRF-33-QW58309ND378W	GCTGTGATGGCCGAGTGGTTAAGGTGTTGGACT	5'-half	SerCGA	trna137_SerCGA_6_-_27640229_27640310	1	33	33	0	0	0																															trna137_SerCGA_6_-_27640229_27640310@1.33.33
tRF-33-QW58309NDJ78W	GCTGTGATGGCCGAGTGGTTAAGGCGTTGGACT	5'-half	SerCGA	trna35_SerCGA_6_+_27177628_27177709	1	33	33	0	0	0																															trna35_SerCGA_6_+_27177628_27177709@1.33.33, trna41_SerCGA_17_-_8042199_8042280@1.33.33
tRF-33-R118LO9EBVSYW	GGGCCAGTGGCGCAATGGATAACGCGTCTGACT	5'-half	ArgACG	trna11_ArgACG_3_-_45730491_45730563	1	33	33	74.06	0	0.2																			10.69	36.59	11.05	27.72	74.06	51.65							trna11_ArgACG_3_-_45730491_45730563@1.33.33, trna138_ArgACG_6_-_27638344_27638416@1.33.33, trna156_ArgACG_6_-_27181623_27181695@1.33.33, trna36_ArgACG_6_+_27182952_27183024@1.33.33, trna6_ArgACG_6_+_26328368_26328440@1.33.33, trna7_ArgACG_14_+_23398910_23398982@1.33.33, trna8_ArgACG_6_+_26537726_26537798@1.33.33
tRF-33-R29P4P9L5HJV05	GGGGATGTAGCTCAGTGGTAGAGCGCATGCTTC	5'-half	AlaCGC	trna10_AlaCGC_6_+_26553731_26553802	1	33	33	0	0	0																															trna10_AlaCGC_6_+_26553731_26553802@1.33.33, trna119_AlaCGC_6_-_28641613_28641684@1.33.33
tRF-33-R29P4P9L5HJV0Q	GGGGATGTAGCTCAGTGGTAGAGCGCATGCTTT	5'-half	AlaTGC	trna13_AlaTGC_12_-_125406301_125406372	1	33	33	10.85	0	0.0333333																											10.85				trna13_AlaTGC_12_-_125406301_125406372@1.33.33, trna66_AlaTGC_6_+_28611222_28611293@1.33.33, trna8_AlaTGC_12_+_125424512_125424583@1.33.33, trna8_AlaTGC_5_+_180633868_180633939@1.33.33
tRF-33-R29P4P9L5HLV05	GGGGATGTAGCTCAGTGGTAGAGCGCGCGCTTC	5'-half	AlaCGC	trna13_AlaCGC_2_+_157257281_157257352	1	33	33	0	0	0																															trna13_AlaCGC_2_+_157257281_157257352@1.33.33
tRF-33-R2IP4O73FJQSDQ	GGGGAATTAGCTCAAGTGGTAGAGCGCTCGCTT	5'-half	AlaAGC	trna9_AlaAGC_14_+_89445442_89445514	1	33	33	0	0	0																															trna9_AlaAGC_14_+_89445442_89445514@1.33.33
tRF-33-R2IP4O73FJQYDQ	GGGGAATTAGCTCAAGTGGTAGAGCGCTTGCTT	5'-half	AlaAGC	trna159_AlaAGC_6_-_26796006_26796078	1	33	33	0	0	0																															trna159_AlaAGC_6_-_26796006_26796078@1.33.33, trna18_AlaAGC_6_+_26673590_26673662@1.33.33, trna19_AlaAGC_6_+_26682715_26682787@1.33.33, trna20_AlaAGC_6_+_26687485_26687557@1.33.33, trna91_AlaAGC_6_-_58182679_58182751@1.33.33
tRF-33-R2IP4OI3FJQSDQ	GGGGAATTAGCTCAAATGGTAGAGCGCTCGCTT	5'-half	AlaAGC	trna166_AlaAGC_6_-_26572092_26572164	1	33	33	0	0	0																															trna166_AlaAGC_6_-_26572092_26572164@1.33.33
tRF-33-R2IP4OQ3FJQYDQ	GGGGAATTAGCTCAAGCGGTAGAGCGCTTGCTT	5'-half	AlaAGC	trna22_AlaAGC_6_+_26705606_26705678	1	33	33	0	0	0																															trna22_AlaAGC_6_+_26705606_26705678@1.33.33, trna93_AlaAGC_6_-_58164628_58164700@1.33.33
tRF-33-R2VP4PRL5FZUDP	GGGGATATAGCTCAGGGGTAGAGCATTTGACTG	5'-half	CysGCA	trna16_CysGCA_7_-_149388272_149388343	1	33	33	0	0	0																															trna16_CysGCA_7_-_149388272_149388343@1.33.33
tRF-33-R9J89O94F5W8W	GGTTCCATGGTGTAATGGTGAGCACTCTGGACT	5'-half	GlnCTG	trna15_GlnCTG_1_+_145963304_145963375	1	33	33	10.98	0	0.0333333																				10.98											trna15_GlnCTG_1_+_145963304_145963375@1.33.33, trna19_GlnCTG_1_+_147505038_147505109@1.33.33
tRF-33-R9J89O9LF5W8W	GGTTCCATGGTGTAATGGTAAGCACTCTGGACT	5'-half	GlnCTG	trna112_GlnCTG_1_-_147737382_147737453	1	33	33	0	0	0																															trna112_GlnCTG_1_-_147737382_147737453@1.33.33, trna22_GlnCTG_1_+_147800937_147801008@1.33.33, trna28_GlnCTG_1_+_149186125_149186196@1.33.33
tRF-33-R9J89O9NF5W8W	GGTTCCATGGTGTAATGGTTAGCACTCTGGACT	5'-half	GlnCTG	trna146_GlnCTG_6_-_27515531_27515602	1	33	33	421.17	0	0.3			17.92		34.59	11.92													12.18	222.65		107.64	283.48	421.17			19.73				trna146_GlnCTG_6_-_27515531_27515602@1.33.33, trna1_GlnCTG_6_+_18836402_18836473@1.33.33, trna3_GlnCTG_17_+_8023070_8023141@1.33.33, trna42_GlnCTG_6_+_27263212_27263283@1.33.33, trna49_GlnCTG_6_+_27487308_27487379@1.33.33, trna7_GlnCTG_15_-_66161400_66161471@1.33.33, trna99_GlnCTG_6_-_28909378_28909449@1.33.33
tRF-33-R9JP9P9NH5HYDQ	GGTTCCATAGTGTAGTGGTTATCACATCTGCTT	5'-half	ValTAC	trna6_ValTAC_10_-_5895674_5895746	1	33	33	0	0	0																															trna6_ValTAC_10_-_5895674_5895746@1.33.33
tRF-33-R9JP9P9NH5SYDQ	GGTTCCATAGTGTAGTGGTTATCACGTCTGCTT	5'-half	ValTAC	trna17_ValTAC_11_-_59318102_59318174	1	33	33	29.29	0	0.366667	13.52	20.89	11																	14.64		10.74		15.89	15.38	29.29	28.04	13.08		13.55	trna17_ValTAC_11_-_59318102_59318174@1.33.33, trna4_ValTAC_X_-_18693029_18693101@1.33.33
tRF-33-R9JP9PMNH5SYDQ	GGTTCCATAGTGTAGCGGTTATCACGTCTGCTT	5'-half	ValTAC	trna16_ValTAC_11_-_59318460_59318532	1	33	33	0	0	0																															trna16_ValTAC_11_-_59318460_59318532@1.33.33
tRF-33-RK7LQ673FJQ4DQ	GGGGGGTGTAGCTCAGTGGTAGAGCGCGTGCTT	5'U-tRF, 5'-half	AlaAGC	trna101_AlaAGC_6_-_28831462_28831533	-1G	32	33	0	0	0																															trna101_AlaAGC_6_-_28831462_28831533@-1G.32.33, trna101_AlaAGC_6_-_28831462_28831533@-1G.32.33, trna102_AlaAGC_6_-_28806221_28806292@-1G.32.33, trna65_AlaAGC_6_+_28574933_28575004@-1G.32.33, trna67_AlaAGC_6_+_28678366_28678437@-1G.32.33, trna68_AlaAGC_6_+_28687481_28687552@-1G.32.33, trna70_AlaCGC_6_+_28697092_28697163@-1G.32.33
tRF-33-RK9P4P9L5FJV0Q	GGGGGTGTAGCTCAGTGGTAGAGCACATGCTTT	5'-half	AlaTGC	trna113_AlaTGC_6_-_28726141_28726212	1	33	33	0	0	0																															trna113_AlaTGC_6_-_28726141_28726212@1.33.33
tRF-33-RK9P4P9L5FZUDP	GGGGGTGTAGCTCAGTGGTAGAGCATTTGACTG	5'-half	CysGCA	trna7_CysGCA_3_-_131947944_131948015	1	33	33	0	0	0																															trna7_CysGCA_3_-_131947944_131948015@1.33.33
tRF-33-RK9P4P9L5HJV0Q	GGGGGTGTAGCTCAGTGGTAGAGCGCATGCTTT	5'-half	AlaTGC	trna104_AlaTGC_6_-_28785012_28785083	1	33	33	0	0	0																															trna104_AlaTGC_6_-_28785012_28785083@1.33.33, trna107_AlaTGC_6_-_28770577_28770647@1.33.33, trna110_AlaTGC_6_-_28757547_28757618@1.33.33
tRF-33-RK9P4P9L5HMV05	GGGGGTGTAGCTCAGTGGTAGAGCGCGTGCTTC	5'-half	AlaCGC	trna70_AlaCGC_6_+_28697092_28697163	1	33	33	0	0	0																															trna70_AlaCGC_6_+_28697092_28697163@1.33.33
tRF-33-RK9P4P9L5HMV0O	GGGGGTGTAGCTCAGTGGTAGAGCGCGTGCTTA	5'-half	AlaAGC	trna101_AlaAGC_6_-_28831462_28831533	1	33	33	0	0	0																															trna101_AlaAGC_6_-_28831462_28831533@1.33.33, trna102_AlaAGC_6_-_28806221_28806292@1.33.33, trna65_AlaAGC_6_+_28574933_28575004@1.33.33, trna67_AlaAGC_6_+_28678366_28678437@1.33.33, trna68_AlaAGC_6_+_28687481_28687552@1.33.33
tRF-33-RKIP4OI3FJQSDQ	GGGGGATTAGCTCAAATGGTAGAGCGCTCGCTT	5'-half	AlaAGC	trna3_AlaAGC_2_+_27274082_27274154	1	33	33	27.81	0	0.0666667																							17.88	27.81							trna3_AlaAGC_2_+_27274082_27274154@1.33.33, trna6_AlaAGC_8_+_67026424_67026496@1.33.33
tRF-33-RKJP4P9L5FZUDP	GGGGGCATAGCTCAGTGGTAGAGCATTTGACTG	5'-half	CysGCA	trna5_CysGCA_7_+_149007281_149007352	1	33	33	0	0	0																															trna5_CysGCA_7_+_149007281_149007352@1.33.33
tRF-33-RKSLQ673FJIYW	GGGGGGTATAGCTCAGTGGTAGAGCATTTGACT	5'-half	CysGCA	trna15_CysGCA_17_+_37023898_37023969	-1G	32	33	0	0	0																															trna15_CysGCA_17_+_37023898_37023969@-1G.32.33, trna26_CysGCA_17_-_37310744_37310815@-1G.32.33, trna27_CysGCA_17_-_37309987_37310058@-1G.32.33, trna28_CysGCA_17_-_37025545_37025616@-1G.32.33, trna3_CysGCA_4_-_124430005_124430076@-1G.32.33
tRF-33-RKSLQ6R3FJIYW	GGGGGGTATAGCTCAGGGGTAGAGCATTTGACT	5'-half	CysGCA	trna10_CysGCA_7_+_149281816_149281887	-1G	32	33	0	0	0																															trna10_CysGCA_7_+_149281816_149281887@-1G.32.33, trna13_CysGCA_7_+_149332778_149332849@-1G.32.33, trna15_CysGCA_7_+_149404760_149404831@-1G.32.33, trna18_CysGCA_7_-_149310156_149310227@-1G.32.33, trna22_CysGCA_7_-_149074601_149074672@-1G.32.33, trna25_CysGCA_7_-_149052766_149052837@-1G.32.33, trna29_CysGCA_17_-_37017937_37018008@-1G.32.33, trna6_CysGCA_3_-_131950642_131950713@-1G.32.33, trna6_Cys…
tRF-33-RKVP4P73FJIYW	GGGGGTATAGCTCAGGTGGTAGAGCATTTGACT	5'-half	CysGCA	trna127_CysGCA_1_-_93981834_93981906	1	33	33	0	0	0																															trna127_CysGCA_1_-_93981834_93981906@1.33.33
tRF-33-RKVP4P93FJIYW	GGGGGTATAGCTCAGTGGGTAGAGCATTTGACT	5'-half	CysGCA	trna3_CysGCA_15_+_80036997_80037069	1	33	33	0	0	0																															trna3_CysGCA_15_+_80036997_80037069@1.33.33
tRF-33-RKVP4P9L5FZUDP	GGGGGTATAGCTCAGTGGTAGAGCATTTGACTG	5'-half	CysGCA	trna15_CysGCA_17_+_37023898_37023969	1	33	33	79.47	0	0.4		18.94				11.92	31.18	12.65	27.06	15.66		13.68							10.2	17.17		11.24	40.86	79.47							trna15_CysGCA_17_+_37023898_37023969@1.33.33, trna26_CysGCA_17_-_37310744_37310815@1.33.33, trna27_CysGCA_17_-_37309987_37310058@1.33.33, trna28_CysGCA_17_-_37025545_37025616@1.33.33, trna3_CysGCA_4_-_124430005_124430076@1.33.33
tRF-33-RKVP4PRL5FNUDP	GGGGGTATAGCTCAGGGGTAGAGCACTTGACTG	5'-half	CysGCA	trna20_CysGCA_7_-_149286164_149286235	1	33	33	0	0	0																															trna20_CysGCA_7_-_149286164_149286235@1.33.33, trna7_CysGCA_7_+_149243631_149243702@1.33.33
tRF-33-RKVP4PRL5FZUDP	GGGGGTATAGCTCAGGGGTAGAGCATTTGACTG	5'-half	CysGCA	trna10_CysGCA_7_+_149281816_149281887	1	33	33	0	0	0																															trna10_CysGCA_7_+_149281816_149281887@1.33.33, trna13_CysGCA_7_+_149332778_149332849@1.33.33, trna15_CysGCA_7_+_149404760_149404831@1.33.33, trna18_CysGCA_7_-_149310156_149310227@1.33.33, trna22_CysGCA_7_-_149074601_149074672@1.33.33, trna25_CysGCA_7_-_149052766_149052837@1.33.33, trna29_CysGCA_17_-_37017937_37018008@1.33.33, trna6_CysGCA_3_-_131950642_131950713@1.33.33, trna6_CysGCA_7_+_14902822…
tRF-33-RKVPNPML5FZUDP	GGGGGTATAGCTTAGCGGTAGAGCATTTGACTG	5'-half	CysGCA	trna21_CysGCA_7_-_149112229_149112300	1	33	33	0	0	0																															trna21_CysGCA_7_-_149112229_149112300@1.33.33
tRF-33-ROD8N0X0JYOY0F	GGTAAAATGGCTGAGTGAAGCATTGGACTGTAA	5'-tRF	TyrGTA	trnaMT_TyrGTA_MT_-_5826_5891	1	33	33	0	0	0																															trnaMT_TyrGTA_MT_-_5826_5891@1.33.33
tRF-33-ROHL7X0OBQJE0N	GGTAAATATAGTTTAACCAAAACATCAGATTGT	5'-half	HisGTG	trnaMT_HisGTG_MT_+_12138_12206	-1G	32	33	0	0	0																															trnaMT_HisGTG_MT_+_12138_12206@-1G.32.33
tRF-33-RP9830MMUKLYD7	GGTAGTGTGGCCGAGCGGTCTAAGGCGCTGGAT	5'-half	LeuTAG	trna2_LeuTAG_14_+_21093529_21093610	1	33	33	0	0	0																															trna2_LeuTAG_14_+_21093529_21093610@1.33.33
tRF-33-RPM8309MUKLYD7	GGTAGCGTGGCCGAGTGGTCTAAGGCGCTGGAT	5'-half	LeuTAG	trna27_LeuTAG_16_-_22207032_22207113	1	33	33	0	0	0																															trna27_LeuTAG_16_-_22207032_22207113@1.33.33
tRF-33-RPM830MMUKLYD7	GGTAGCGTGGCCGAGCGGTCTAAGGCGCTGGAT	5'-half	LeuAAG	trna16_LeuAAG_16_+_22308461_22308542	1	33	33	0	0	0																															trna16_LeuAAG_16_+_22308461_22308542@1.33.33, trna16_LeuAAG_5_-_180601044_180601125@1.33.33, trna19_LeuAAG_5_-_180524474_180524555@1.33.33, trna1_LeuAAG_14_+_21078291_21078372@1.33.33, trna3_LeuAAG_5_+_180528840_180528921@1.33.33, trna42_LeuTAG_17_-_8023632_8023713@1.33.33, trna78_LeuAAG_6_+_28956779_28956860@1.33.33, trna7_LeuAAG_5_+_180614701_180614782@1.33.33, trna98_LeuAAG_6_-_28911399_289114…
tRF-33-RRJ89O9NF5W8DW	GGTCCCATGGTGTAATGGTTAGCACTCTGGGCT	5'-half	GlnTTG	trna84_GlnTTG_6_+_145503859_145503930	1	33	33	0	0	0																															trna84_GlnTTG_6_+_145503859_145503930@1.33.33
tRF-33-RRJ89O9NF5W8W	GGTCCCATGGTGTAATGGTTAGCACTCTGGACT	5'-half	GlnTTG	trna16_GlnTTG_17_+_47269890_47269961	1	33	33	0	0	0																															trna16_GlnTTG_17_+_47269890_47269961@1.33.33, trna64_GlnTTG_6_+_28557156_28557227@1.33.33
tRF-33-RZ3L7L73V6M9DV	GGTTTCCGTAGTGTAGTGGTTATCACGTTCGCC	5'U-tRF, 5'-half	ValCAC	trna10_ValCAC_5_-_180649395_180649467	-1G	32	33	0	0	0																															trna10_ValCAC_5_-_180649395_180649467@-1G.32.33, trna10_ValCAC_5_-_180649395_180649467@-1G.32.33, trna12_ValAAC_5_-_180645270_180645342@-1G.32.33, trna132_ValAAC_6_-_27721179_27721251@-1G.32.33, trna132_ValAAC_6_-_27721179_27721251@-1G.32.33, trna136_ValAAC_6_-_27648885_27648957@-1G.32.33, trna139_ValAAC_6_-_27618707_27618779@-1G.32.33, trna18_ValCAC_5_-_180529253_180529325@-1G.32.33, trna18_ValC…
tRF-33-S3M8309ND358W	GTAGTCGTGGCCGAGTGGTTAAGGTGATGGACT	5'-half	SerAGA	trna145_SerAGA_6_-_27521192_27521273	1	33	33	13.85	0	0.0333333																											13.85				trna145_SerAGA_6_-_27521192_27521273@1.33.33
tRF-33-S3M8309NDJ58W	GTAGTCGTGGCCGAGTGGTTAAGGCGATGGACT	5'-half	SerAGA	trna11_SerAGA_8_-_96281885_96281966	1	33	33	10.22	0	0.0333333																							10.22								trna11_SerAGA_8_-_96281885_96281966@1.33.33, trna147_SerAGA_6_-_27509554_27509635@1.33.33, trna148_SerTGA_6_-_27473607_27473688@1.33.33, trna172_SerTGA_6_-_26312824_26312905@1.33.33, trna35_SerAGA_17_-_8129928_8130009@1.33.33, trna44_SerAGA_6_+_27446591_27446672@1.33.33, trna46_SerAGA_6_+_27463593_27463674@1.33.33, trna47_SerAGA_6_+_27470818_27470899@1.33.33, trna50_SerAGA_6_+_27499987_27500068@1…
tRF-33-S5R8309NDJ78W	GTCACGGTGGCCGAGTGGTTAAGGCGTTGGACT	5'-half	SerCGA	trna2_SerCGA_12_+_56584148_56584229	1	33	33	0	0	0																															trna2_SerCGA_12_+_56584148_56584229@1.33.33
tRF-33-S79PVOEOU5JM0P	GTCCTTGTAGTATAAACTAATACACCAGTCTTG	5'-half	ThrTGT	trnaMT_ThrTGT_MT_+_15888_15953	1	33	33	0	0	0																															trnaMT_ThrTGT_MT_+_15888_15953@1.33.33
tRF-33-S7MXSL735L8RDV	GTCCTCGTTAGTATAGTGGTGAGTATCCCCGCC	5'U-tRF, 5'-half	AspGTC	trna10_AspGTC_12_-_125424193_125424264	-1G	32	33	0	0	0																															trna10_AspGTC_12_-_125424193_125424264@-1G.32.33, trna10_AspGTC_12_-_125424193_125424264@-1G.32.33, trna12_AspGTC_12_-_125411891_125411962@-1G.32.33, trna12_AspGTC_12_-_125411891_125411962@-1G.32.33, trna38_AspGTC_17_-_8125556_8125627@-1G.32.33, trna45_AspGTC_6_+_27447453_27447524@-1G.32.33, trna48_AspGTC_6_+_27471523_27471594@-1G.32.33, trna4_AspGTC_12_+_96429799_96429870@-1G.32.33, trna69_AspGT…
tRF-33-S998LOW3VHJ9D9	GTCTCTGTGGCGCAATCGGTTAGCGCATTCGGC	5'-half	AsnGTT	trna107_AsnGTT_1_-_148760356_148760429	1	33	33	0	0	0																															trna107_AsnGTT_1_-_148760356_148760429@1.33.33, trna108_AsnGTT_1_-_148598314_148598387@1.33.33
tRF-33-S998LOW3VHM9D9	GTCTCTGTGGCGCAATCGGTTAGCGCGTTCGGC	5'-half	AsnGTT	trna113_AsnGTT_1_-_147520767_147520840	1	33	33	0	0	0																															trna113_AsnGTT_1_-_147520767_147520840@1.33.33, trna115_AsnGTT_1_-_145979034_145979107@1.33.33, trna136_AsnGTT_1_-_16847080_16847153@1.33.33, trna1_AsnGTT_19_+_1383562_1383635@1.33.33, trna26_AsnGTT_1_+_148248115_148248188@1.33.33, trna31_AsnGTT_17_-_36908034_36908107@1.33.33, trna47_AsnGTT_1_+_161510031_161510104@1.33.33, trna4_AsnGTT_10_-_22518438_22518511@1.33.33, trna7_AsnGTT_13_-_31248101_31…
tRF-33-SBVPZOKB0MFN00	GTAAATATAGTTTAACCAAAACATCAGATTGTG	5'-tRF	HisGTG	trnaMT_HisGTG_MT_+_12138_12206	1	33	33	0	0	0																															trnaMT_HisGTG_MT_+_12138_12206@1.33.33
tRF-33-SP58309MUKL6DR	GTCAGGATGGCCGAGTGGTCTAAGGCGCCAGAC	5'-half	LeuCAA	trna100_LeuCAA_6_-_28864000_28864105	1	33	33	0	0	0																															trna100_LeuCAA_6_-_28864000_28864105@1.33.33, trna140_LeuCAA_6_-_27573417_27573524@1.33.33, trna141_LeuCAA_6_-_27570348_27570454@1.33.33, trna58_LeuCAA_1_+_249168054_249168159@1.33.33, trna74_LeuCAA_6_+_28908830_28908934@1.33.33
tRF-33-SP5830MMUKLYDN	GTCAGGATGGCCGAGCGGTCTAAGGCGCTGCGT	5'-half	LeuCAG	trna17_LeuCAG_16_+_57333863_57333945	1	33	33	0	0	0																															trna17_LeuCAG_16_+_57333863_57333945@1.33.33, trna26_LeuCAG_16_-_57334392_57334474@1.33.33, trna34_LeuCAG_1_+_161411323_161411405@1.33.33, trna36_LeuCAG_1_+_161418741_161418823@1.33.33, trna38_LeuCAG_1_+_161426122_161426204@1.33.33, trna40_LeuCAG_1_+_161433532_161433614@1.33.33, trna42_LeuCAG_1_+_161440913_161440995@1.33.33, trna67_LeuCAG_1_-_161500132_161500214@1.33.33, trna7_LeuCAG_6_+_26521436…
tRF-33-SR94SX73V2Y8DM	GTCCCTGGTGGTCTAGTGGTTAGGATTCGGCGC	5'-half	GluCTC	trna116_GluCTC_1_-_145399233_145399304	-1G	32	33	0	0	0																															trna116_GluCTC_1_-_145399233_145399304@-1G.32.33, trna59_GluCTC_1_+_249168447_249168518@-1G.32.33, trna71_GluCTC_1_-_161439189_161439260@-1G.32.33, trna74_GluCTC_1_-_161431809_161431880@-1G.32.33, trna77_GluCTC_1_-_161424398_161424469@-1G.32.33, trna77_GluCTC_6_+_28949976_28950047@-1G.32.33, trna80_GluCTC_1_-_161417018_161417089@-1G.32.33, trna87_GluCTC_6_-_126101393_126101464@-1G.32.33
tRF-33-SR94SX7JV2Y8DM	GTCCCTGGTGGTCTAGTGGCTAGGATTCGGCGC	5'U-tRF, 5'-half	GluTTC	trna134_GluTTC_1_-_16861774_16861845	-1G	32	33	0	0	0																															trna134_GluTTC_1_-_16861774_16861845@-1G.32.33, trna134_GluTTC_1_-_16861774_16861845@-1G.32.33, trna5_GluTTC_1_+_17199078_17199149@-1G.32.33, trna5_GluTTC_1_+_17199078_17199149@-1G.32.33, trna84_GluTTC_1_-_161391883_161391954@-1G.32.33, trna94_GluTTC_1_-_149664355_149664427@-1G.32.33
tRF-33-V29K9UV36562DE	TAGGATGGGGTGTGATAGGTGGCACGGAGAATT	5'-half	GlnTTG	trnaMT_GlnTTG_MT_-_4329_4400	1	33	33	832	0	0.433333	301.31	324.24	328.3	478.28	832	464.09							15.48	14.55					21.14	17.73	48.28	19.73	15.32								trnaMT_GlnTTG_MT_-_4329_4400@1.33.33, trnalookalike2_GlnTTG_1_-_564879_564950@1.33.33
tRF-33-VEX0K3XN13QXDW	TAGATTGAAGCCAGTTGATTAGGGTGCTTAGCT	5'-half	AsnGTT	trnaMT_AsnGTT_MT_-_5657_5729	1	33	33	0	0	0																															trnaMT_AsnGTT_MT_-_5657_5729@1.33.33, trnalookalike5_AsnGTT_1_-_566207_566279@1.33.33
tRF-33-VF54QFQ2FWQ8DV	TAGCAGAGTGGCGCAGCGGAAGCGTGCTGGGCC	5'U-tRF, 5'-half	MetCAT	trna129_MetCAT_6_-_27870271_27870342	-1T	32	33	0	0	0																															trna129_MetCAT_6_-_27870271_27870342@-1T.32.33, trna142_MetCAT_6_-_27560600_27560671@-1T.32.33, trna150_MetCAT_6_-_27300764_27300835@-1T.32.33, trna150_MetCAT_6_-_27300764_27300835@-1T.32.33, trna169_MetCAT_6_-_26330529_26330600@-1T.32.33, trna169_MetCAT_6_-_26330529_26330600@-1T.32.33, trna171_MetCAT_6_-_26313352_26313423@-1T.32.33, trna20_MetCAT_17_-_80452597_80452668@-1T.32.33, trna2_MetCAT_6_…
tRF-33-XQ947673FEWSD3	TGCATTGGTGGTTCAGTGGTAGAATTCTCGCCT	5'-half	GlyGCC	trna128_GlyGCC_6_-_27870686_27870756	-1T	32	33	0	0	0																															trna128_GlyGCC_6_-_27870686_27870756@-1T.32.33, trna133_GlyCCC_1_-_16872434_16872504@-1T.32.33, trna18_GlyGCC_16_+_70822597_70822667@-1T.32.33, trna19_GlyGCC_16_+_70823410_70823480@-1T.32.33, trna19_GlyGCC_2_-_157257659_157257729@-1T.32.33, trna24_GlyGCC_16_-_70812942_70813012@-1T.32.33, trna25_GlyGCC_16_-_70812114_70812184@-1T.32.33, trna4_GlyCCC_1_+_17188416_17188486@-1T.32.33, trna5_GlyGCC_17_…
tRF-33-XQR47673FEWSD3	TGCATGGGTGGTTCAGTGGTAGAATTCTCGCCT	5'U-tRF, 5'-half	GlyGCC	trna2_GlyGCC_21_-_18827107_18827177	-1T	32	33	0	0	0																															trna2_GlyGCC_21_-_18827107_18827177@-1T.32.33, trna2_GlyGCC_21_-_18827107_18827177@-1T.32.33, trna35_GlyGCC_1_+_161413094_161413164@-1T.32.33, trna35_GlyGCC_1_+_161413094_161413164@-1T.32.33, trna37_GlyGCC_1_+_161420467_161420537@-1T.32.33, trna37_GlyGCC_1_+_161420467_161420537@-1T.32.33, trna39_GlyGCC_1_+_161427898_161427968@-1T.32.33, trna39_GlyGCC_1_+_161427898_161427968@-1T.32.33, trna41_GlyG…
tRF-33-XR6LQ6S8V0J6DR	TGCCCGGATAGCTCAGTCGGTAGAGCATCAGAC	5'-half	LysTTT	trna14_LysTTT_11_-_59327808_59327880	-1T	32	33	0	0	0																															trna14_LysTTT_11_-_59327808_59327880@-1T.32.33, trna2_LysTTT_17_+_8022473_8022545@-1T.32.33, trna54_LysTTT_1_+_204475655_204475727@-1T.32.33, trna5_LysTTT_11_+_59323902_59323974@-1T.32.33, trna62_LysTTT_1_-_204476158_204476230@-1T.32.33, trna76_LysTTT_6_+_28918806_28918878@-1T.32.33
tRF-33-XR6XQ6S8V0J8DR	TGCCCGGCTAGCTCAGTCGGTAGAGCATGGGAC	5'U-tRF, 5'-half	LysCTT	trna10_LysCTT_16_+_3241501_3241573	-1T	32	33	0	0	0																															trna10_LysCTT_16_+_3241501_3241573@-1T.32.33, trna13_LysCTT_14_-_58706613_58706685@-1T.32.33, trna2_LysCTT_15_+_79152904_79152976@-1T.32.33, trna2_LysCTT_15_+_79152904_79152976@-1T.32.33
tRF-33-XR6XQ6S8V0JUDR	TGCCCGGCTAGCTCAGTCGGTAGAGCATGAGAC	5'U-tRF, 5'-half	LysCTT	trna119_LysCTT_1_-_145395522_145395594	-1T	32	33	0	0	0																															trna119_LysCTT_1_-_145395522_145395594@-1T.32.33, trna119_LysCTT_1_-_145395522_145395594@-1T.32.33, trna11_LysCTT_5_-_180648979_180649051@-1T.32.33, trna13_LysCTT_6_+_26556774_26556846@-1T.32.33, trna32_LysCTT_16_-_3207406_3207478@-1T.32.33, trna7_LysCTT_16_+_3225692_3225764@-1T.32.33, trna9_LysCTT_5_+_180634755_180634827@-1T.32.33
tRF-33-XSXMSL73VL4YDN	TGCCGTGATCGTATAGTGGTTAGTACTCTGCGT	5'U-tRF, 5'-half	HisGTG	trna111_HisGTG_1_-_147774845_147774916	-1T	32	33	22.01	0	0.433333	10.14	22.01	14.73				15.76	21.38	14.07	21.81														11.92	19.49	21.35	12.58	12.48		12.12	trna111_HisGTG_1_-_147774845_147774916@-1T.32.33, trna118_HisGTG_1_-_145396881_145396952@-1T.32.33, trna16_HisGTG_1_+_146544773_146544844@-1T.32.33, trna1_HisGTG_15_+_45493349_45493420@-1T.32.33, trna21_HisGTG_1_+_147753471_147753542@-1T.32.33, trna33_HisGTG_6_+_27125906_27125977@-1T.32.33, trna33_HisGTG_6_+_27125906_27125977@-1T.32.33, trna7_HisGTG_9_-_14433938_14434009@-1T.32.33, trna7_HisGTG_9…
tRF-33-XVLY7L73HQP0DE	TGCGCCGCTGGTGTAGTGGTATCATGCAAGATT	5'-half	GlyCCC	trna27_GlyCCC_2_-_70476123_70476193	-1T	32	33	0	0	0																															trna27_GlyCCC_2_-_70476123_70476193@-1T.32.33, trna34_GlyCCC_16_-_686736_686806@-1T.32.33
tRF-33-YR04SXQ3V2Y7DZ	TTCCCACATGGTCTAGCGGTTAGGATTCCTGGT	5'-half	GluTTC	trna11_GluTTC_15_-_26327381_26327452	-1T	32	33	0	0	0																															trna11_GluTTC_15_-_26327381_26327452@-1T.32.33, trna3_GluTTC_13_-_45492062_45492133@-1T.32.33
tRF-33-YR94SX73V2Y8DM	TTCCCTGGTGGTCTAGTGGTTAGGATTCGGCGC	5'U-tRF, 5'-half	GluCTC	trna116_GluCTC_1_-_145399233_145399304	-1T	32	33	0	0	0																															trna116_GluCTC_1_-_145399233_145399304@-1T.32.33, trna116_GluCTC_1_-_145399233_145399304@-1T.32.33, trna59_GluCTC_1_+_249168447_249168518@-1T.32.33, trna59_GluCTC_1_+_249168447_249168518@-1T.32.33, trna71_GluCTC_1_-_161439189_161439260@-1T.32.33, trna74_GluCTC_1_-_161431809_161431880@-1T.32.33, trna77_GluCTC_1_-_161424398_161424469@-1T.32.33, trna77_GluCTC_6_+_28949976_28950047@-1T.32.33, trna77_…
tRF-34-0P58309NDJ78EQ	ACCAGGATGGCCGAGTGGTTAAGGCGTTGGACTT	5'-half	LeuTAA	trna83_LeuTAA_6_+_144537684_144537766	1	34	34	0	0	0																															trna83_LeuTAA_6_+_144537684_144537766@1.34.34
tRF-34-1OR6QOH04MR11B	AGTAAGGTCAGCTAAATAAGCTATCGGGCCCATA	5'-tRF	MetCAT	trnaMT_MetCAT_MT_+_4402_4469	1	34	34	24.32	0	0.166667	10.62	11.14		24.32		19.87														10.7											trnaMT_MetCAT_MT_+_4402_4469@1.34.34
tRF-34-1Z3L7L73V6M9I3	AGTTTCCGTAGTGTAGTGGTTATCACGTTCGCCT	5'U-tRF, 5'-half	ValCAC	trna10_ValCAC_5_-_180649395_180649467	-1A	33	34	0	0	0																															trna10_ValCAC_5_-_180649395_180649467@-1A.33.34, trna12_ValAAC_5_-_180645270_180645342@-1A.33.34, trna132_ValAAC_6_-_27721179_27721251@-1A.33.34, trna136_ValAAC_6_-_27648885_27648957@-1A.33.34, trna139_ValAAC_6_-_27618707_27618779@-1A.33.34, trna18_ValCAC_5_-_180529253_180529325@-1A.33.34, trna2_ValAAC_3_+_169490018_169490090@-1A.33.34, trna2_ValCAC_5_+_180524070_180524142@-1A.33.34, trna4_ValAAC…
tRF-34-1Z3L7LQ3V6J9I3	AGTTTCCGTAGTGTAGCGGTTATCACATTCGCCT	5'-half	ValCAC	trna13_ValCAC_19_-_4724647_4724719	-1A	33	34	0	0	0																															trna13_ValCAC_19_-_4724647_4724719@-1A.33.34
tRF-34-2YU04DYJIO3Z2S	CACTGTAAAGCTAACTTAGCATTAACCTTTTAAG	5'-tRF	LysTTT	trnaMT_LysTTT_MT_+_8295_8364	1	34	34	0	0	0																															trnaMT_LysTTT_MT_+_8295_8364@1.34.34, trnalookalike7_LysTTT_1_+_568844_568913@1.34.34
tRF-34-395P4PN3FJ6KEP	CCTTCGATAGCTCAGCTGGTAGAGCGGAGGACTG	5'-half	TyrGTA	trna16_TyrGTA_14_-_21131351_21131444	1	34	34	0	0	0																															trna16_TyrGTA_14_-_21131351_21131444@1.34.34, trna17_TyrGTA_14_-_21128117_21128210@1.34.34, trna17_TyrGTA_6_+_26595102_26595190@1.34.34, trna18_TyrGTA_14_-_21125623_21125716@1.34.34, trna19_TyrGTA_14_-_21121258_21121351@1.34.34, trna4_TyrGTA_8_+_67025602_67025694@1.34.34, trna5_TyrGTA_14_+_21151432_21151520@1.34.34, trna5_TyrGTA_8_+_67026223_67026311@1.34.34
tRF-34-395P4PZ3FJ6KEP	CCTTCGATAGCTCAGTTGGTAGAGCGGAGGACTG	5'-half	TyrGTA	trna14_TyrGTA_6_+_26569086_26569176	1	34	34	0	0	0																															trna14_TyrGTA_6_+_26569086_26569176@1.34.34, trna16_TyrGTA_6_+_26577332_26577420@1.34.34, trna2_TyrGTA_2_+_27273650_27273738@1.34.34
tRF-34-4KIK74HK9FM0EE	CTAGGATGGGGTGTGATAGGTGGCACGGAGAATT	5'-half	GlnTTG	trnaMT_GlnTTG_MT_-_4329_4400	-1C	33	34	0	0	0																															trnaMT_GlnTTG_MT_-_4329_4400@-1C.33.34, trnalookalike2_GlnTTG_1_-_564879_564950@-1C.33.34
tRF-34-4R04SXQ3V2Y72E	CTCCCACATGGTCTAGCGGTTAGGATTCCTGGTT	5'U-tRF, 5'-half	GluTTC	trna11_GluTTC_15_-_26327381_26327452	-1C	33	34	0	0	0																															trna11_GluTTC_15_-_26327381_26327452@-1C.33.34, trna11_GluTTC_15_-_26327381_26327452@-1C.33.34, trna3_GluTTC_13_-_45492062_45492133@-1C.33.34, trna3_GluTTC_13_-_45492062_45492133@-1C.33.34
tRF-34-4R94SX73V2Y81W	CTCCCTGGTGGTCTAGTGGTTAGGATTCGGCGCT	5'U-tRF, 5'-half	GluCTC	trna116_GluCTC_1_-_145399233_145399304	-1C	33	34	0	0	0																															trna116_GluCTC_1_-_145399233_145399304@-1C.33.34, trna59_GluCTC_1_+_249168447_249168518@-1C.33.34, trna71_GluCTC_1_-_161439189_161439260@-1C.33.34, trna71_GluCTC_1_-_161439189_161439260@-1C.33.34, trna74_GluCTC_1_-_161431809_161431880@-1C.33.34, trna74_GluCTC_1_-_161431809_161431880@-1C.33.34, trna77_GluCTC_1_-_161424398_161424469@-1C.33.34, trna77_GluCTC_1_-_161424398_161424469@-1C.33.34, trna77…
tRF-34-4R94SX7JV2Y81W	CTCCCTGGTGGTCTAGTGGCTAGGATTCGGCGCT	5'U-tRF, 5'-half	GluTTC	trna134_GluTTC_1_-_16861774_16861845	-1C	33	34	0	0	0																															trna134_GluTTC_1_-_16861774_16861845@-1C.33.34, trna5_GluTTC_1_+_17199078_17199149@-1C.33.34, trna84_GluTTC_1_-_161391883_161391954@-1C.33.34, trna84_GluTTC_1_-_161391883_161391954@-1C.33.34, trna94_GluTTC_1_-_149664355_149664427@-1C.33.34
tRF-34-5BF900BY4D841J	GAGAAAGCTCACAAGAACTGCTAACTCATGCCCC	5'-tRF	SerGCT	trnaMT_SerGCT_MT_+_12207_12265	1	34	34	0	0	0																															trnaMT_SerGCT_MT_+_12207_12265@1.34.34
tRF-34-67M8LOMLQHWUHJ	GGCCTCGTGGCGCAACGGTAGCGCGTCTGACTCC	5'-half	TrpCCA	trna39_TrpCCA_17_-_8124187_8124258	1	34	34	0	0	0																															trna39_TrpCCA_17_-_8124187_8124258@1.34.34
tRF-34-6978WP9LXN4VKP	GGCTCGTTGGTCTAGTGGTATGATTCTCGCTTTG	5'-half	ProTGG	trna3_ProTGG_14_+_21101165_21101236	1	34	34	0	0	0																															trna3_ProTGG_14_+_21101165_21101236@1.34.34
tRF-34-6978WPRLXN48KP	GGCTCGTTGGTCTAGGGGTATGATTCTCGGTTTG	5'-half	ProTGG	trna12_ProTGG_11_-_75946869_75946940	1	34	34	0	0	0																															trna12_ProTGG_11_-_75946869_75946940@1.34.34
tRF-34-6978WPRLXN4VKK	GGCTCGTTGGTCTAGGGGTATGATTCTCGCTTCG	5'-half	ProCGG	trna30_ProCGG_6_+_27059521_27059592	1	34	34	0	0	0																															trna30_ProCGG_6_+_27059521_27059592@1.34.34, trna37_ProCGG_17_-_8126151_8126222@1.34.34, trna52_ProCGG_1_+_167683962_167684033@1.34.34, trna6_ProCGG_16_+_3222049_3222120@1.34.34
tRF-34-6978WPRLXN4VKP	GGCTCGTTGGTCTAGGGGTATGATTCTCGCTTTG	5'-half	ProTGG	trna14_ProTGG_5_-_180615854_180615925	1	34	34	0	0	0																															trna14_ProTGG_5_-_180615854_180615925@1.34.34, trna28_ProTGG_16_-_3234133_3234204@1.34.34, trna3_ProTGG_16_+_3208923_3208994@1.34.34, trna6_ProTGG_14_+_21152175_21152246@1.34.34, trna8_ProTGG_16_+_3238094_3238165@1.34.34
tRF-34-6998LO9EFVI8EQ	GGCTCTGTGGCGCAATGGATAGCGCATTGGACTT	5'-half	ArgTCT	trna3_ArgTCT_11_+_59318767_59318852	1	34	34	0	0	0																															trna3_ArgTCT_11_+_59318767_59318852@1.34.34, trna4_ArgTCT_17_+_8024243_8024330@1.34.34, trna4_ArgTCT_9_-_131102355_131102445@1.34.34, trna52_ArgTCT_6_+_27529963_27530049@1.34.34
tRF-34-69JP4PRNFJE8JQ	GGCTCCATAGCTCAGGGGTTAGAGCACTGGTCTT	5'-half	ThrTGT	trna13_ThrTGT_5_-_180618687_180618758	1	34	34	0	0	0																															trna13_ThrTGT_5_-_180618687_180618758@1.34.34, trna20_ThrTGT_14_-_21099319_21099391@1.34.34
tRF-34-69M8LO9EFVI8EQ	GGCTCCGTGGCGCAATGGATAGCGCATTGGACTT	5'-half	ArgTCT	trna9_ArgTCT_1_+_94313129_94313213	1	34	34	0	0	0																															trna9_ArgTCT_1_+_94313129_94313213@1.34.34
tRF-34-6PL4PU73UKMYHW	GGCAGCGATGGCCGAGTGGTTAAGGCGTTGGACT	5'U-tRF, 5'-half	SerTGA	trna2_SerTGA_10_+_69524261_69524342	-1G	33	34	0	0	0																															trna2_SerTGA_10_+_69524261_69524342@-1G.33.34, trna2_SerTGA_10_+_69524261_69524342@-1G.33.34
tRF-34-6Q947673FEWS1P	GGCATTGGTGGTTCAGTGGTAGAATTCTCGCCTG	5'U-tRF, 5'-half	GlyGCC	trna128_GlyGCC_6_-_27870686_27870756	-1G	33	34	0	0	0																															trna128_GlyGCC_6_-_27870686_27870756@-1G.33.34, trna128_GlyGCC_6_-_27870686_27870756@-1G.33.34, trna18_GlyGCC_16_+_70822597_70822667@-1G.33.34, trna19_GlyGCC_16_+_70823410_70823480@-1G.33.34, trna19_GlyGCC_16_+_70823410_70823480@-1G.33.34, trna19_GlyGCC_2_-_157257659_157257729@-1G.33.34, trna24_GlyGCC_16_-_70812942_70813012@-1G.33.34, trna25_GlyGCC_16_-_70812114_70812184@-1G.33.34, trna5_GlyGCC_1…
tRF-34-6QR47673FEWS1P	GGCATGGGTGGTTCAGTGGTAGAATTCTCGCCTG	5'-half	GlyGCC	trna2_GlyGCC_21_-_18827107_18827177	-1G	33	34	0	0	0																															trna2_GlyGCC_21_-_18827107_18827177@-1G.33.34, trna35_GlyGCC_1_+_161413094_161413164@-1G.33.34, trna37_GlyGCC_1_+_161420467_161420537@-1G.33.34, trna39_GlyGCC_1_+_161427898_161427968@-1G.33.34, trna41_GlyGCC_1_+_161435258_161435328@-1G.33.34
tRF-34-6R6LQ6S8V0J6HW	GGCCCGGATAGCTCAGTCGGTAGAGCATCAGACT	5'U-tRF, 5'-half	LysTTT	trna14_LysTTT_11_-_59327808_59327880	-1G	33	34	0	0	0																															trna14_LysTTT_11_-_59327808_59327880@-1G.33.34, trna2_LysTTT_17_+_8022473_8022545@-1G.33.34, trna54_LysTTT_1_+_204475655_204475727@-1G.33.34, trna5_LysTTT_11_+_59323902_59323974@-1G.33.34, trna5_LysTTT_11_+_59323902_59323974@-1G.33.34, trna62_LysTTT_1_-_204476158_204476230@-1G.33.34, trna76_LysTTT_6_+_28918806_28918878@-1G.33.34
tRF-34-6R6XQ6S8V0J8HW	GGCCCGGCTAGCTCAGTCGGTAGAGCATGGGACT	5'-half	LysCTT	trna10_LysCTT_16_+_3241501_3241573	-1G	33	34	0	0	0																															trna10_LysCTT_16_+_3241501_3241573@-1G.33.34, trna13_LysCTT_14_-_58706613_58706685@-1G.33.34, trna2_LysCTT_15_+_79152904_79152976@-1G.33.34
tRF-34-6R6XQ6S8V0JUHW	GGCCCGGCTAGCTCAGTCGGTAGAGCATGAGACT	5'-half	LysCTT	trna119_LysCTT_1_-_145395522_145395594	-1G	33	34	0	0	0																															trna119_LysCTT_1_-_145395522_145395594@-1G.33.34, trna11_LysCTT_5_-_180648979_180649051@-1G.33.34, trna13_LysCTT_6_+_26556774_26556846@-1G.33.34, trna7_LysCTT_16_+_3225692_3225764@-1G.33.34, trna9_LysCTT_5_+_180634755_180634827@-1G.33.34
tRF-34-6RJ89O9MF5W8E5	GGCCCCATGGTGTAATGGTCAGCACTCTGGACTC	5'-half	GlnCTG	trna131_GlnCTG_6_-_27759135_27759206	1	34	34	0	0	0																															trna131_GlnCTG_6_-_27759135_27759206@1.34.34
tRF-34-6RJ89O9NF5W8EQ	GGCCCCATGGTGTAATGGTTAGCACTCTGGACTT	5'-half	GlnTTG	trna130_GlnTTG_6_-_27763640_27763711	1	34	34	0	0	0																															trna130_GlnTTG_6_-_27763640_27763711@1.34.34, trna173_GlnTTG_6_-_26311975_26312046@1.34.34, trna174_GlnTTG_6_-_26311424_26311495@1.34.34
tRF-34-6S7P4PZ3V0M8JW	GGCCGGTTAGCTCAGTTGGTTAGAGCGTGGTGCT	5'-half	IleAAT	trna10_IleAAT_14_+_102783429_102783502	1	34	34	0	0	0																															trna10_IleAAT_14_+_102783429_102783502@1.34.34, trna11_IleAAT_6_+_26554350_26554423@1.34.34, trna154_IleAAT_6_-_27205350_27205423@1.34.34, trna158_IleAAT_6_-_27144994_27145067@1.34.34, trna163_IleAAT_6_-_26745255_26745328@1.34.34, trna34_IleAAT_17_-_8130309_8130382@1.34.34, trna59_IleAAT_6_+_27655967_27656040@1.34.34, trna9_IleAAT_17_+_8090911_8090984@1.34.34
tRF-34-6SM83O9EDJSYF5	GGCCGCGTGGCCTAATGGATAAGGCGTCTGATTC	5'-half	ArgCCG	trna114_ArgCCG_6_-_28710729_28710801	1	34	34	0	0	0																															trna114_ArgCCG_6_-_28710729_28710801@1.34.34, trna1_ArgCCG_16_+_3200675_3200747@1.34.34, trna73_ArgCCG_6_+_28849165_28849237@1.34.34
tRF-34-6SXMSL73VL4YHE	GGCCGTGATCGTATAGTGGTTAGTACTCTGCGTT	5'-half	HisGTG	trna111_HisGTG_1_-_147774845_147774916	-1G	33	34	7837.92	475.12	0.5	82.57	123.12	161.31	117.33	298.65	226.85	1691.55	7837.92	839.81	2548.73	529.21	186.38							884.75	377.18	1237.14	441.07	3016.13	592.03	3021.36	509.17	1474.7	530.97	822.77	1572.8	trna111_HisGTG_1_-_147774845_147774916@-1G.33.34, trna118_HisGTG_1_-_145396881_145396952@-1G.33.34, trna16_HisGTG_1_+_146544773_146544844@-1G.33.34, trna1_HisGTG_15_+_45493349_45493420@-1G.33.34, trna21_HisGTG_1_+_147753471_147753542@-1G.33.34, trna33_HisGTG_6_+_27125906_27125977@-1G.33.34, trna7_HisGTG_9_-_14433938_14434009@-1G.33.34, trna8_HisGTG_15_-_45492611_45492682@-1G.33.34, trna9_HisGTG_1…
tRF-34-6VLY7L73HQP0F5	GGCGCCGCTGGTGTAGTGGTATCATGCAAGATTC	5'-half	GlyCCC	trna27_GlyCCC_2_-_70476123_70476193	-1G	33	34	0	0	0																															trna27_GlyCCC_2_-_70476123_70476193@-1G.33.34, trna34_GlyCCC_16_-_686736_686806@-1G.33.34
tRF-34-6ZNL7L73V6M9I3	GGCTTCTGTAGTGTAGTGGTTATCACGTTCGCCT	5'U-tRF, 5'-half	ValCAC	trna152_ValCAC_6_-_27248049_27248121	-1G	33	34	0	0	0																															trna152_ValCAC_6_-_27248049_27248121@-1G.33.34, trna152_ValCAC_6_-_27248049_27248121@-1G.33.34
tRF-34-779PZBHFEERZK2	GTTCTTGTAGTTGAAATACAACGATGGTTTTTCA	5'-tRF	GluTTC	trnaMT_GluTTC_MT_-_14674_14742	1	34	34	0	0	0																															trnaMT_GluTTC_MT_-_14674_14742@1.34.34, trnalookalike8_GluTTC_5_-_93905172_93905240@1.34.34
tRF-34-79M89P9NH5IS1Q	GTTTCCGTGGTGTAGTGGTTATCACATTCGCCTT	5'-half	ValTAC	trna40_ValTAC_6_+_27258405_27258477	1	34	34	0	0	0																															trna40_ValTAC_6_+_27258405_27258477@1.34.34
tRF-34-79MP909NH57S15	GTTTCCGTAGTGGAGTGGTTATCACGTTCGCCTC	5'-half	ValCAC	trna157_ValCAC_6_-_27173867_27173939	1	34	34	59.6	0	0.0666667																							40.86	59.6							trna157_ValCAC_6_-_27173867_27173939@1.34.34
tRF-34-79MP9P9MH57S1O	GTTTCCGTAGTGTAGTGGTCATCACGTTCGCCTA	5'-half	ValAAC	trna15_ValAAC_5_-_180615416_180615488	1	34	34	0	0	0																															trna15_ValAAC_5_-_180615416_180615488@1.34.34
tRF-34-79MP9P9NH57S15	GTTTCCGTAGTGTAGTGGTTATCACGTTCGCCTC	5'-half	ValCAC	trna10_ValCAC_5_-_180649395_180649467	1	34	34	12349.7	191.055	0.5	4892.94	4501.26	12349.7	3422.64	4556	9883.47		121.83	194.45	31.69		187.66							519.96	3060.53	229.59	1774.01	2372.55	3504.48	134.16	43.08	509.76	182.71	56.64	293.31	trna10_ValCAC_5_-_180649395_180649467@1.34.34, trna18_ValCAC_5_-_180529253_180529325@1.34.34, trna2_ValCAC_5_+_180524070_180524142@1.34.34, trna6_ValCAC_5_+_180600650_180600722@1.34.34, trna85_ValCAC_1_-_161369490_161369562@1.34.34, trna90_ValCAC_1_-_149684088_149684161@1.34.34, trna98_ValCAC_1_-_149298555_149298627@1.34.34, trna9_ValCAC_6_+_26538282_26538354@1.34.34
tRF-34-79MP9P9NH57S1O	GTTTCCGTAGTGTAGTGGTTATCACGTTCGCCTA	5'-half	ValAAC	trna12_ValAAC_5_-_180645270_180645342	1	34	34	66.81	0	0.166667												13.59													11.73		66.81	18.47		29.95	trna12_ValAAC_5_-_180645270_180645342@1.34.34, trna132_ValAAC_6_-_27721179_27721251@1.34.34, trna136_ValAAC_6_-_27648885_27648957@1.34.34, trna139_ValAAC_6_-_27618707_27618779@1.34.34, trna2_ValAAC_3_+_169490018_169490090@1.34.34, trna4_ValAAC_5_+_180591154_180591226@1.34.34, trna5_ValAAC_5_+_180596610_180596682@1.34.34
tRF-34-79MP9PMNH5IS15	GTTTCCGTAGTGTAGCGGTTATCACATTCGCCTC	5'-half	ValCAC	trna13_ValCAC_19_-_4724647_4724719	1	34	34	88.73	23.115	0.5	31.39	36.49	88.73	27.31	19.26	78.57		83.47	44.68	24.52		45.71							14.92			27.47	33.2	39.73	29.09		39.46	21.71		24.76	trna13_ValCAC_19_-_4724647_4724719@1.34.34
tRF-34-7O58J0K8UMPL0R	GTTAAGATGGCAGAGCCCGGTAATCGCATAAAAC	5'-half	LeuTAA	trnaMT_LeuTAA_MT_+_3230_3304	1	34	34	0	0	0																															trnaMT_LeuTAA_MT_+_3230_3304@1.34.34
tRF-34-7X9PN547202LFW	GTTTATGTAGCTTACCTCCTCAAAGCAATACACT	5'-half	PheGAA	trnaMT_PheGAA_MT_+_577_647	1	34	34	0	0	0																															trnaMT_PheGAA_MT_+_577_647@1.34.34
tRF-34-86J8WPMN1E8Y2Q	TCCCACATGGTCTAGCGGTTAGGATTCCTGGTTT	5'-half	GluTTC	trna11_GluTTC_15_-_26327381_26327452	1	34	34	347.3	21.94	0.5	23.18	44.01	22.89				19.36	20.99	50.09	27.78		23.81							15.67	37.72	12.02		130.25	107.28	307.31	109.59	347.3	120.81	68.82	324.18	trna11_GluTTC_15_-_26327381_26327452@1.34.34, trna3_GluTTC_13_-_45492062_45492133@1.34.34
tRF-34-86V8WPMN1E8Y2Q	TCCCATATGGTCTAGCGGTTAGGATTCCTGGTTT	5'-half	GluTTC	trna20_GluTTC_2_-_131094701_131094772	1	34	34	196.84	0	0.466667	14	12.81					12.82	15.6		12.96										12.95			17.88	15.89	134.47	57.79	196.84	60.34	25.25	110.54	trna20_GluTTC_2_-_131094701_131094772@1.34.34, trna5_GluTTC_13_-_41634874_41634945@1.34.34
tRF-34-87R8WP9I1EWJIQ	TCCCTGGTGGTCTAGTGGCTAGGATTCGGCGCTT	5'-half	GluTTC	trna134_GluTTC_1_-_16861774_16861845	1	34	34	251.75	0	0.333333	124.58	227.03	148.36	151.04	251.75	207.59			16.24											10.13				19.87			21.58				trna134_GluTTC_1_-_16861774_16861845@1.34.34, trna5_GluTTC_1_+_17199078_17199149@1.34.34, trna84_GluTTC_1_-_161391883_161391954@1.34.34, trna94_GluTTC_1_-_149664355_149664427@1.34.34
tRF-34-87R8WP9N1EWJI5	TCCCTGGTGGTCTAGTGGTTAGGATTCGGCGCTC	5'-half	GluCTC	trna116_GluCTC_1_-_145399233_145399304	1	34	34	3160.44	580.815	0.5	1346.25	3053.3	2350.3	1311.54	3160.44	2270.01	59.68	344.09	747.51	259.34	58.41	333.81	21.78					20.56	1006.1	983.77	436.68	719.55	1307.58	1335.04	1106.51	334.76	1427.74	442.08	232	872.18	trna116_GluCTC_1_-_145399233_145399304@1.34.34, trna59_GluCTC_1_+_249168447_249168518@1.34.34, trna71_GluCTC_1_-_161439189_161439260@1.34.34, trna74_GluCTC_1_-_161431809_161431880@1.34.34, trna77_GluCTC_1_-_161424398_161424469@1.34.34, trna77_GluCTC_6_+_28949976_28950047@1.34.34, trna80_GluCTC_1_-_161417018_161417089@1.34.34, trna87_GluCTC_6_-_126101393_126101464@1.34.34
tRF-34-897PVP941QKS1P	TCCTCGTTAGTATAGTGGTGAGTATCCCCGCCTG	5'-half	AspGTC	trna10_AspGTC_12_-_125424193_125424264	1	34	34	13.38	0	0.166667								10.1															12.77		11.42		13.38	12			trna10_AspGTC_12_-_125424193_125424264@1.34.34, trna12_AspGTC_12_-_125411891_125411962@1.34.34, trna38_AspGTC_17_-_8125556_8125627@1.34.34, trna45_AspGTC_6_+_27447453_27447524@1.34.34, trna48_AspGTC_6_+_27471523_27471594@1.34.34, trna4_AspGTC_12_+_96429799_96429870@1.34.34, trna69_AspGTC_1_-_161440205_161440276@1.34.34, trna72_AspGTC_1_-_161432824_161432895@1.34.34, trna75_AspGTC_1_-_161425414_16…
tRF-34-897PVP9N1QKS1P	TCCTCGTTAGTATAGTGGTTAGTATCCCCGCCTG	5'-half	AspGTC	trna5_AspGTC_12_+_98897281_98897352	1	34	34	0	0	0																															trna5_AspGTC_12_+_98897281_98897352@1.34.34
tRF-34-8WR8WP9I1EWJIQ	TCCGTGGTGGTCTAGTGGCTAGGATTCGGCGCTT	5'-half	GluTTC	trna102_GluTTC_1_-_149278785_149278857	1	34	34	0	0	0																															trna102_GluTTC_1_-_149278785_149278857@1.34.34
tRF-34-9LVPZO0BEBXNJL	TGGTATATAGTTTAAACAAAACGAATGATTTCGA	5'-tRF	ArgTCG	trnaMT_ArgTCG_MT_+_10405_10469	1	34	34	0	0	0																															trnaMT_ArgTCG_MT_+_10405_10469@1.34.34
tRF-34-9Z3L7L73V6M9I3	TGTTTCCGTAGTGTAGTGGTTATCACGTTCGCCT	5'U-tRF, 5'-half	ValCAC	trna10_ValCAC_5_-_180649395_180649467	-1T	33	34	0	0	0																															trna10_ValCAC_5_-_180649395_180649467@-1T.33.34, trna12_ValAAC_5_-_180645270_180645342@-1T.33.34, trna12_ValAAC_5_-_180645270_180645342@-1T.33.34, trna132_ValAAC_6_-_27721179_27721251@-1T.33.34, trna136_ValAAC_6_-_27648885_27648957@-1T.33.34, trna136_ValAAC_6_-_27648885_27648957@-1T.33.34, trna139_ValAAC_6_-_27618707_27618779@-1T.33.34, trna139_ValAAC_6_-_27618707_27618779@-1T.33.34, trna18_ValCA…
tRF-34-E7ZPVOH30WUIJ2	ACTCTTTTAGTATAAATAGTACCGTTAACTTCCA	5'-tRF	GlyTCC	trnaMT_GlyTCC_MT_+_9991_10058	1	34	34	0	0	0																															trnaMT_GlyTCC_MT_+_9991_10058@1.34.34
tRF-34-F9LKXNYQIUIV07	AGCTCCGAGGTGATTTTCATATTGAATTGCAAAT	5'-tRF, tRF-1	CysGCA	trnaMT_CysGCA_MT_-_5761_5826	1	34	34	0	0	0																															trnaMT_CysGCA_MT_-_5761_5826@1.34.34, trnaMT_TyrGTA_MT_-_5826_5891@66.99.34
tRF-34-FBVWNEB01XNYFH	AGAAATATGTCTGATAAAAGAGTTACTTTGATAG	5'-tRF	IleGAT	trnaMT_IleGAT_MT_+_4263_4331	1	34	34	0	0	0																															trnaMT_IleGAT_MT_+_4263_4331@1.34.34
tRF-34-FBZP7OHFO6FJH5	AGAAATTTAGGTTAAATACAGACCAAGAGCCTTC	5'-half	TrpTCA	trnaMT_TrpTCA_MT_+_5512_5579	1	34	34	0	0	0																															trnaMT_TrpTCA_MT_+_5512_5579@1.34.34, trnalookalike3_TrpTCA_1_+_566062_566129@1.34.34
tRF-34-FP18LPMBQ4NK12	AGCAGAGTGGCGCAGCGGAAGCGTGCTGGGCCCA	5'-half	MetCAT	trna129_MetCAT_6_-_27870271_27870342	1	34	34	0	0	0																															trna129_MetCAT_6_-_27870271_27870342@1.34.34, trna142_MetCAT_6_-_27560600_27560671@1.34.34, trna150_MetCAT_6_-_27300764_27300835@1.34.34, trna169_MetCAT_6_-_26330529_26330600@1.34.34, trna171_MetCAT_6_-_26313352_26313423@1.34.34, trna20_MetCAT_17_-_80452597_80452668@1.34.34, trna2_MetCAT_6_+_26286754_26286825@1.34.34, trna32_MetCAT_1_+_153643726_153643797@1.34.34, trna61_MetCAT_6_+_27745664_27745…
tRF-34-FQ947673FEWS1P	AGCATTGGTGGTTCAGTGGTAGAATTCTCGCCTG	5'U-tRF, 5'-half	GlyGCC	trna128_GlyGCC_6_-_27870686_27870756	-1A	33	34	0	0	0																															trna128_GlyGCC_6_-_27870686_27870756@-1A.33.34, trna18_GlyGCC_16_+_70822597_70822667@-1A.33.34, trna18_GlyGCC_16_+_70822597_70822667@-1A.33.34, trna19_GlyGCC_16_+_70823410_70823480@-1A.33.34, trna19_GlyGCC_2_-_157257659_157257729@-1A.33.34, trna19_GlyGCC_2_-_157257659_157257729@-1A.33.34, trna24_GlyGCC_16_-_70812942_70813012@-1A.33.34, trna24_GlyGCC_16_-_70812942_70813012@-1A.33.34, trna25_GlyGCC…
tRF-34-FQR47673FEWS1P	AGCATGGGTGGTTCAGTGGTAGAATTCTCGCCTG	5'-half	GlyGCC	trna2_GlyGCC_21_-_18827107_18827177	-1A	33	34	0	0	0																															trna2_GlyGCC_21_-_18827107_18827177@-1A.33.34, trna35_GlyGCC_1_+_161413094_161413164@-1A.33.34, trna37_GlyGCC_1_+_161420467_161420537@-1A.33.34, trna39_GlyGCC_1_+_161427898_161427968@-1A.33.34, trna41_GlyGCC_1_+_161435258_161435328@-1A.33.34
tRF-34-FR6LQ6S8V0J6HW	AGCCCGGATAGCTCAGTCGGTAGAGCATCAGACT	5'U-tRF, 5'-half	LysTTT	trna14_LysTTT_11_-_59327808_59327880	-1A	33	34	0	0	0																															trna14_LysTTT_11_-_59327808_59327880@-1A.33.34, trna14_LysTTT_11_-_59327808_59327880@-1A.33.34, trna2_LysTTT_17_+_8022473_8022545@-1A.33.34, trna2_LysTTT_17_+_8022473_8022545@-1A.33.34, trna54_LysTTT_1_+_204475655_204475727@-1A.33.34, trna5_LysTTT_11_+_59323902_59323974@-1A.33.34, trna62_LysTTT_1_-_204476158_204476230@-1A.33.34, trna62_LysTTT_1_-_204476158_204476230@-1A.33.34, trna76_LysTTT_6_+_2…
tRF-34-FR6XQ6S8V0J8HW	AGCCCGGCTAGCTCAGTCGGTAGAGCATGGGACT	5'U-tRF, 5'-half	LysCTT	trna10_LysCTT_16_+_3241501_3241573	-1A	33	34	0	0	0																															trna10_LysCTT_16_+_3241501_3241573@-1A.33.34, trna10_LysCTT_16_+_3241501_3241573@-1A.33.34, trna13_LysCTT_14_-_58706613_58706685@-1A.33.34, trna2_LysCTT_15_+_79152904_79152976@-1A.33.34
tRF-34-FR6XQ6S8V0JUHW	AGCCCGGCTAGCTCAGTCGGTAGAGCATGAGACT	5'U-tRF, 5'-half	LysCTT	trna119_LysCTT_1_-_145395522_145395594	-1A	33	34	0	0	0																															trna119_LysCTT_1_-_145395522_145395594@-1A.33.34, trna11_LysCTT_5_-_180648979_180649051@-1A.33.34, trna13_LysCTT_6_+_26556774_26556846@-1A.33.34, trna13_LysCTT_6_+_26556774_26556846@-1A.33.34, trna7_LysCTT_16_+_3225692_3225764@-1A.33.34, trna9_LysCTT_5_+_180634755_180634827@-1A.33.34
tRF-34-FSXMSL73VL4YHE	AGCCGTGATCGTATAGTGGTTAGTACTCTGCGTT	5'-half	HisGTG	trna111_HisGTG_1_-_147774845_147774916	-1A	33	34	91.98	5.96	0.5							18.36	91.22		28.81									27.35	15.2	42.47	32.47	51.08	11.92	91.98	30.59	55.73	27.71	42.96	63.98	trna111_HisGTG_1_-_147774845_147774916@-1A.33.34, trna118_HisGTG_1_-_145396881_145396952@-1A.33.34, trna16_HisGTG_1_+_146544773_146544844@-1A.33.34, trna1_HisGTG_15_+_45493349_45493420@-1A.33.34, trna21_HisGTG_1_+_147753471_147753542@-1A.33.34, trna33_HisGTG_6_+_27125906_27125977@-1A.33.34, trna7_HisGTG_9_-_14433938_14434009@-1A.33.34, trna8_HisGTG_15_-_45492611_45492682@-1A.33.34, trna9_HisGTG_1…
tRF-34-FZNL7L73V6M9I3	AGCTTCTGTAGTGTAGTGGTTATCACGTTCGCCT	5'-half	ValCAC	trna152_ValCAC_6_-_27248049_27248121	-1A	33	34	0	0	0																															trna152_ValCAC_6_-_27248049_27248121@-1A.33.34
tRF-34-HKIK74HK9FM0EE	ATAGGATGGGGTGTGATAGGTGGCACGGAGAATT	5'-half	GlnTTG	trnaMT_GlnTTG_MT_-_4329_4400	-1A	33	34	0	0	0																															trnaMT_GlnTTG_MT_-_4329_4400@-1A.33.34, trnalookalike2_GlnTTG_1_-_564879_564950@-1A.33.34
tRF-34-HR94SX73V2Y81W	ATCCCTGGTGGTCTAGTGGTTAGGATTCGGCGCT	5'-half	GluCTC	trna116_GluCTC_1_-_145399233_145399304	-1A	33	34	0	0	0																															trna116_GluCTC_1_-_145399233_145399304@-1A.33.34, trna59_GluCTC_1_+_249168447_249168518@-1A.33.34, trna71_GluCTC_1_-_161439189_161439260@-1A.33.34, trna74_GluCTC_1_-_161431809_161431880@-1A.33.34, trna77_GluCTC_1_-_161424398_161424469@-1A.33.34, trna77_GluCTC_6_+_28949976_28950047@-1A.33.34, trna80_GluCTC_1_-_161417018_161417089@-1A.33.34, trna87_GluCTC_6_-_126101393_126101464@-1A.33.34
tRF-34-HR94SX7JV2Y81W	ATCCCTGGTGGTCTAGTGGCTAGGATTCGGCGCT	5'-half	GluTTC	trna134_GluTTC_1_-_16861774_16861845	-1A	33	34	0	0	0																															trna134_GluTTC_1_-_16861774_16861845@-1A.33.34, trna5_GluTTC_1_+_17199078_17199149@-1A.33.34, trna84_GluTTC_1_-_161391883_161391954@-1A.33.34, trna94_GluTTC_1_-_149664355_149664427@-1A.33.34
tRF-34-J09PNO2OF5KDK1	CAGAGTGTAGCTTAACACAAAGCACCCAACTTAC	5'-tRF	ValTAC	trnaMT_ValTAC_MT_+_1602_1670	1	34	34	14.93	0	0.0333333				14.93																											trnaMT_ValTAC_MT_+_1602_1670@1.34.34
tRF-34-J0DPZOIPD7VIK4	CAGAGAATAGTTTAAATTAGAATCTTAGCTTTGG	5'-tRF	ProTGG	trnaMT_ProTGG_MT_-_15956_16023	1	34	34	0	0	0																															trnaMT_ProTGG_MT_-_15956_16023@1.34.34
tRF-34-JF54QFQ2FWQ8IJ	CAGCAGAGTGGCGCAGCGGAAGCGTGCTGGGCCC	5'U-tRF, 5'-half	MetCAT	trna129_MetCAT_6_-_27870271_27870342	-1C	33	34	0	0	0																															trna129_MetCAT_6_-_27870271_27870342@-1C.33.34, trna142_MetCAT_6_-_27560600_27560671@-1C.33.34, trna142_MetCAT_6_-_27560600_27560671@-1C.33.34, trna150_MetCAT_6_-_27300764_27300835@-1C.33.34, trna169_MetCAT_6_-_26330529_26330600@-1C.33.34, trna171_MetCAT_6_-_26313352_26313423@-1C.33.34, trna171_MetCAT_6_-_26313352_26313423@-1C.33.34, trna20_MetCAT_17_-_80452597_80452668@-1C.33.34, trna20_MetCAT_1…
tRF-34-LQ947673FEWS1P	CGCATTGGTGGTTCAGTGGTAGAATTCTCGCCTG	5'U-tRF, 5'-half	GlyGCC	trna128_GlyGCC_6_-_27870686_27870756	-1C	33	34	0	0	0																															trna128_GlyGCC_6_-_27870686_27870756@-1C.33.34, trna18_GlyGCC_16_+_70822597_70822667@-1C.33.34, trna19_GlyGCC_16_+_70823410_70823480@-1C.33.34, trna19_GlyGCC_2_-_157257659_157257729@-1C.33.34, trna24_GlyGCC_16_-_70812942_70813012@-1C.33.34, trna25_GlyGCC_16_-_70812114_70812184@-1C.33.34, trna5_GlyGCC_17_+_8029064_8029134@-1C.33.34, trna5_GlyGCC_17_+_8029064_8029134@-1C.33.34, trna68_GlyGCC_1_-_16…
tRF-34-LQR47673FEWS1P	CGCATGGGTGGTTCAGTGGTAGAATTCTCGCCTG	5'-half	GlyGCC	trna2_GlyGCC_21_-_18827107_18827177	-1C	33	34	0	0	0																															trna2_GlyGCC_21_-_18827107_18827177@-1C.33.34, trna35_GlyGCC_1_+_161413094_161413164@-1C.33.34, trna37_GlyGCC_1_+_161420467_161420537@-1C.33.34, trna39_GlyGCC_1_+_161427898_161427968@-1C.33.34, trna41_GlyGCC_1_+_161435258_161435328@-1C.33.34
tRF-34-LR6LQ6S8V0J6HW	CGCCCGGATAGCTCAGTCGGTAGAGCATCAGACT	5'U-tRF, 5'-half	LysTTT	trna14_LysTTT_11_-_59327808_59327880	-1C	33	34	0	0	0																															trna14_LysTTT_11_-_59327808_59327880@-1C.33.34, trna2_LysTTT_17_+_8022473_8022545@-1C.33.34, trna54_LysTTT_1_+_204475655_204475727@-1C.33.34, trna54_LysTTT_1_+_204475655_204475727@-1C.33.34, trna5_LysTTT_11_+_59323902_59323974@-1C.33.34, trna62_LysTTT_1_-_204476158_204476230@-1C.33.34, trna76_LysTTT_6_+_28918806_28918878@-1C.33.34
tRF-34-LR6XQ6S8V0J8HW	CGCCCGGCTAGCTCAGTCGGTAGAGCATGGGACT	5'U-tRF, 5'-half	LysCTT	trna10_LysCTT_16_+_3241501_3241573	-1C	33	34	0	0	0																															trna10_LysCTT_16_+_3241501_3241573@-1C.33.34, trna13_LysCTT_14_-_58706613_58706685@-1C.33.34, trna13_LysCTT_14_-_58706613_58706685@-1C.33.34, trna2_LysCTT_15_+_79152904_79152976@-1C.33.34
tRF-34-LR6XQ6S8V0JUHW	CGCCCGGCTAGCTCAGTCGGTAGAGCATGAGACT	5'U-tRF, 5'-half	LysCTT	trna119_LysCTT_1_-_145395522_145395594	-1C	33	34	0	0	0																															trna119_LysCTT_1_-_145395522_145395594@-1C.33.34, trna11_LysCTT_5_-_180648979_180649051@-1C.33.34, trna11_LysCTT_5_-_180648979_180649051@-1C.33.34, trna13_LysCTT_6_+_26556774_26556846@-1C.33.34, trna7_LysCTT_16_+_3225692_3225764@-1C.33.34, trna7_LysCTT_16_+_3225692_3225764@-1C.33.34, trna9_LysCTT_5_+_180634755_180634827@-1C.33.34, trna9_LysCTT_5_+_180634755_180634827@-1C.33.34
tRF-34-LSXMSL73VL4YHE	CGCCGTGATCGTATAGTGGTTAGTACTCTGCGTT	5'U-tRF, 5'-half	HisGTG	trna111_HisGTG_1_-_147774845_147774916	-1C	33	34	21.17	0	0.0666667					21.17																				18.12						trna111_HisGTG_1_-_147774845_147774916@-1C.33.34, trna111_HisGTG_1_-_147774845_147774916@-1C.33.34, trna118_HisGTG_1_-_145396881_145396952@-1C.33.34, trna118_HisGTG_1_-_145396881_145396952@-1C.33.34, trna16_HisGTG_1_+_146544773_146544844@-1C.33.34, trna16_HisGTG_1_+_146544773_146544844@-1C.33.34, trna1_HisGTG_15_+_45493349_45493420@-1C.33.34, trna1_HisGTG_15_+_45493349_45493420@-1C.33.34, trna21_…
tRF-34-LZNL7L73V6M9I3	CGCTTCTGTAGTGTAGTGGTTATCACGTTCGCCT	5'-half	ValCAC	trna152_ValCAC_6_-_27248049_27248121	-1C	33	34	47.57	0	0.166667			14.37		19.14	11.31														47.57		29.97									trna152_ValCAC_6_-_27248049_27248121@-1C.33.34
tRF-34-MIMYSXR3IEWSHQ	CGGCTCGTTGGTCTAGGGGTATGATTCTCGCTTT	5'U-tRF, 5'-half	ProTGG	trna14_ProTGG_5_-_180615854_180615925	-1C	33	34	0	0	0																															trna14_ProTGG_5_-_180615854_180615925@-1C.33.34, trna14_ProTGG_5_-_180615854_180615925@-1C.33.34, trna28_ProTGG_16_-_3234133_3234204@-1C.33.34, trna28_ProTGG_16_-_3234133_3234204@-1C.33.34, trna3_ProTGG_16_+_3208923_3208994@-1C.33.34, trna6_ProTGG_14_+_21152175_21152246@-1C.33.34, trna8_ProTGG_16_+_3238094_3238165@-1C.33.34, trna8_ProTGG_16_+_3238094_3238165@-1C.33.34
tRF-34-MKSLQ6R3FJIYEP	CGGGGGTATAGCTCAGGGGTAGAGCATTTGACTG	5'-half	CysGCA	trna10_CysGCA_7_+_149281816_149281887	-1C	33	34	0	0	0																															trna10_CysGCA_7_+_149281816_149281887@-1C.33.34, trna13_CysGCA_7_+_149332778_149332849@-1C.33.34, trna15_CysGCA_7_+_149404760_149404831@-1C.33.34, trna18_CysGCA_7_-_149310156_149310227@-1C.33.34, trna22_CysGCA_7_-_149074601_149074672@-1C.33.34, trna25_CysGCA_7_-_149052766_149052837@-1C.33.34, trna29_CysGCA_17_-_37017937_37018008@-1C.33.34, trna6_CysGCA_3_-_131950642_131950713@-1C.33.34, trna6_Cys…
tRF-34-MNK47LI3VF4YHW	CGGTTCCATGGTGTAATGGTTAGCACTCTGGACT	5'U-tRF, 5'-half	GlnCTG	trna146_GlnCTG_6_-_27515531_27515602	-1C	33	34	0	0	0																															trna146_GlnCTG_6_-_27515531_27515602@-1C.33.34, trna1_GlnCTG_6_+_18836402_18836473@-1C.33.34, trna3_GlnCTG_17_+_8023070_8023141@-1C.33.34, trna42_GlnCTG_6_+_27263212_27263283@-1C.33.34, trna49_GlnCTG_6_+_27487308_27487379@-1C.33.34, trna7_GlnCTG_15_-_66161400_66161471@-1C.33.34, trna7_GlnCTG_15_-_66161400_66161471@-1C.33.34, trna99_GlnCTG_6_-_28909378_28909449@-1C.33.34
tRF-34-MNKL7L73V6M7IQ	CGGTTCCATAGTGTAGTGGTTATCACGTCTGCTT	5'-half	ValTAC	trna17_ValTAC_11_-_59318102_59318174	-1C	33	34	0	0	0																															trna17_ValTAC_11_-_59318102_59318174@-1C.33.34, trna4_ValTAC_X_-_18693029_18693101@-1C.33.34
tRF-34-MZ3L7L73J6M9I3	CGTTTCCGTAGTGTAGTGGTCATCACGTTCGCCT	5'-half	ValAAC	trna15_ValAAC_5_-_180615416_180615488	-1C	33	34	0	0	0																															trna15_ValAAC_5_-_180615416_180615488@-1C.33.34
tRF-34-MZ3L7L73V6M9I3	CGTTTCCGTAGTGTAGTGGTTATCACGTTCGCCT	5'-half	ValCAC	trna10_ValCAC_5_-_180649395_180649467	-1C	33	34	10.29	0	0.0333333			10.29																												trna10_ValCAC_5_-_180649395_180649467@-1C.33.34, trna12_ValAAC_5_-_180645270_180645342@-1C.33.34, trna132_ValAAC_6_-_27721179_27721251@-1C.33.34, trna136_ValAAC_6_-_27648885_27648957@-1C.33.34, trna139_ValAAC_6_-_27618707_27618779@-1C.33.34, trna18_ValCAC_5_-_180529253_180529325@-1C.33.34, trna2_ValAAC_3_+_169490018_169490090@-1C.33.34, trna2_ValCAC_5_+_180524070_180524142@-1C.33.34, trna4_ValAAC…
tRF-34-O7M8LO9LQHWUHJ	GACCTCGTGGCGCAATGGTAGCGCGTCTGACTCC	5'-half	TrpCCA	trna12_TrpCCA_17_+_19411494_19411565	1	34	34	0	0	0																															trna12_TrpCCA_17_+_19411494_19411565@1.34.34
tRF-34-O7M8LOMLQHWUHJ	GACCTCGTGGCGCAACGGTAGCGCGTCTGACTCC	5'-half	TrpCCA	trna168_TrpCCA_6_-_26331672_26331743	1	34	34	0	0	0																															trna168_TrpCCA_6_-_26331672_26331743@1.34.34, trna170_TrpCCA_6_-_26319330_26319401@1.34.34, trna6_TrpCCA_12_+_98898030_98898101@1.34.34, trna6_TrpCCA_17_+_8089676_8089747@1.34.34
tRF-34-OR183O9EDJHP15	GACCCAGTGGCCTAATGGATAAGGCATCAGCCTC	5'-half	ArgCCG	trna23_ArgCCG_17_-_66016013_66016085	1	34	34	11.92	0	0.0666667																							10.22	11.92							trna23_ArgCCG_17_-_66016013_66016085@1.34.34
tRF-34-OSM83O9EDJSYEQ	GACCGCGTGGCCTAATGGATAAGGCGTCTGACTT	5'-half	ArgTCG	trna19_ArgTCG_17_+_73031208_73031280	1	34	34	0	0	0																															trna19_ArgTCG_17_+_73031208_73031280@1.34.34
tRF-34-OUR8309NDJ58EP	GACGAGGTGGCCGAGTGGTTAAGGCGATGGACTG	5'-half	SerGCT	trna10_SerGCT_15_-_40886023_40886104	1	34	34	0	0	0																															trna10_SerGCT_15_-_40886023_40886104@1.34.34, trna123_SerGCT_6_-_28565117_28565198@1.34.34, trna31_SerGCT_6_+_27065085_27065166@1.34.34, trna43_SerGCT_6_+_27265775_27265856@1.34.34, trna62_SerGCT_6_+_28180815_28180896@1.34.34, trna7_SerGCT_17_+_8090184_8090265@1.34.34, trna8_SerGCT_11_+_66115591_66115672@1.34.34
tRF-34-P4R8YP9LON4VHM	GCATGGGTGGTTCAGTGGTAGAATTCTCGCCTGC	5'-half	GlyGCC	trna2_GlyGCC_21_-_18827107_18827177	1	34	34	2773.72	57.77	0.5	808.81	1972.77	2773.72	626.76	1614.61	2208.86				14.54									191.47	1906.18	136.51	987.03	347.33	599.97	77.51	135.23	393.8	38.03	16.8	29.65	trna2_GlyGCC_21_-_18827107_18827177@1.34.34, trna35_GlyGCC_1_+_161413094_161413164@1.34.34, trna37_GlyGCC_1_+_161420467_161420537@1.34.34, trna39_GlyGCC_1_+_161427898_161427968@1.34.34, trna41_GlyGCC_1_+_161435258_161435328@1.34.34
tRF-34-P6QP4PW3FJI0E5	GCCCAGCTAGCTCAGTCGGTAGAGCATGAGACTC	5'-half	LysCTT	trna128_LysCTT_1_-_55423542_55423614	1	34	34	0	0	0																															trna128_LysCTT_1_-_55423542_55423614@1.34.34
tRF-34-P97PLPV3FVSPJ5	GCCTCGTTAGCGCAGTAGGTAGCGCGTCAGTCTC	5'-half	MetCAT	trna10_MetCAT_8_-_124169470_124169542	1	34	34	0	0	0																															trna10_MetCAT_8_-_124169470_124169542@1.34.34
tRF-34-PIR8YP9LON4VH2	GCACTGGTGGTTCAGTGGTAGAATTCTCGCCTCA	5'-half	ValCAC	trna99_ValCAC_1_-_149294666_149294736	1	34	34	0	0	0																															trna99_ValCAC_1_-_149294666_149294736@1.34.34
tRF-34-PIR8YP9LON4VHJ	GCACTGGTGGTTCAGTGGTAGAATTCTCGCCTCC	5'-half	GlyCCC	trna91_GlyCCC_1_-_149680210_149680280	1	34	34	0	0	0																															trna91_GlyCCC_1_-_149680210_149680280@1.34.34
tRF-34-PNR8YO9LON4VHJ	GCATTGGTGGTTCAATGGTAGAATTCTCGCCTCC	5'-half	GlyCCC	trna13_GlyCCC_17_+_19764175_19764245	1	34	34	0	0	0																															trna13_GlyCCC_17_+_19764175_19764245@1.34.34
tRF-34-PNR8YP9LON4VHJ	GCATTGGTGGTTCAGTGGTAGAATTCTCGCCTCC	5'-half	GlyCCC	trna133_GlyCCC_1_-_16872434_16872504	1	34	34	891.49	16.22	0.5	299.86	409.48	718.72	410.02	584.07	891.49							41	11.79				23.78		101.33		46.2	12.77	43.71	40.2	25.51	50.88	19.67		11.31	trna133_GlyCCC_1_-_16872434_16872504@1.34.34, trna4_GlyCCC_1_+_17188416_17188486@1.34.34
tRF-34-PNR8YP9LON4VHM	GCATTGGTGGTTCAGTGGTAGAATTCTCGCCTGC	5'-half	GlyGCC	trna128_GlyGCC_6_-_27870686_27870756	1	34	34	23847.9	1939.49	0.5	785.63	2665.27	2567.15	549.53	1701.75	1785.43	913.08	992.16	170.15	2135.39	222.88	311.19							8253.95	8164.32	5921.79	11708.3	15203.2	23847.9	11072.9	7997.7	5603.53	4064.12	2093.54	2968.53	trna128_GlyGCC_6_-_27870686_27870756@1.34.34, trna18_GlyGCC_16_+_70822597_70822667@1.34.34, trna19_GlyGCC_16_+_70823410_70823480@1.34.34, trna19_GlyGCC_2_-_157257659_157257729@1.34.34, trna24_GlyGCC_16_-_70812942_70813012@1.34.34, trna25_GlyGCC_16_-_70812114_70812184@1.34.34, trna5_GlyGCC_17_+_8029064_8029134@1.34.34, trna68_GlyGCC_1_-_161493637_161493707@1.34.34
tRF-34-PS5P4PW3FJHPEQ	GCCCGGATAGCTCAGTCGGTAGAGCATCAGACTT	5'-half	LysTTT	trna14_LysTTT_11_-_59327808_59327880	1	34	34	129.46	5.205	0.5	26.08	16.16	22.54	49.92		51.06	23.81	14.03		26.01										10.41					69.14	12.89	129.46	35.27	11.57	70.09	trna14_LysTTT_11_-_59327808_59327880@1.34.34, trna2_LysTTT_17_+_8022473_8022545@1.34.34, trna54_LysTTT_1_+_204475655_204475727@1.34.34, trna5_LysTTT_11_+_59323902_59323974@1.34.34, trna62_LysTTT_1_-_204476158_204476230@1.34.34, trna76_LysTTT_6_+_28918806_28918878@1.34.34
tRF-34-PSQP4PW3FJI0E5	GCCCGGCTAGCTCAGTCGGTAGAGCATGAGACTC	5'-half	LysCTT	trna119_LysCTT_1_-_145395522_145395594	1	34	34	4325.49	517.76	0.5	1333.69	4325.49	2894.75	1027.39	494.1	1579.37	107.54	876.81	91.91	354.61	125.14	86.21							531.9	1264.41	341.28	745.02	676.78	2312.48	2356.79	2356.22	2645.25	503.62	336.23	889.6	trna119_LysCTT_1_-_145395522_145395594@1.34.34, trna11_LysCTT_5_-_180648979_180649051@1.34.34, trna13_LysCTT_6_+_26556774_26556846@1.34.34, trna7_LysCTT_16_+_3225692_3225764@1.34.34, trna9_LysCTT_5_+_180634755_180634827@1.34.34
tRF-34-PSQP4PW3FJI0EJ	GCCCGGCTAGCTCAGTCGGTAGAGCATGAGACCC	5'-half	LysCTT	trna32_LysCTT_16_-_3207406_3207478	1	34	34	49.85	0	0.133333																									22.23	22.13	49.85			11.1	trna32_LysCTT_16_-_3207406_3207478@1.34.34
tRF-34-PSQP4PW3FJIKE5	GCCCGGCTAGCTCAGTCGGTAGAGCATGGGACTC	5'-half	LysCTT	trna10_LysCTT_16_+_3241501_3241573	1	34	34	2920.32	438.42	0.5	275.24	1194.75	576.22	260.69	166.8	385.82	222.21	2107.72	89.35	771.4	334.41	84.21							1293.06	639.24	780.68	779.49	988.35	2213.15	1400.43	1193.14	2920.32	491.02	337.54	1913.68	trna10_LysCTT_16_+_3241501_3241573@1.34.34, trna13_LysCTT_14_-_58706613_58706685@1.34.34, trna2_LysCTT_15_+_79152904_79152976@1.34.34
tRF-34-PSQP4PWEFJI0E5	GCCCGGCTAGCTCAGTCGATAGAGCATGAGACTC	5'-half	LysCTT	trna30_LysCTT_16_-_3230555_3230627	1	34	34	0	0	0																															trna30_LysCTT_16_-_3230555_3230627@1.34.34
tRF-34-PU5P4PZKFJ7PEP	GCCGAGATAGCTCAGTTGGGAGAGCGTTAGACTG	5'-half	PheGAA	trna106_PheGAA_6_-_28775610_28775682	1	34	34	0	0	0																															trna106_PheGAA_6_-_28775610_28775682@1.34.34
tRF-34-PUDP4PZKFJ7PEP	GCCGAAATAGCTCAGTTGGGAGAGCGTTAGACTG	5'-half	PheGAA	trna109_PheGAA_6_-_28758499_28758571	1	34	34	0	0	0																															trna109_PheGAA_6_-_28758499_28758571@1.34.34, trna11_PheGAA_12_-_125412389_125412461@1.34.34, trna13_PheGAA_11_-_59333853_59333925@1.34.34, trna14_PheGAA_19_-_1383361_1383433@1.34.34, trna15_PheGAA_11_-_59324970_59325042@1.34.34, trna1_PheGAA_13_-_95201904_95201976@1.34.34, trna96_PheGAA_6_-_28949449_28949521@1.34.34
tRF-34-PW5SVP9N15WV2P	GCCGTGATCGTATAGTGGTTAGTACTCTGCGTTG	5'-half	HisGTG	trna111_HisGTG_1_-_147774845_147774916	1	34	34	375.78	32.91	0.5	110.09	375.78	106.48	258.55	185.24	270.87	44.43	227.07	39.07	80.17	21.93	12.77							14.92				38.31		108.73	83.17	101.65	90.93	25.45	27.51	trna111_HisGTG_1_-_147774845_147774916@1.34.34, trna118_HisGTG_1_-_145396881_145396952@1.34.34, trna16_HisGTG_1_+_146544773_146544844@1.34.34, trna1_HisGTG_15_+_45493349_45493420@1.34.34, trna21_HisGTG_1_+_147753471_147753542@1.34.34, trna33_HisGTG_6_+_27125906_27125977@1.34.34, trna7_HisGTG_9_-_14433938_14434009@1.34.34, trna8_HisGTG_15_-_45492611_45492682@1.34.34, trna9_HisGTG_15_-_45490804_454…
tRF-34-PY5P4PW3FJHPEQ	GCCTGGATAGCTCAGTCGGTAGAGCATCAGACTT	5'-half	LysTTT	trna143_LysTTT_6_-_27559593_27559665	1	34	34	0	0	0																															trna143_LysTTT_6_-_27559593_27559665@1.34.34
tRF-34-PY5P4PZ3FJHPEQ	GCCTGGATAGCTCAGTTGGTAGAGCATCAGACTT	5'-half	LysTTT	trna11_LysTTT_11_+_122430655_122430727	1	34	34	0	0	0																															trna11_LysTTT_11_+_122430655_122430727@1.34.34, trna23_LysTTT_16_-_73512216_73512288@1.34.34
tRF-34-Q1Q89P9L8422KJ	GCGCCGCTGGTGTAGTGGTATCATGCAAGATTCC	5'-half	GlyCCC	trna27_GlyCCC_2_-_70476123_70476193	1	34	34	105.84	20.28	0.5			17.04			20.48	13.08	44.63	36.51	40.74		31.66							20.39	14.07	24.24	27.47	33.2	35.76	105.84	20.17	96.46	58.42	34.41	65.71	trna27_GlyCCC_2_-_70476123_70476193@1.34.34, trna34_GlyCCC_16_-_686736_686806@1.34.34
tRF-34-Q99P9P9NH57S15	GCTTCTGTAGTGTAGTGGTTATCACGTTCGCCTC	5'-half	ValCAC	trna152_ValCAC_6_-_27248049_27248121	1	34	34	5227.13	85.015	0.5	55.05	94.99	163.8	58.45	422.12	182.52		89.85	102.74	27.59		52.37							262.59	3892.86	178.01	5227.13	222.19	286.08	171.02	80.18	1008.79	51.83	28.57	167.28	trna152_ValCAC_6_-_27248049_27248121@1.34.34
tRF-34-QNR8VP94FQFY1Q	GCGTTGGTGGTATAGTGGTGAGCATAGCTGCCTT	5'-half	GlyTCC	trna117_GlyTCC_1_-_145397864_145397935	1	34	34	13.96	0	0.0333333																											13.96				trna117_GlyTCC_1_-_145397864_145397935@1.34.34, trna45_GlyTCC_1_+_161500903_161500974@1.34.34, trna70_GlyTCC_1_-_161439547_161439618@1.34.34, trna73_GlyTCC_1_-_161432166_161432237@1.34.34, trna76_GlyTCC_1_-_161424756_161424827@1.34.34, trna79_GlyTCC_1_-_161417375_161417446@1.34.34
tRF-34-QNR8VP9LFQFY1Q	GCGTTGGTGGTATAGTGGTAAGCATAGCTGCCTT	5'-half	GlyTCC	trna10_GlyTCC_17_+_8124866_8124937	1	34	34	0	0	0																															trna10_GlyTCC_17_+_8124866_8124937@1.34.34
tRF-34-QNR8VP9NFQFY1Q	GCGTTGGTGGTATAGTGGTTAGCATAGCTGCCTT	5'-half	GlyTCC	trna2_GlyTCC_19_+_4724082_4724153	1	34	34	0	0	0																															trna2_GlyTCC_19_+_4724082_4724153@1.34.34
tRF-34-QNR8ZP9LON4VHJ	GCGTTGGTGGTTTAGTGGTAGAATTCTCGCCTCC	5'-half	GlyCCC	trna131_GlyCCC_1_-_17004766_17004836	1	34	34	0	0	0																															trna131_GlyCCC_1_-_17004766_17004836@1.34.34
tRF-34-QW58309ND378E5	GCTGTGATGGCCGAGTGGTTAAGGTGTTGGACTC	5'-half	SerCGA	trna137_SerCGA_6_-_27640229_27640310	1	34	34	0	0	0																															trna137_SerCGA_6_-_27640229_27640310@1.34.34
tRF-34-QW58309NDJ78E5	GCTGTGATGGCCGAGTGGTTAAGGCGTTGGACTC	5'-half	SerCGA	trna35_SerCGA_6_+_27177628_27177709	1	34	34	0	0	0																															trna35_SerCGA_6_+_27177628_27177709@1.34.34, trna41_SerCGA_17_-_8042199_8042280@1.34.34
tRF-34-R29P4P9L5HJVKK	GGGGATGTAGCTCAGTGGTAGAGCGCATGCTTCG	5'-half	AlaCGC	trna10_AlaCGC_6_+_26553731_26553802	1	34	34	0	0	0																															trna10_AlaCGC_6_+_26553731_26553802@1.34.34, trna119_AlaCGC_6_-_28641613_28641684@1.34.34
tRF-34-R29P4P9L5HJVKP	GGGGATGTAGCTCAGTGGTAGAGCGCATGCTTTG	5'-half	AlaTGC	trna13_AlaTGC_12_-_125406301_125406372	1	34	34	0	0	0																															trna13_AlaTGC_12_-_125406301_125406372@1.34.34, trna66_AlaTGC_6_+_28611222_28611293@1.34.34, trna8_AlaTGC_12_+_125424512_125424583@1.34.34, trna8_AlaTGC_5_+_180633868_180633939@1.34.34
tRF-34-R29P4P9L5HLVKK	GGGGATGTAGCTCAGTGGTAGAGCGCGCGCTTCG	5'-half	AlaCGC	trna13_AlaCGC_2_+_157257281_157257352	1	34	34	0	0	0																															trna13_AlaCGC_2_+_157257281_157257352@1.34.34
tRF-34-R9J89O94F5W8E5	GGTTCCATGGTGTAATGGTGAGCACTCTGGACTC	5'-half	GlnCTG	trna15_GlnCTG_1_+_145963304_145963375	1	34	34	0	0	0																															trna15_GlnCTG_1_+_145963304_145963375@1.34.34, trna19_GlnCTG_1_+_147505038_147505109@1.34.34
tRF-34-R9J89O9LF5W8E5	GGTTCCATGGTGTAATGGTAAGCACTCTGGACTC	5'-half	GlnCTG	trna112_GlnCTG_1_-_147737382_147737453	1	34	34	0	0	0																															trna112_GlnCTG_1_-_147737382_147737453@1.34.34, trna22_GlnCTG_1_+_147800937_147801008@1.34.34, trna28_GlnCTG_1_+_149186125_149186196@1.34.34
tRF-34-R9J89O9NF5W8E5	GGTTCCATGGTGTAATGGTTAGCACTCTGGACTC	5'-half	GlnCTG	trna146_GlnCTG_6_-_27515531_27515602	1	34	34	230.45	0	0.4		23.96	25.91	11.95	37.22	27.82													12.43	145.81		45.71	122.59	230.45			30.35			14.57	trna146_GlnCTG_6_-_27515531_27515602@1.34.34, trna1_GlnCTG_6_+_18836402_18836473@1.34.34, trna3_GlnCTG_17_+_8023070_8023141@1.34.34, trna42_GlnCTG_6_+_27263212_27263283@1.34.34, trna49_GlnCTG_6_+_27487308_27487379@1.34.34, trna7_GlnCTG_15_-_66161400_66161471@1.34.34, trna99_GlnCTG_6_-_28909378_28909449@1.34.34
tRF-34-R9JP9P9NH5HYHQ	GGTTCCATAGTGTAGTGGTTATCACATCTGCTTT	5'-half	ValTAC	trna6_ValTAC_10_-_5895674_5895746	1	34	34	0	0	0																															trna6_ValTAC_10_-_5895674_5895746@1.34.34
tRF-34-R9JP9P9NH5SYHQ	GGTTCCATAGTGTAGTGGTTATCACGTCTGCTTT	5'-half	ValTAC	trna17_ValTAC_11_-_59318102_59318174	1	34	34	82.52	0	0.433333	20.76	63.51	35.85			24.15			24.31			15.33												19.87	37.61	82.52	68.19	53.87	23.24	39.83	trna17_ValTAC_11_-_59318102_59318174@1.34.34, trna4_ValTAC_X_-_18693029_18693101@1.34.34
tRF-34-R9JP9PMNH5SYHQ	GGTTCCATAGTGTAGCGGTTATCACGTCTGCTTT	5'-half	ValTAC	trna16_ValTAC_11_-_59318460_59318532	1	34	34	37.38	0	0.166667																									12.18	29.68	37.38	12.24		15.08	trna16_ValTAC_11_-_59318460_59318532@1.34.34
tRF-34-RK5XQ6D8V0L9IQ	GGGGGGATTAGCTCAAATGGTAGAGCGCTCGCTT	5'-half	AlaAGC	trna3_AlaAGC_2_+_27274082_27274154	-1G	33	34	0	0	0																															trna3_AlaAGC_2_+_27274082_27274154@-1G.33.34, trna6_AlaAGC_8_+_67026424_67026496@-1G.33.34
tRF-34-RK9P4P9L5FZUHM	GGGGGTGTAGCTCAGTGGTAGAGCATTTGACTGC	5'-half	CysGCA	trna7_CysGCA_3_-_131947944_131948015	1	34	34	0	0	0																															trna7_CysGCA_3_-_131947944_131948015@1.34.34
tRF-34-RK9P4P9L5HMVKK	GGGGGTGTAGCTCAGTGGTAGAGCGCGTGCTTCG	5'-half	AlaCGC	trna70_AlaCGC_6_+_28697092_28697163	1	34	34	0	0	0																															trna70_AlaCGC_6_+_28697092_28697163@1.34.34
tRF-34-RKIP4OI3FJQSHO	GGGGGATTAGCTCAAATGGTAGAGCGCTCGCTTA	5'-half	AlaAGC	trna3_AlaAGC_2_+_27274082_27274154	1	34	34	0	0	0																															trna3_AlaAGC_2_+_27274082_27274154@1.34.34, trna6_AlaAGC_8_+_67026424_67026496@1.34.34
tRF-34-RKJP4P9L5FZUHM	GGGGGCATAGCTCAGTGGTAGAGCATTTGACTGC	5'-half	CysGCA	trna5_CysGCA_7_+_149007281_149007352	1	34	34	43.71	0	0.1																						15.98	15.32	43.71							trna5_CysGCA_7_+_149007281_149007352@1.34.34
tRF-34-RKVP4P73FJIYEP	GGGGGTATAGCTCAGGTGGTAGAGCATTTGACTG	5'-half	CysGCA	trna127_CysGCA_1_-_93981834_93981906	1	34	34	0	0	0																															trna127_CysGCA_1_-_93981834_93981906@1.34.34
tRF-34-RKVP4P93FJIYEP	GGGGGTATAGCTCAGTGGGTAGAGCATTTGACTG	5'-half	CysGCA	trna3_CysGCA_15_+_80036997_80037069	1	34	34	0	0	0																															trna3_CysGCA_15_+_80036997_80037069@1.34.34
tRF-34-RKVP4P9L5FZUHM	GGGGGTATAGCTCAGTGGTAGAGCATTTGACTGC	5'-half	CysGCA	trna15_CysGCA_17_+_37023898_37023969	1	34	34	568.19	5.85	0.5		11.7	14.73		20.49	24.46	11.99	74.84	13.97	35.61		34.21							129.55	176.77	98.89	426.83	306.46	568.19							trna15_CysGCA_17_+_37023898_37023969@1.34.34, trna26_CysGCA_17_-_37310744_37310815@1.34.34, trna27_CysGCA_17_-_37309987_37310058@1.34.34, trna28_CysGCA_17_-_37025545_37025616@1.34.34, trna3_CysGCA_4_-_124430005_124430076@1.34.34
tRF-34-RKVP4PRL5FZUHM	GGGGGTATAGCTCAGGGGTAGAGCATTTGACTGC	5'-half	CysGCA	trna10_CysGCA_7_+_149281816_149281887	1	34	34	25.54	0	0.0666667																							25.54	15.89							trna10_CysGCA_7_+_149281816_149281887@1.34.34, trna13_CysGCA_7_+_149332778_149332849@1.34.34, trna15_CysGCA_7_+_149404760_149404831@1.34.34, trna18_CysGCA_7_-_149310156_149310227@1.34.34, trna22_CysGCA_7_-_149074601_149074672@1.34.34, trna25_CysGCA_7_-_149052766_149052837@1.34.34, trna29_CysGCA_17_-_37017937_37018008@1.34.34, trna6_CysGCA_3_-_131950642_131950713@1.34.34, trna6_CysGCA_7_+_14902822…
tRF-34-RKVPNPML5FZUHM	GGGGGTATAGCTTAGCGGTAGAGCATTTGACTGC	5'-half	CysGCA	trna21_CysGCA_7_-_149112229_149112300	1	34	34	0	0	0																															trna21_CysGCA_7_-_149112229_149112300@1.34.34
tRF-34-ROD8N0X0JYOY26	GGTAAAATGGCTGAGTGAAGCATTGGACTGTAAA	5'-tRF	TyrGTA	trnaMT_TyrGTA_MT_-_5826_5891	1	34	34	0	0	0																															trnaMT_TyrGTA_MT_-_5826_5891@1.34.34
tRF-34-ROHL7X0OBQJEK0	GGTAAATATAGTTTAACCAAAACATCAGATTGTG	5'-tRF	HisGTG	trnaMT_HisGTG_MT_+_12138_12206	-1G	33	34	0	0	0																															trnaMT_HisGTG_MT_+_12138_12206@-1G.33.34
[truncated: 729 more rows]
